# Supplementary material for: Epigenetic and Transcriptional Alterations in Human Adipose Tissue of Polycystic Ovary Syndrome
Source: Sci Rep. 2016 Mar 15;6:22883. doi: 10.1038/srep22883 (PMC4791632; doi:10.1038/srep22883)
Supplement: Supplementary Table S1 [file srep22883-s2.xls]

## Sheet: Table S1
Table S1: Genes differently expressed in adipose tissue from women with PCOS (n=64) and controls (n=30) (Q < 0.05) sorted in alphabetic order (cohort 1).
Symbol	Illumina ID	Controls	PCOS	Difference (%)	P value	Q value
		Mean ± SD	Mean ± SD
AAK1	1170332	49.7 ± 1.2	40 ± 1.2	-19.49	0.0001	0.0063
AARS2	540255	65.2 ± 1.1	59.3 ± 1.1	-9.04	0.0037	0.0473
ABCA5	3450278	31.6 ± 1.3	26.7 ± 1.2	-15.54	0.0038	0.0483
ABHD12B	2690040	16 ± 1.3	13.9 ± 1.3	-13.18	0.0005	0.0131
ABI2	2000100	76.5 ± 1.1	84.6 ± 1.1	10.67	0.0033	0.0440
ABR	620240	452.1 ± 1.1	388.2 ± 1.2	-14.13	0.0000	0.0017
ACAD9	5340561	294.8 ± 1.1	272.9 ± 1.1	-7.41	0.0010	0.0216
ACOT9	7160592	139.3 ± 1.1	168.1 ± 1.2	20.67	0.0000	0.0002
ACSL4	130131	22.4 ± 1.1	24.9 ± 1.2	11.06	0.0030	0.0413
ACTB	5570132	6565.9 ± 1.1	7785.4 ± 1.2	18.57	0.0000	0.0028
ACTG1	6510072	1352.5 ± 1.3	1659.1 ± 1.3	22.67	0.0023	0.0352
ACTR3	6940176	137.9 ± 1.2	160 ± 1.2	16.06	0.0009	0.0205
ACVR1B	4570240	226.7 ± 1.1	211.5 ± 1.1	-6.73	0.0035	0.0456
ADAMTS1	6900086	81 ± 1.3	101 ± 1.3	24.68	0.0021	0.0337
ADAMTS18	3290133	10.5 ± 1.3	13.7 ± 1.6	29.72	0.0012	0.0242
ADAMTSL3	5130400	49.4 ± 1.2	39.6 ± 1.3	-19.80	0.0019	0.0321
ADAP1	7570669	14.7 ± 1.2	18.3 ± 1.3	24.87	0.0017	0.0290
ADCK4	4290053	62.3 ± 1.2	68.4 ± 1.2	9.73	0.0029	0.0410
ADCY6	3120600	637.9 ± 1.2	538.6 ± 1.2	-15.56	0.0010	0.0213
ADIPOR2	6960685	1113.5 ± 1.2	980.9 ± 1.2	-11.91	0.0002	0.0075
ADK	3130450	56 ± 1.2	48.9 ± 1.2	-12.69	0.0022	0.0348
ADNP2	7330270	121.6 ± 1.2	103.7 ± 1.2	-14.73	0.0025	0.0374
ADRA1B	2140022	35 ± 1.3	29.7 ± 1.3	-15.14	0.0001	0.0037
ADRM1	4280136	165.3 ± 1.1	184.7 ± 1.2	11.77	0.0034	0.0447
ADSS	6020333	67.1 ± 1.2	75.5 ± 1.2	12.47	0.0008	0.0188
AES	1230458	1019.4 ± 1.2	1202.4 ± 1.2	17.95	0.0015	0.0277
AGGF1	70239	216.2 ± 1.1	203.8 ± 1.1	-5.74	0.0028	0.0401
AGTRAP	4900685	42 ± 1.2	49.6 ± 1.2	18.04	0.0003	0.0098
AGTRAP	4610220	43.6 ± 1.2	51.2 ± 1.2	17.46	0.0022	0.0348
AHCTF1	6040747	126.3 ± 1.2	105.2 ± 1.2	-16.69	0.0013	0.0255
AHCY	3710537	311 ± 1.1	367.5 ± 1.1	18.15	0.0000	0.0006
AIFM1	1500689	306.1 ± 1.1	269.9 ± 1.1	-11.84	0.0004	0.0112
AIM1	580255	59.7 ± 1.1	53.8 ± 1.2	-9.98	0.0026	0.0387
AK3L1	4610554	108 ± 1.3	85.7 ± 1.3	-20.66	0.0030	0.0414
AKAP10	460020	50.3 ± 1.1	43.8 ± 1.2	-12.99	0.0004	0.0128
AKAP12	6900706	21.5 ± 1.3	17.5 ± 1.3	-18.37	0.0034	0.0446
AKAP13	3940440	239.4 ± 1.2	225.7 ± 1.2	-5.73	0.0034	0.0447
AKAP8	6550053	117.2 ± 1.1	108.2 ± 1.1	-7.67	0.0008	0.0184
AKIRIN1	520040	131.7 ± 1.2	107.3 ± 1.2	-18.49	0.0000	0.0000
AKTIP	5720703	132.6 ± 1.2	152.4 ± 1.1	14.90	0.0005	0.0138
ALG10B	3060196	17.9 ± 1.2	21.4 ± 1.2	19.48	0.0000	0.0026
ALKBH8	6420044	27.3 ± 1.2	23.7 ± 1.2	-13.25	0.0005	0.0134
ALMS1	5130736	35.3 ± 1.2	31.5 ± 1.2	-10.59	0.0030	0.0412
AMT	940450	149.2 ± 1.2	127.2 ± 1.2	-14.80	0.0025	0.0371
ANAPC1	730647	144.4 ± 1.1	131.5 ± 1.1	-8.91	0.0003	0.0095
ANAPC11	4760288	527.5 ± 1.1	470.9 ± 1.1	-10.72	0.0004	0.0113
ANK3	1450672	23.5 ± 1.2	20.9 ± 1.2	-10.92	0.0030	0.0414
ANKIB1	2970672	429.7 ± 1.1	401.1 ± 1.1	-6.66	0.0003	0.0108
ANKLE2	2360671	191.4 ± 1.1	169.5 ± 1.1	-11.43	0.0000	0.0004
ANKRD11	3370274	245.2 ± 1.1	214.4 ± 1.1	-12.55	0.0002	0.0075
ANKRD13D	4010424	37.2 ± 1.2	30.1 ± 1.3	-19.05	0.0000	0.0008
ANKRD17	3130156	18.8 ± 1.2	15.7 ± 1.2	-16.44	0.0011	0.0221
ANKRD20A1	6450661	417.4 ± 1.4	276.5 ± 1.4	-33.75	0.0000	0.0006
ANKRD38	7610128	963.7 ± 1.3	819.5 ± 1.4	-14.96	0.0003	0.0093
ANKRD40	5560142	129.3 ± 1.1	137 ± 1.1	5.95	0.0027	0.0392
ANKRD53	150097	17.4 ± 1.2	18.8 ± 1.2	8.38	0.0019	0.0312
ANP32C	6980328	24 ± 1.2	26.8 ± 1.2	11.72	0.0008	0.0191
ANTXR2	10685	1220 ± 1.2	1292.4 ± 1.3	5.94	0.0010	0.0211
ANXA11	5900735	298.8 ± 1.1	266.7 ± 1.2	-10.75	0.0001	0.0045
ANXA11	6960594	46.6 ± 1.2	37.1 ± 1.3	-20.49	0.0000	0.0006
ANXA2P1	3370202	1897.9 ± 1.2	2395 ± 1.2	26.19	0.0000	0.0012
AP1GBP1	4610112	12.8 ± 1.3	16.3 ± 1.2	27.39	0.0000	0.0002
AP2M1	240187	354.4 ± 1.2	412.1 ± 1.2	16.29	0.0016	0.0282
AP2M1	840148	487.1 ± 1.2	563.4 ± 1.2	15.67	0.0034	0.0446
APEX2	1430047	89.4 ± 1.1	103.7 ± 1.1	15.99	0.0000	0.0008
APOLD1	1770364	217.2 ± 1.6	330.9 ± 1.6	52.32	0.0000	0.0010
APP	1190735	36.8 ± 1.2	45 ± 1.2	22.43	0.0000	0.0031
APP	3370577	413.3 ± 1.2	357.3 ± 1.2	-13.54	0.0001	0.0059
AQP12B	1780195	17.4 ± 1.2	20.8 ± 1.2	19.24	0.0001	0.0058
AQP7P2	5720246	2226.1 ± 1.1	1900.8 ± 1.2	-14.61	0.0001	0.0062
AQR	2690639	111.8 ± 1.1	104.7 ± 1.1	-6.32	0.0011	0.0228
ARHGAP12	5340747	24.9 ± 1.2	28.1 ± 1.2	12.80	0.0019	0.0312
ARHGAP28	5810458	60.1 ± 1.2	68.5 ± 1.2	13.89	0.0041	0.0499
ARHGAP30	4390441	130.8 ± 1.1	152.7 ± 1.2	16.76	0.0038	0.0483
ARHGDIA	4760255	535.1 ± 1.2	669.2 ± 1.2	25.06	0.0000	0.0002
ARHGEF7	2320445	24.1 ± 1.2	27.5 ± 1.2	13.87	0.0001	0.0033
ARID5B	1410408	692.8 ± 1.2	623.3 ± 1.2	-10.04	0.0022	0.0341
ARIH2	1010682	358.7 ± 1.1	329 ± 1.1	-8.28	0.0000	0.0015
ARL3	7150671	35.2 ± 1.2	31 ± 1.2	-12.06	0.0018	0.0310
ARNTL	7150519	49.5 ± 1.5	60.2 ± 1.4	21.61	0.0019	0.0312
ARRB1	2490288	134 ± 1.2	150.4 ± 1.2	12.21	0.0001	0.0043
ARRB1	5670673	117.8 ± 1.2	127.1 ± 1.2	7.95	0.0009	0.0197
ASAH1	5420332	17.7 ± 1.2	19.9 ± 1.2	12.38	0.0004	0.0120
ASAP1	6840129	643.4 ± 1.1	584.7 ± 1.2	-9.12	0.0021	0.0339
ASF1A	7560048	108.2 ± 1.1	115.6 ± 1.1	6.90	0.0010	0.0206
ASPSCR1	6940484	356.7 ± 1.1	334 ± 1.1	-6.37	0.0001	0.0036
ASXL2	650075	203.9 ± 1.1	163 ± 1.2	-20.07	0.0000	0.0004
ATF1	7200575	34 ± 1.2	37.2 ± 1.2	9.44	0.0032	0.0436
ATF7	1500400	19.1 ± 1.2	21.1 ± 1.2	10.80	0.0005	0.0140
ATG4B	2060136	71.3 ± 1.3	83.8 ± 1.3	17.59	0.0018	0.0301
ATG9A	3890528	128.7 ± 1.2	145.8 ± 1.1	13.33	0.0011	0.0223
ATP1B3	1510088	936.4 ± 1.2	1038.8 ± 1.2	10.93	0.0035	0.0453
ATP2A3	1110678	19.8 ± 1.2	16.9 ± 1.2	-14.58	0.0037	0.0465
ATP5C1	4780450	936.4 ± 1.2	1008 ± 1.2	7.65	0.0021	0.0334
ATP5J	6560180	4131.3 ± 1.1	3805 ± 1.1	-7.90	0.0008	0.0177
ATP5J	5860162	3764.3 ± 1.1	3465.9 ± 1.1	-7.93	0.0002	0.0084
ATP5J	650259	770.9 ± 1.2	625.8 ± 1.2	-18.83	0.0000	0.0007
ATP5L	6370411	3582.1 ± 1.1	3205.3 ± 1.1	-10.52	0.0001	0.0063
ATP6AP1L	5490270	54.7 ± 1.2	40.6 ± 1.2	-25.82	0.0000	0.0000
ATP9A	2510156	16.1 ± 1.3	20.3 ± 1.2	26.37	0.0000	0.0028
ATPIF1	1070025	245.9 ± 1.1	217.4 ± 1.1	-11.59	0.0000	0.0001
ATXN2	1090400	736.6 ± 1.1	684.1 ± 1.1	-7.12	0.0026	0.0387
ATXN7L3	6220093	149.7 ± 1.1	171.4 ± 1.1	14.50	0.0000	0.0012
AUTS2	1470762	260 ± 1.2	223.1 ± 1.2	-14.21	0.0019	0.0315
AVEN	3800634	89 ± 1.2	99.3 ± 1.2	11.59	0.0010	0.0219
AZI1	3390605	79.7 ± 1.1	72 ± 1.1	-9.63	0.0000	0.0018
AZIN1	4070661	33.5 ± 1.6	48.9 ± 1.7	45.68	0.0008	0.0190
AZIN1	3990523	26.9 ± 1.2	32.5 ± 1.3	20.99	0.0000	0.0007
B3GALNT1	1410370	27.3 ± 1.2	24.1 ± 1.2	-11.65	0.0001	0.0050
B4GALT7	520332	201.5 ± 1.2	187.6 ± 1.2	-6.89	0.0007	0.0177
BACE2	1240201	55.4 ± 1.1	50.4 ± 1.2	-8.97	0.0003	0.0095
BAGE5	7380148	28.6 ± 1.2	23.8 ± 1.2	-17.00	0.0008	0.0185
BANF1	3870136	38.1 ± 1.2	42.6 ± 1.2	11.91	0.0022	0.0348
BANP	3780450	63.5 ± 1.2	54.5 ± 1.2	-14.27	0.0005	0.0139
BAT1	160132	1126.2 ± 1.1	1196.4 ± 1.1	6.24	0.0040	0.0498
BAT5	5910220	119.1 ± 1.1	138.3 ± 1.1	16.07	0.0000	0.0003
BAZ1A	1240097	35.6 ± 1.2	32 ± 1.2	-10.23	0.0029	0.0409
BBS4	2470753	116.2 ± 1.1	101.2 ± 1.2	-12.91	0.0002	0.0082
BBX	2370703	382.8 ± 1.1	319.9 ± 1.2	-16.42	0.0000	0.0004
BCKDHA	2810296	219.7 ± 1.2	186.3 ± 1.2	-15.21	0.0033	0.0440
BCL2L1	4290411	39.9 ± 1.2	49.2 ± 1.3	23.36	0.0008	0.0191
BCL2L12	6420379	96.9 ± 1.1	89.3 ± 1.1	-7.81	0.0024	0.0361
BCL7C	5260196	181 ± 1.1	201.5 ± 1.1	11.37	0.0001	0.0043
BCS1L	7100131	96.6 ± 1.1	88.8 ± 1.1	-8.14	0.0002	0.0071
BIRC2	4920707	109 ± 1.1	118 ± 1.1	8.29	0.0004	0.0122
BMP2	4280577	85.6 ± 1.3	69.4 ± 1.3	-18.87	0.0000	0.0029
BMS1	1190717	356.3 ± 1.1	328.1 ± 1.1	-7.94	0.0001	0.0046
BOC	7510113	38.2 ± 1.2	34.6 ± 1.2	-9.52	0.0021	0.0333
BPNT1	5360039	21.2 ± 1.2	24.5 ± 1.2	15.38	0.0031	0.0423
BPTF	4780192	40.1 ± 1.2	32.7 ± 1.2	-18.53	0.0000	0.0018
BRD8	670397	188.2 ± 1.1	195.6 ± 1.1	3.90	0.0021	0.0332
BRI3	6270095	1212.6 ± 1.1	1313.7 ± 1.1	8.34	0.0035	0.0454
BRPF1	6940242	399.3 ± 1.1	367.1 ± 1.1	-8.06	0.0009	0.0204
BRSK1	4890598	55.8 ± 1.2	72.5 ± 1.3	29.87	0.0009	0.0204
BRWD2	2140139	172.5 ± 1.1	157.9 ± 1.2	-8.45	0.0030	0.0412
BTBD1	4480008	83.4 ± 1.2	102.3 ± 1.3	22.73	0.0000	0.0008
BTBD10	4250544	119 ± 1.1	128.7 ± 1.1	8.20	0.0001	0.0039
BYSL	4860356	49.9 ± 1.2	57 ± 1.2	14.22	0.0021	0.0337
BZW1	3400300	17 ± 1.3	20.2 ± 1.2	18.79	0.0007	0.0168
BZW1	2070162	42.8 ± 1.3	50.8 ± 1.3	18.64	0.0006	0.0161
BZW2	1440612	301 ± 1.1	332.3 ± 1.1	10.43	0.0000	0.0024
C10orf10	2900747	2220.9 ± 1.4	1712.8 ± 1.4	-22.88	0.0016	0.0286
C10orf30	4390047	13 ± 1.3	16.1 ± 1.3	23.85	0.0010	0.0209
C10orf73	770161	45.3 ± 1.2	34.5 ± 1.3	-23.86	0.0001	0.0054
C12orf11	5270451	23 ± 1.3	26.5 ± 1.2	14.90	0.0021	0.0335
C13orf34	580719	31.5 ± 1.1	36 ± 1.2	14.37	0.0012	0.0233
C14orf102	2680164	82 ± 1.1	76.5 ± 1.1	-6.64	0.0016	0.0282
C14orf102	10551	174 ± 1.2	150.5 ± 1.2	-13.54	0.0001	0.0061
C14orf126	1030220	41.8 ± 1.3	55.3 ± 1.3	32.31	0.0000	0.0015
C14orf129	5890608	40 ± 1.2	46.4 ± 1.1	15.96	0.0001	0.0062
C14orf131	6590520	202.2 ± 1.1	166 ± 1.1	-17.89	0.0000	0.0000
C14orf149	1300719	118.1 ± 1.4	142.5 ± 1.4	20.63	0.0034	0.0448
C14orf28	4200253	106.4 ± 1.2	89.7 ± 1.2	-15.65	0.0003	0.0107
C14orf80	7100008	32 ± 1.3	28.1 ± 1.2	-12.32	0.0006	0.0153
C14orf82	7400594	58.1 ± 1.2	45.4 ± 1.3	-21.92	0.0003	0.0095
C16orf48	2760706	158.3 ± 1.2	142.6 ± 1.1	-9.90	0.0000	0.0017
C16orf58	6940647	533.6 ± 1.1	500.2 ± 1.1	-6.25	0.0013	0.0253
C16orf72	3180450	213.3 ± 1.1	201.9 ± 1.1	-5.36	0.0018	0.0301
C17orf76	3190600	16.1 ± 1.2	14.3 ± 1.2	-11.06	0.0026	0.0384
C17orf82	2070360	22.2 ± 1.1	20.1 ± 1.2	-9.39	0.0034	0.0451
C17orf90	940300	393 ± 1.1	367.6 ± 1.1	-6.45	0.0002	0.0085
C18orf22	6770465	93.2 ± 1.1	85.6 ± 1.1	-8.10	0.0003	0.0104
C19orf63	6960408	20.9 ± 1.1	23.2 ± 1.1	10.69	0.0040	0.0495
C1orf152	3890634	30.1 ± 1.3	21.4 ± 1.3	-28.71	0.0000	0.0008
C1orf38	2470240	15.6 ± 1.2	17.5 ± 1.2	12.66	0.0030	0.0411
C1orf71	6650121	244.8 ± 1.2	194.9 ± 1.2	-20.38	0.0000	0.0003
C1R	2370670	97.4 ± 1.4	134.2 ± 1.4	37.77	0.0015	0.0277
C1R	5260474	169.1 ± 1.3	220.4 ± 1.3	30.35	0.0011	0.0227
C1S	1300327	33.7 ± 1.4	47.5 ± 1.4	40.96	0.0001	0.0064
C20orf100	1400601	198.3 ± 1.3	152.4 ± 1.4	-23.15	0.0004	0.0116
C20orf177	770221	161.6 ± 1.2	135.6 ± 1.2	-16.11	0.0010	0.0209
C20orf191	7000376	118.2 ± 1.1	106.8 ± 1.1	-9.68	0.0025	0.0372
C20orf27	2750647	297.9 ± 1.3	240.1 ± 1.2	-19.39	0.0024	0.0366
C20orf46	6110102	51.6 ± 1.3	42 ± 1.3	-18.64	0.0004	0.0114
C20orf94	2690431	45.6 ± 1.2	40.9 ± 1.2	-10.25	0.0024	0.0366
C21orf2	3400164	105.5 ± 1.2	91.9 ± 1.2	-12.91	0.0018	0.0301
C21orf81	1430484	98.1 ± 1.5	63.2 ± 1.6	-35.61	0.0006	0.0146
C22orf34	3140064	15.3 ± 1.3	12.6 ± 1.4	-18.02	0.0040	0.0494
C2orf25	4560022	725.6 ± 1.1	770.4 ± 1.1	6.17	0.0003	0.0097
C2orf55	4220528	43.7 ± 1.3	56.4 ± 1.3	29.10	0.0001	0.0043
C2orf79	3170725	64.3 ± 1.1	61.2 ± 1.1	-4.80	0.0021	0.0340
C3orf19	6960170	200.3 ± 1.1	181 ± 1.1	-9.62	0.0011	0.0222
C3orf21	3180408	106.5 ± 1.1	100 ± 1.2	-6.13	0.0004	0.0113
C3orf23	3850661	38.2 ± 1.2	42.6 ± 1.3	11.49	0.0005	0.0140
C3orf37	1500762	298.9 ± 1.1	276.4 ± 1.1	-7.52	0.0029	0.0408
C3orf54	4200367	79 ± 1.2	73.1 ± 1.2	-7.50	0.0028	0.0403
C4orf16	3710753	15.7 ± 1.2	17.6 ± 1.2	11.93	0.0038	0.0476
C4orf38	6940731	32.7 ± 1.1	27.6 ± 1.2	-15.43	0.0000	0.0005
C5orf4	2190619	13.7 ± 1.3	15.8 ± 1.3	15.79	0.0033	0.0440
C5orf41	6860228	276.4 ± 1.2	217.2 ± 1.2	-21.42	0.0000	0.0020
C5orf41	6840491	233.5 ± 1.2	177.6 ± 1.2	-23.95	0.0000	0.0004
C5orf44	3890682	43.2 ± 1.2	47 ± 1.2	8.75	0.0013	0.0246
C6orf1	360209	38.7 ± 1.2	44.9 ± 1.1	16.00	0.0024	0.0361
C6orf136	520201	150.4 ± 1.1	135.4 ± 1.1	-9.93	0.0007	0.0169
C6orf141	3450632	72.2 ± 1.3	59.8 ± 1.3	-17.18	0.0029	0.0405
C6orf145	5550307	61.6 ± 1.2	70.8 ± 1.2	15.00	0.0026	0.0383
C6orf225	3310204	29.1 ± 1.2	24.1 ± 1.3	-16.95	0.0018	0.0302
C7orf27	360050	311.6 ± 1.1	274.4 ± 1.2	-11.94	0.0001	0.0065
C7orf55	5720102	836.1 ± 1.2	679.5 ± 1.2	-18.73	0.0020	0.0324
C8orf44	4220070	26.3 ± 1.3	20.7 ± 1.3	-21.30	0.0005	0.0133
C8orf55	1470706	377.2 ± 1.2	336.2 ± 1.2	-10.86	0.0036	0.0460
C9orf10OS	1170446	255.4 ± 1.1	272.5 ± 1.1	6.69	0.0000	0.0019
C9orf25	3850494	53.1 ± 1.1	57.8 ± 1.2	8.87	0.0004	0.0116
C9orf30	5260538	87.8 ± 1.1	98.9 ± 1.1	12.62	0.0018	0.0310
C9orf37	4200204	47.2 ± 1.1	41.5 ± 1.2	-11.98	0.0006	0.0152
C9orf38	50209	21.1 ± 1.4	15.7 ± 1.4	-25.70	0.0018	0.0301
C9orf58	5420482	205.7 ± 1.2	181.2 ± 1.2	-11.93	0.0023	0.0352
C9orf64	4920215	72.1 ± 1.1	61.4 ± 1.1	-14.83	0.0000	0.0002
C9orf72	3780370	20.7 ± 1.2	23.3 ± 1.2	12.65	0.0025	0.0372
C9orf90	1980112	65.7 ± 1.1	56.5 ± 1.1	-13.91	0.0000	0.0000
C9orf91	5720131	114.8 ± 1.2	108.9 ± 1.2	-5.14	0.0041	0.0499
CADM1	1170445	112.6 ± 1.3	83.6 ± 1.3	-25.78	0.0000	0.0029
CALD1	5890064	71.6 ± 1.3	57.2 ± 1.3	-20.15	0.0004	0.0122
CALM3	2750184	1394.9 ± 1.2	1256.7 ± 1.2	-9.91	0.0019	0.0318
CAMK2N1	4060008	141.8 ± 1.2	116.7 ± 1.2	-17.74	0.0000	0.0022
CANT1	5860358	115.7 ± 1.1	130.6 ± 1.2	12.90	0.0004	0.0118
CAP1	1070754	2300.5 ± 1.1	2544.5 ± 1.1	10.60	0.0022	0.0348
CAPS	6760450	58.6 ± 1.2	50.7 ± 1.2	-13.49	0.0000	0.0010
CAPZB	6620072	467 ± 1.1	520.1 ± 1.1	11.37	0.0022	0.0341
CC2D1A	7650746	30 ± 1.1	32.9 ± 1.2	9.98	0.0039	0.0491
CCDC102A	1660681	76.3 ± 1.2	70 ± 1.2	-8.21	0.0003	0.0093
CCDC121	6450048	48.2 ± 1.2	50.8 ± 1.2	5.46	0.0033	0.0442
CCDC149	6510129	27.7 ± 1.2	23.1 ± 1.3	-16.71	0.0006	0.0153
CCDC15	6110095	47.7 ± 1.2	40.8 ± 1.3	-14.52	0.0016	0.0289
CCDC49	730253	98.6 ± 1.1	87.1 ± 1.1	-11.69	0.0001	0.0041
CCDC88C	3130224	53.2 ± 1.2	59 ± 1.2	10.90	0.0022	0.0348
CCDC92	4830682	610.5 ± 1.2	514.1 ± 1.2	-15.80	0.0000	0.0024
CCL21	1340626	14 ± 1.3	18.7 ± 1.2	33.74	0.0000	0.0005
CCNY	5310605	349.5 ± 1.2	287 ± 1.2	-17.88	0.0000	0.0004
CCRN4L	460484	22.1 ± 1.2	28 ± 1.3	26.66	0.0001	0.0045
CCT6A	2600630	116.9 ± 1.2	135.6 ± 1.2	15.99	0.0000	0.0029
CCT6A	5820392	172.5 ± 1.1	194.1 ± 1.1	12.50	0.0006	0.0154
CD151	1940132	359.6 ± 1.3	463.5 ± 1.4	28.90	0.0011	0.0220
CD151	6550259	225.4 ± 1.2	282.5 ± 1.2	25.30	0.0000	0.0010
CD302	3870537	28.2 ± 1.3	31.7 ± 1.3	12.42	0.0021	0.0339
CD69	6900634	15.5 ± 1.2	17.8 ± 1.2	15.22	0.0015	0.0277
CD74	4560047	59.4 ± 1.4	93.7 ± 1.5	57.80	0.0000	0.0010
CD74	7040008	987.2 ± 1.3	1410 ± 1.4	42.82	0.0002	0.0091
CD74	1240070	2016.7 ± 1.4	2805.8 ± 1.4	39.13	0.0011	0.0230
CD79B	770167	103.1 ± 1.2	117.1 ± 1.2	13.61	0.0006	0.0154
CD79B	4260725	30.6 ± 1.1	34 ± 1.2	11.03	0.0003	0.0104
CD8A	2970408	15.4 ± 1.3	19.4 ± 1.3	26.32	0.0005	0.0134
CDC14B	6040037	238.5 ± 1.1	212.1 ± 1.2	-11.08	0.0015	0.0277
CDC2L2	2640246	55.4 ± 1.2	43.1 ± 1.2	-22.22	0.0000	0.0008
CDC2L2	5690152	42.5 ± 1.2	32.2 ± 1.2	-24.22	0.0000	0.0002
CDC42SE2	2570767	16.9 ± 1.4	20.6 ± 1.4	22.11	0.0030	0.0416
CDCA8	4830634	18.3 ± 1.2	16.6 ± 1.2	-9.28	0.0019	0.0316
CDK9	430767	168 ± 1.1	147.6 ± 1.1	-12.16	0.0000	0.0024
CEACAM1	5700753	51 ± 1.2	59.9 ± 1.3	17.38	0.0003	0.0111
CEACAM1	5340767	16.7 ± 1.2	18.8 ± 1.3	12.59	0.0009	0.0196
CELA3B	7510072	13.4 ± 1.3	16.2 ± 1.3	20.73	0.0002	0.0089
CENPB	610056	976.8 ± 1.1	871.3 ± 1.1	-10.80	0.0000	0.0029
CEP27	840551	237.1 ± 1.2	197.3 ± 1.3	-16.79	0.0027	0.0392
CEP68	1110039	94.6 ± 1.2	74.1 ± 1.2	-21.60	0.0000	0.0009
CFL2	1170707	58.4 ± 1.2	63 ± 1.2	7.95	0.0009	0.0199
CHD8	1170564	338.8 ± 1.1	314.6 ± 1.1	-7.15	0.0031	0.0427
CHMP2A	3290181	140.8 ± 1.2	127.5 ± 1.2	-9.43	0.0001	0.0058
CHORDC1	380528	42 ± 1.2	48 ± 1.2	14.42	0.0006	0.0153
CHPT1	2260600	296.7 ± 1.2	335.1 ± 1.2	12.92	0.0001	0.0044
CHRNB1	7650639	87.1 ± 1.1	99.1 ± 1.1	13.74	0.0003	0.0098
CIAO1	6980156	538.1 ± 1.1	502.5 ± 1.1	-6.63	0.0005	0.0145
CIAO1	2690022	188.1 ± 1.1	174.3 ± 1.1	-7.33	0.0019	0.0321
CLCN6	2900768	97.1 ± 1.1	87.8 ± 1.1	-9.56	0.0015	0.0269
CLEC16A	160224	134.4 ± 1.1	122.1 ± 1.1	-9.19	0.0000	0.0005
CLEC4G	1170196	22.3 ± 1.3	29.8 ± 1.4	33.29	0.0019	0.0320
CLIC4	270653	55.2 ± 1.2	68.1 ± 1.3	23.21	0.0000	0.0029
CLIP1	6110427	24 ± 1.2	21.1 ± 1.2	-12.19	0.0024	0.0365
CLK3	4640041	192.1 ± 1.1	168.7 ± 1.1	-12.18	0.0000	0.0005
CLN3	6580682	54.2 ± 1.1	63.1 ± 1.1	16.30	0.0001	0.0062
CLN6	2340689	25.3 ± 1.2	29.2 ± 1.2	15.29	0.0007	0.0167
CLN8	290661	40 ± 1.2	36 ± 1.2	-9.96	0.0006	0.0149
CLTCL1	4730050	30.3 ± 1.2	27.4 ± 1.1	-9.31	0.0021	0.0339
CMPK1	2640551	551.1 ± 1.2	637.3 ± 1.2	15.66	0.0034	0.0451
CMPK1	6420446	313.4 ± 1.2	357.5 ± 1.2	14.05	0.0033	0.0444
CMTM4	2120634	102.9 ± 1.1	93 ± 1.2	-9.60	0.0000	0.0008
CMTM6	1470520	204.4 ± 1.2	240.8 ± 1.2	17.82	0.0001	0.0064
CNBP	7380068	581.4 ± 1.2	657.7 ± 1.2	13.12	0.0000	0.0016
CNIH	4070088	507.8 ± 1.1	536.9 ± 1.2	5.73	0.0006	0.0157
CNIH2	4860450	13.1 ± 1.3	15.3 ± 1.3	17.37	0.0037	0.0473
CNKSR1	5900343	25.9 ± 1.3	29.1 ± 1.3	12.74	0.0015	0.0269
CNN2	2230242	23.3 ± 1.3	27.3 ± 1.4	16.89	0.0008	0.0184
CNOT1	6520382	823.4 ± 1.1	745.7 ± 1.1	-9.43	0.0000	0.0022
CNPY3	10187	56.2 ± 1.2	70.5 ± 1.2	25.54	0.0002	0.0070
COG5	4040630	29.5 ± 1.2	32.1 ± 1.2	8.79	0.0008	0.0192
COL4A3BP	4120707	319.8 ± 1.2	274.9 ± 1.2	-14.05	0.0014	0.0261
COL4A3BP	2630053	54.1 ± 1.2	45.4 ± 1.2	-16.17	0.0036	0.0463
COL8A1	2510091	456 ± 1.6	297.7 ± 1.5	-34.73	0.0002	0.0068
COL8A2	3780168	116.9 ± 1.2	138.5 ± 1.2	18.45	0.0003	0.0106
COPA	4150500	1078.7 ± 1.1	1037 ± 1.1	-3.86	0.0030	0.0411
COPB1	6980170	637 ± 1.1	688.6 ± 1.1	8.09	0.0004	0.0115
COPB2	50397	335.3 ± 1.1	316.9 ± 1.1	-5.48	0.0038	0.0475
COPS7B	4590661	188.5 ± 1.1	166.5 ± 1.1	-11.68	0.0000	0.0006
COQ7	3310440	42.4 ± 1.2	37.4 ± 1.2	-11.69	0.0017	0.0299
COX19	1450255	144 ± 1.2	129.5 ± 1.1	-10.09	0.0010	0.0218
COX8A	4490259	3161.2 ± 1.1	2889.8 ± 1.1	-8.59	0.0017	0.0300
CPSF1	3130349	136.5 ± 1.2	123.1 ± 1.2	-9.86	0.0016	0.0278
CPT1A	5290358	17.2 ± 1.2	20 ± 1.2	16.18	0.0023	0.0360
CRBN	3610630	329.2 ± 1.2	264.4 ± 1.2	-19.71	0.0000	0.0015
CRIPAK	4210653	185.1 ± 1.3	149.9 ± 1.3	-19.04	0.0003	0.0109
CRKL	5960767	452.9 ± 1.1	430.1 ± 1.1	-5.04	0.0029	0.0410
CRTC2	4260187	86.5 ± 1.1	99.9 ± 1.2	15.49	0.0006	0.0152
CRYAA	6510068	14.6 ± 1.3	17.3 ± 1.2	18.49	0.0008	0.0186
CS	6380333	3199.9 ± 1.1	2798.5 ± 1.1	-12.54	0.0006	0.0147
CSDE1	3710440	49.3 ± 1.2	45.4 ± 1.2	-7.96	0.0039	0.0486
CSK	3170239	194.9 ± 1.2	232.3 ± 1.2	19.19	0.0002	0.0084
CSMD2	2690437	19.2 ± 1.3	17 ± 1.3	-11.58	0.0040	0.0494
CSNK1D	1110736	103.4 ± 1.1	114.4 ± 1.1	10.58	0.0003	0.0107
CSPG4	5860519	276.4 ± 1.2	236.3 ± 1.2	-14.54	0.0017	0.0298
CSRP2BP	1070551	131.6 ± 1.1	139.9 ± 1.1	6.32	0.0005	0.0138
CTBP1	3840309	41 ± 1.3	50.3 ± 1.3	22.70	0.0000	0.0015
CTBS	2850184	128.1 ± 1.2	108.9 ± 1.2	-14.95	0.0000	0.0018
CTDSP2	650681	794.2 ± 1.1	719.5 ± 1.1	-9.41	0.0006	0.0158
CTNNAL1	940722	334.2 ± 1.3	345.7 ± 1.3	3.44	0.0030	0.0413
CTNNAL1	290475	430.2 ± 1.3	439.4 ± 1.3	2.13	0.0026	0.0384
CTNND1	4200019	36.1 ± 1.2	30.1 ± 1.3	-16.53	0.0040	0.0493
CTPS2	2000064	251.5 ± 1.1	234.7 ± 1.1	-6.68	0.0039	0.0490
CTSC	3450138	322.4 ± 1.3	391.8 ± 1.2	21.52	0.0033	0.0440
CTSC	2640768	118.9 ± 1.3	142.3 ± 1.3	19.68	0.0009	0.0204
CUEDC1	1300228	247.1 ± 1.2	203.9 ± 1.2	-17.46	0.0000	0.0005
CUGBP1	7040341	25.3 ± 1.2	28.1 ± 1.2	11.22	0.0013	0.0251
CXCL14	3520246	627.4 ± 1.3	449.7 ± 1.4	-28.32	0.0000	0.0032
CXCL2	4670390	13.1 ± 1.3	16.6 ± 1.3	27.19	0.0003	0.0102
CXCR4	1300280	24.4 ± 1.6	32.9 ± 1.5	34.94	0.0024	0.0362
CXXC4	510192	22.9 ± 1.1	19 ± 1.3	-17.16	0.0003	0.0101
CXXC5	1050279	864.2 ± 1.2	766.1 ± 1.1	-11.35	0.0006	0.0161
CYB5R4	4010129	70.3 ± 1.2	80 ± 1.2	13.77	0.0004	0.0120
CYLD	3460692	63.4 ± 1.1	51.4 ± 1.2	-18.96	0.0000	0.0000
CYP1B1	2120053	61.3 ± 1.4	89.8 ± 1.4	46.33	0.0000	0.0014
CYP27C1	5900601	18.9 ± 1.1	16.2 ± 1.2	-14.32	0.0003	0.0101
CYP4F12	6560239	102 ± 1.2	83.7 ± 1.2	-17.94	0.0001	0.0061
CYR61	3930605	169.7 ± 1.5	248 ± 1.7	46.10	0.0003	0.0095
CYTH3	6960131	70.7 ± 1.1	61.6 ± 1.2	-12.96	0.0017	0.0296
D2HGDH	2710129	393.6 ± 1.2	333.1 ± 1.2	-15.36	0.0004	0.0116
DBT	6280722	39.4 ± 1.1	30.9 ± 1.2	-21.56	0.0000	0.0001
DBT	4060768	426 ± 1.2	326.6 ± 1.2	-23.33	0.0000	0.0000
DCAF7	2000577	323.9 ± 1.1	358.3 ± 1.1	10.64	0.0003	0.0110
DDB1	2370100	1578.8 ± 1.1	1506.7 ± 1.1	-4.57	0.0040	0.0495
DDB1	4010551	35.8 ± 1.2	29.9 ± 1.2	-16.37	0.0001	0.0064
DDIT3	830619	244.3 ± 1.2	196.2 ± 1.2	-19.71	0.0000	0.0006
DDN	1230129	11.3 ± 1.3	13.9 ± 1.2	22.27	0.0000	0.0029
DDR1	3710196	99.6 ± 1.2	117.4 ± 1.2	17.93	0.0000	0.0010
DDX19A	3520689	189.5 ± 1.1	164.8 ± 1.1	-13.05	0.0000	0.0002
DDX19B	2510553	17.8 ± 1.2	21.5 ± 1.2	20.56	0.0000	0.0022
DDX27	2600672	73.1 ± 1.1	65.2 ± 1.1	-10.83	0.0006	0.0160
DDX41	4570433	113.7 ± 1.1	108.7 ± 1.2	-4.47	0.0019	0.0314
DDX42	6110035	621.7 ± 1.1	580.1 ± 1.1	-6.69	0.0011	0.0228
DDX46	3890192	118.7 ± 1.1	106.8 ± 1.1	-10.02	0.0002	0.0086
DEDD	870364	347 ± 1.1	381.7 ± 1.1	9.99	0.0003	0.0106
DEGS1	5220632	954 ± 1.1	1091 ± 1.2	14.36	0.0020	0.0328
DEGS1	5560398	384.8 ± 1.1	434.8 ± 1.2	13.00	0.0009	0.0204
DEK	4480180	254.5 ± 1.1	274.8 ± 1.2	8.00	0.0034	0.0449
DEPDC5	1090291	36.8 ± 1.1	32.6 ± 1.2	-11.37	0.0001	0.0056
DFFA	2750639	93.3 ± 1.1	86.9 ± 1.1	-6.91	0.0032	0.0438
DFFA	50224	105 ± 1.3	80.5 ± 1.3	-23.31	0.0000	0.0007
DHFRL1	2480768	102.4 ± 1.1	95.8 ± 1.1	-6.51	0.0021	0.0333
DHRS1	1470017	540.9 ± 1.2	498.4 ± 1.2	-7.86	0.0015	0.0275
DHX15	4590333	358.1 ± 1.1	384.3 ± 1.1	7.33	0.0000	0.0024
DIAPH2	5270181	227.6 ± 1.1	200.7 ± 1.2	-11.82	0.0033	0.0440
DIMT1L	1110114	421.8 ± 1.1	448.5 ± 1.1	6.31	0.0020	0.0328
DIP2C	6620703	205.7 ± 1.2	164.4 ± 1.2	-20.07	0.0000	0.0000
DISP1	5570246	69.6 ± 1.2	80.4 ± 1.2	15.41	0.0017	0.0291
DLGAP4	5810008	136.3 ± 1.2	180.4 ± 1.3	32.36	0.0000	0.0006
DMAP1	5490646	256.5 ± 1.1	239.1 ± 1.1	-6.76	0.0009	0.0195
DNAJA4	6480091	290.4 ± 1.1	262.9 ± 1.1	-9.47	0.0026	0.0385
DNAJB12	3780326	63.6 ± 1.1	56.3 ± 1.2	-11.55	0.0001	0.0033
DNAJB14	1710240	84.2 ± 1.2	69.3 ± 1.2	-17.71	0.0002	0.0086
DNAJB6	1230224	251.4 ± 1.2	271.3 ± 1.2	7.89	0.0014	0.0259
DNAJC2	1770142	14 ± 1.2	15.9 ± 1.2	13.59	0.0031	0.0428
DNAJC27	620072	119.7 ± 1.2	98.4 ± 1.2	-17.81	0.0003	0.0106
DNAJC30	3440647	42 ± 1.2	37.2 ± 1.1	-11.41	0.0029	0.0404
DNAJC5G	3870241	12.3 ± 1.3	14.3 ± 1.3	16.71	0.0030	0.0415
DNAL1	2810500	28.1 ± 1.2	31.6 ± 1.1	12.44	0.0013	0.0244
DOK5	5860386	18.9 ± 1.3	23.5 ± 1.3	24.68	0.0003	0.0104
DOPEY2	5080328	194.3 ± 1.1	182.8 ± 1.2	-5.90	0.0015	0.0269
DPH3	6250397	78.7 ± 1.1	84.7 ± 1.1	7.70	0.0001	0.0039
DPH3	6510279	83.2 ± 1.1	88.7 ± 1.2	6.57	0.0012	0.0235
DPP7	1240047	43.5 ± 1.3	51.4 ± 1.3	18.22	0.0004	0.0122
DRAP1	3990598	727.4 ± 1.1	806.7 ± 1.1	10.90	0.0003	0.0101
DSC3	3990184	17.9 ± 1.2	14.5 ± 1.3	-18.87	0.0001	0.0043
DSN1	3190102	57.3 ± 1.1	53.2 ± 1.2	-7.16	0.0034	0.0446
DSTN	3190634	1240.8 ± 1.1	1441.7 ± 1.2	16.19	0.0000	0.0014
DSTN	6900612	1746.2 ± 1.1	1957.2 ± 1.1	12.08	0.0001	0.0035
DUSP1	6860377	624.4 ± 1.4	796.3 ± 1.4	27.53	0.0002	0.0071
DUSP6	5260288	448.6 ± 1.2	569.4 ± 1.2	26.93	0.0000	0.0002
DUSP6	6250468	38.1 ± 1.3	44.4 ± 1.3	16.41	0.0019	0.0315
DUSP8	4890041	30.1 ± 1.2	37.2 ± 1.2	23.51	0.0001	0.0039
DVL1	5260458	19.3 ± 1.2	22 ± 1.2	14.03	0.0014	0.0261
DYRK2	6560523	51.1 ± 1.2	41.9 ± 1.3	-18.08	0.0001	0.0033
DYRK2	2100743	150.5 ± 1.2	122 ± 1.3	-18.91	0.0000	0.0007
E2F5	6650196	28.5 ± 1.2	31.8 ± 1.2	11.72	0.0002	0.0080
E4F1	3390068	212.4 ± 1.1	182.7 ± 1.2	-14.00	0.0001	0.0037
EAPP	10452	173.8 ± 1.2	189.8 ± 1.2	9.15	0.0024	0.0362
EBF3	7160435	450.5 ± 1.1	408.1 ± 1.1	-9.41	0.0010	0.0209
EBP	4250156	88.9 ± 1.2	77.3 ± 1.3	-13.04	0.0034	0.0446
EBPL	5490477	113.9 ± 1.2	102.7 ± 1.2	-9.77	0.0023	0.0354
EDARADD	3710273	24.5 ± 1.1	21.7 ± 1.1	-11.52	0.0001	0.0046
EED	5490253	41.5 ± 1.2	45.5 ± 1.2	9.45	0.0002	0.0070
EEF1AL7	1410750	4000.5 ± 1.1	4303.1 ± 1.1	7.56	0.0006	0.0146
EEF2K	3420300	307.8 ± 1.2	281.3 ± 1.2	-8.61	0.0023	0.0358
EFCAB7	510088	29.3 ± 1.2	32.2 ± 1.2	9.83	0.0025	0.0371
EFEMP1	6250563	321 ± 1.4	434.9 ± 1.4	35.47	0.0016	0.0285
EFEMP2	6100180	434.5 ± 1.1	403.7 ± 1.1	-7.09	0.0018	0.0302
EFR3A	110161	521.9 ± 1.1	575.1 ± 1.1	10.20	0.0040	0.0495
EGOT	5810674	18.4 ± 1.3	15.2 ± 1.3	-17.45	0.0012	0.0235
EHBP1	7650309	1613.6 ± 1.2	1494.9 ± 1.2	-7.36	0.0025	0.0372
EHD1	1780619	1022.9 ± 1.1	946 ± 1.1	-7.51	0.0013	0.0246
EHD2	5080523	470.5 ± 1.2	552.4 ± 1.2	17.40	0.0028	0.0403
EIF2C2	290468	159.4 ± 1.2	125.6 ± 1.2	-21.19	0.0000	0.0002
EIF3CL	5420491	59.4 ± 1.3	78.3 ± 1.4	31.72	0.0000	0.0004
EIF4A1	1450670	2588.1 ± 1.1	2848.6 ± 1.1	10.06	0.0002	0.0085
EIF4E	6380768	19.6 ± 1.2	23.1 ± 1.2	17.87	0.0006	0.0148
EIF4G2	4290446	223.3 ± 1.3	267.4 ± 1.3	19.73	0.0018	0.0301
ELF2	6380458	31.6 ± 1.2	26.2 ± 1.2	-17.14	0.0018	0.0302
ELMOD2	2480373	42.5 ± 1.1	49.1 ± 1.2	15.51	0.0000	0.0027
EML2	6660037	47.3 ± 1.2	41.9 ± 1.2	-11.43	0.0001	0.0046
ENPP2	840678	996.3 ± 1.2	1088.9 ± 1.2	9.30	0.0033	0.0444
ENPP2	2490152	1233.4 ± 1.2	1342.6 ± 1.2	8.85	0.0023	0.0358
ENSA	4200437	246.8 ± 1.2	273.4 ± 1.2	10.80	0.0030	0.0413
EP300	7570068	101.7 ± 1.2	83.5 ± 1.3	-17.94	0.0035	0.0453
EPB49	4610670	100.1 ± 1.3	129.2 ± 1.3	29.05	0.0009	0.0195
ERCC2	4260435	47.3 ± 1.2	43.4 ± 1.2	-8.24	0.0036	0.0461
ERGIC1	830039	163.7 ± 1.1	146.6 ± 1.1	-10.42	0.0000	0.0019
ETV3	4810343	30 ± 1.2	27.2 ± 1.2	-9.34	0.0029	0.0410
EVC	3420309	49.3 ± 1.2	43.3 ± 1.2	-12.30	0.0015	0.0272
EVI5	4540176	199.7 ± 1.1	179.1 ± 1.2	-10.30	0.0023	0.0357
EVL	6550754	743 ± 1.2	663.7 ± 1.3	-10.67	0.0014	0.0265
EXOC6	7330196	77.6 ± 1.1	88.1 ± 1.2	13.64	0.0008	0.0178
EXTL2	1770746	58 ± 1.2	48.9 ± 1.2	-15.65	0.0000	0.0016
F8	6380349	13.4 ± 1.2	16.3 ± 1.3	21.69	0.0001	0.0062
FAF1	3840164	87.3 ± 1.1	98.8 ± 1.2	13.16	0.0000	0.0008
FAM100A	1660086	41.7 ± 1.2	50.8 ± 1.2	21.95	0.0003	0.0097
FAM107A	5390463	342.4 ± 1.3	301.1 ± 1.3	-12.08	0.0015	0.0277
FAM108A3	150154	67.8 ± 1.2	61.3 ± 1.1	-9.62	0.0016	0.0278
FAM118B	5700561	36.8 ± 1.1	41.9 ± 1.2	13.91	0.0028	0.0401
FAM126B	4880110	146.6 ± 1.3	103.2 ± 1.4	-29.64	0.0001	0.0040
FAM129A	4230735	162.1 ± 1.4	115.1 ± 1.5	-29.03	0.0000	0.0008
FAM13A	4150255	404.7 ± 1.4	295.1 ± 1.5	-27.07	0.0028	0.0402
FAM13A	4540376	568.1 ± 1.4	395.2 ± 1.5	-30.44	0.0003	0.0111
FAM160B2	2710601	102.1 ± 1.1	110.6 ± 1.2	8.32	0.0027	0.0391
FAM178B	1440379	60.3 ± 1.2	67.5 ± 1.2	11.85	0.0024	0.0360
FAM188A	3060661	290.3 ± 1.1	312.4 ± 1.1	7.60	0.0002	0.0069
FAM18B2	5420356	107.5 ± 1.2	120.9 ± 1.2	12.39	0.0032	0.0432
FAM27L	2480398	13.4 ± 1.4	16.6 ± 1.3	23.92	0.0001	0.0047
FAM35A	1470192	25.3 ± 1.2	22 ± 1.2	-13.05	0.0035	0.0454
FAM39E	7380026	1219.1 ± 1.2	1069.5 ± 1.2	-12.28	0.0012	0.0232
FAM59A	6400079	29 ± 1.2	25.3 ± 1.2	-12.64	0.0007	0.0168
FAM72A	4250546	21 ± 1.2	18.5 ± 1.2	-11.95	0.0005	0.0137
FAM86A	580026	25.9 ± 1.2	31.5 ± 1.2	21.72	0.0001	0.0037
FAM86B1	1940670	27.3 ± 1.2	32.8 ± 1.2	20.29	0.0004	0.0116
FAM86B1	4050646	32.2 ± 1.2	37.6 ± 1.2	16.76	0.0007	0.0163
FAM92A1	2970301	95.6 ± 1.2	107.2 ± 1.2	12.17	0.0033	0.0440
FAR2	6560291	51.2 ± 1.2	67.9 ± 1.3	32.58	0.0000	0.0031
FAT4	1190338	31.8 ± 1.1	27.5 ± 1.2	-13.46	0.0000	0.0021
FBS1	1990273	29.2 ± 1.1	31.8 ± 1.2	8.88	0.0027	0.0391
FBXL18	990523	227.6 ± 1.2	208.5 ± 1.2	-8.40	0.0005	0.0134
FBXO18	2470259	312.6 ± 1.1	287.8 ± 1.1	-7.91	0.0010	0.0205
FBXO38	7570139	216.9 ± 1.1	196.3 ± 1.1	-9.48	0.0008	0.0183
FBXO9	6980577	15 ± 1.2	12.7 ± 1.3	-15.54	0.0013	0.0246
FBXW11	510253	110.5 ± 1.1	100.5 ± 1.1	-9.03	0.0005	0.0130
FES	4120689	146.1 ± 1.1	136.9 ± 1.1	-6.25	0.0018	0.0301
FGD5	3710554	262.2 ± 1.1	244.2 ± 1.2	-6.87	0.0021	0.0336
FICD	3850687	43.5 ± 1.2	35.6 ± 1.3	-18.14	0.0000	0.0000
FKBP1A	5050427	732.5 ± 1.2	979.6 ± 1.3	33.72	0.0000	0.0007
FKBP3	6450523	243.2 ± 1.2	265.5 ± 1.1	9.14	0.0012	0.0239
FKBP5	2640341	877 ± 1.5	628.3 ± 1.5	-28.36	0.0016	0.0288
FLI1	2100689	91 ± 1.2	108.6 ± 1.2	19.26	0.0001	0.0064
FLJ13197	150523	23.5 ± 1.2	18.7 ± 1.3	-20.68	0.0003	0.0095
FLJ36644	1850025	15.6 ± 1.3	18.7 ± 1.2	19.56	0.0003	0.0095
FLJ40113	3450369	22.9 ± 1.2	18.8 ± 1.2	-17.93	0.0000	0.0023
FLJ41484	6520538	15.6 ± 1.3	13.9 ± 1.3	-10.93	0.0014	0.0263
FLJ42627	1850059	62.3 ± 1.2	54.3 ± 1.2	-12.78	0.0000	0.0017
FLJ44054	7610553	25.5 ± 1.2	21.8 ± 1.2	-14.34	0.0003	0.0094
FLT3LG	830324	34.2 ± 1.2	40.5 ± 1.2	18.50	0.0005	0.0141
FLYWCH1	3390661	27.7 ± 1.3	23.1 ± 1.3	-16.53	0.0035	0.0454
FNBP1L	4560092	270.9 ± 1.2	230.7 ± 1.2	-14.87	0.0013	0.0244
FNIP2	3850519	47.6 ± 1.2	41.1 ± 1.2	-13.56	0.0021	0.0340
FOXC1	2760079	165.9 ± 1.2	137.8 ± 1.3	-16.94	0.0000	0.0015
FOXJ2	4900332	498.7 ± 1.1	444.2 ± 1.2	-10.92	0.0016	0.0282
FOXN3	1770408	12.6 ± 1.3	15.7 ± 1.3	24.70	0.0001	0.0036
FOXO1	6770719	525.1 ± 1.2	421.1 ± 1.2	-19.80	0.0000	0.0019
FOXRED1	1240309	143.2 ± 1.2	128.7 ± 1.2	-10.15	0.0036	0.0460
FRG1	2470519	375 ± 1.1	422 ± 1.2	12.55	0.0002	0.0070
FRMD4A	1770008	407 ± 1.2	344.1 ± 1.2	-15.44	0.0001	0.0052
FRS3	4210717	106.3 ± 1.3	80.8 ± 1.3	-23.98	0.0000	0.0030
FTH1	5220240	570.2 ± 1.3	723.8 ± 1.3	26.95	0.0018	0.0307
FTHL11	460164	410.3 ± 1.2	504.5 ± 1.3	22.96	0.0028	0.0399
FTHL12	3190133	2038.2 ± 1.2	2548.2 ± 1.2	25.02	0.0005	0.0138
FTHL12	4730181	3245.4 ± 1.2	3959.1 ± 1.2	21.99	0.0026	0.0388
FTHL3	6450139	521.9 ± 1.2	649.1 ± 1.3	24.38	0.0038	0.0475
FTSJ2	2030243	48.8 ± 1.1	45.4 ± 1.1	-7.02	0.0026	0.0384
FXC1	3780164	76.7 ± 1.2	82.3 ± 1.2	7.23	0.0005	0.0131
FXYD6	160270	85.4 ± 1.2	75.1 ± 1.2	-12.14	0.0001	0.0058
FYTTD1	1470050	31.9 ± 1.2	26.4 ± 1.2	-17.23	0.0000	0.0018
FZD4	620255	3149.3 ± 1.1	2831.1 ± 1.1	-10.10	0.0001	0.0045
FZR1	2370338	19.8 ± 1.2	17.2 ± 1.2	-13.01	0.0003	0.0093
G3BP1	5720300	55.9 ± 1.2	65.2 ± 1.2	16.58	0.0011	0.0230
G3BP2	4540647	180.3 ± 1.2	198.8 ± 1.2	10.27	0.0040	0.0497
G3BP2	7100156	118.9 ± 1.1	129.8 ± 1.1	9.13	0.0004	0.0122
G6PD	430465	90.1 ± 1.2	105.8 ± 1.2	17.40	0.0001	0.0049
GAB1	4890307	16.8 ± 1.3	18.7 ± 1.2	11.87	0.0022	0.0348
GAB1	6660470	26.4 ± 1.2	28 ± 1.2	6.02	0.0033	0.0440
GAK	7210767	405.7 ± 1.1	382.8 ± 1.1	-5.65	0.0005	0.0133
GAL3ST4	4180603	45.9 ± 1.2	40.2 ± 1.2	-12.37	0.0002	0.0075
GALNT11	4480669	493.6 ± 1.1	451.4 ± 1.1	-8.55	0.0007	0.0169
GALT	5690750	171.8 ± 1.1	149.6 ± 1.2	-12.89	0.0003	0.0103
GAR1	130326	32.4 ± 1.2	37.4 ± 1.2	15.52	0.0010	0.0213
GARNL3	4880343	26.9 ± 1.2	23.1 ± 1.2	-13.92	0.0004	0.0127
GART	3780435	99 ± 1.1	104.2 ± 1.2	5.25	0.0030	0.0414
GBP1	6840035	86.8 ± 1.3	109.5 ± 1.3	26.15	0.0004	0.0116
GCC1	1570280	140.2 ± 1.1	158.1 ± 1.1	12.77	0.0013	0.0246
GCC2	7320500	23.9 ± 1.2	26.8 ± 1.2	11.83	0.0008	0.0184
GCLM	1990577	164 ± 1.2	200.2 ± 1.3	22.10	0.0018	0.0304
GDI1	830653	145.7 ± 1.1	161.9 ± 1.1	11.09	0.0000	0.0032
GEMIN8	1260035	60 ± 1.1	56.6 ± 1.2	-5.76	0.0017	0.0295
GFM2	7320452	35.8 ± 1.2	40.4 ± 1.2	13.00	0.0001	0.0059
GGCT	620187	90.4 ± 1.2	95.5 ± 1.3	5.67	0.0033	0.0440
GGPS1	1260520	521.6 ± 1.1	555.8 ± 1.1	6.54	0.0000	0.0022
GHDC	2030754	116.5 ± 1.2	139.1 ± 1.2	19.35	0.0003	0.0098
GIPC1	6380427	550 ± 1.2	674.1 ± 1.2	22.57	0.0001	0.0042
GLI3	110424	32.6 ± 1.2	27.5 ± 1.2	-15.54	0.0027	0.0392
GMDS	6840156	119.2 ± 1.1	112.9 ± 1.2	-5.29	0.0002	0.0082
GMEB1	380468	32.3 ± 1.1	28 ± 1.2	-13.12	0.0000	0.0026
GMEB2	2100437	152 ± 1.1	133.8 ± 1.1	-11.95	0.0000	0.0009
GMPPB	6020228	38.3 ± 1.2	35 ± 1.2	-8.57	0.0028	0.0400
GNA12	7150465	13.6 ± 1.3	18.2 ± 1.2	33.89	0.0000	0.0003
GNA12	4070259	45.2 ± 1.2	54.6 ± 1.2	20.98	0.0004	0.0118
GNAI2	1300730	942.2 ± 1.1	1085 ± 1.2	15.15	0.0002	0.0072
GNB2	3370451	74.6 ± 1.2	86.1 ± 1.2	15.51	0.0005	0.0143
GNB4	2940484	28.5 ± 1.2	23.7 ± 1.3	-16.69	0.0004	0.0126
GNB5	2230408	33.2 ± 1.3	28.5 ± 1.3	-14.08	0.0013	0.0246
GNG7	1300139	97.1 ± 1.2	77 ± 1.2	-20.68	0.0000	0.0004
GNL3L	5900746	76.8 ± 1.2	64.8 ± 1.2	-15.62	0.0001	0.0034
GNPAT	1580343	308.8 ± 1.1	318.3 ± 1.1	3.07	0.0015	0.0269
GNPNAT1	6330739	118.7 ± 1.1	125.1 ± 1.1	5.38	0.0025	0.0372
GNPTG	7210397	281.5 ± 1.2	231 ± 1.2	-17.92	0.0000	0.0023
GOLGA8A	6660050	36.4 ± 1.3	27.1 ± 1.3	-25.54	0.0000	0.0012
GOLGA9P	2060093	39.5 ± 1.3	30.2 ± 1.3	-23.55	0.0026	0.0385
GOLPH4	6100168	76.6 ± 1.2	64.6 ± 1.3	-15.67	0.0008	0.0178
GPBP1	1090692	83.9 ± 1.2	94.8 ± 1.2	12.93	0.0002	0.0088
GPR161	2230386	22.5 ± 1.2	19.7 ± 1.2	-12.39	0.0023	0.0354
GPR19	6200072	12.9 ± 1.3	14.8 ± 1.3	14.82	0.0032	0.0432
GPR65	7570367	27.6 ± 1.2	35.4 ± 1.3	28.19	0.0016	0.0281
GPT	6130682	161.1 ± 1.3	114.6 ± 1.5	-28.85	0.0023	0.0357
GPX8	4730138	152.7 ± 1.2	135.7 ± 1.3	-11.13	0.0005	0.0132
GREB1	5700014	18.2 ± 1.2	20.9 ± 1.2	15.12	0.0012	0.0242
GRRP1	940689	29.9 ± 1.2	26.3 ± 1.3	-12.07	0.0007	0.0164
GRRP1	1710270	241.7 ± 1.2	201 ± 1.3	-16.85	0.0000	0.0000
GSDMD	610148	209.6 ± 1.1	195.8 ± 1.1	-6.57	0.0001	0.0058
GSTT2	2360215	16.8 ± 1.5	22.7 ± 1.4	34.85	0.0011	0.0231
GSTT2B	6980504	21.3 ± 1.5	28.8 ± 1.4	35.28	0.0008	0.0190
GTF2E1	3800068	70.9 ± 1.1	77.5 ± 1.1	9.39	0.0020	0.0325
GTF2F2	2360184	260.4 ± 1.1	273.8 ± 1.1	5.11	0.0031	0.0423
GTF2I	4570736	69.1 ± 1.3	83.3 ± 1.4	20.58	0.0006	0.0156
GTPBP8	940168	94.3 ± 1.1	82.4 ± 1.1	-12.58	0.0005	0.0135
HAGH	4900333	587.2 ± 1.1	525.3 ± 1.1	-10.54	0.0007	0.0166
HBS1L	5390209	21.1 ± 1.2	18.3 ± 1.2	-13.29	0.0031	0.0427
HCCA2	2640706	145.5 ± 1.1	158.5 ± 1.1	8.90	0.0009	0.0199
HDAC2	6900750	499.9 ± 1.1	526.1 ± 1.1	5.25	0.0006	0.0157
HDAC7	5420050	78.6 ± 1.2	71.4 ± 1.2	-9.10	0.0020	0.0322
HDGF2	6900037	96.5 ± 1.2	83.9 ± 1.2	-13.04	0.0030	0.0412
HEATR6	2000220	52.7 ± 1.1	46.7 ± 1.2	-11.44	0.0005	0.0139
HECTD2	6250082	47.7 ± 1.1	41.5 ± 1.1	-12.95	0.0001	0.0052
HECW2	6290475	146.9 ± 1.3	114 ± 1.3	-22.41	0.0007	0.0176
HERPUD2	3370554	30.6 ± 1.2	34.1 ± 1.2	11.56	0.0013	0.0249
HHLA3	2230703	26.4 ± 1.1	30.4 ± 1.2	15.11	0.0001	0.0053
HIF3A	1780341	13.6 ± 1.4	17.1 ± 1.3	25.59	0.0001	0.0041
HIGD1A	7550341	743.5 ± 1.2	868.2 ± 1.2	16.77	0.0005	0.0130
HINT3	20692	41.5 ± 1.2	47.1 ± 1.2	13.47	0.0006	0.0151
HIST1H4C	3890349	2529.9 ± 1.2	1911.3 ± 1.2	-24.45	0.0000	0.0000
HIST1H4K	610014	41.8 ± 1.3	34 ± 1.3	-18.73	0.0023	0.0359
HK2	7150661	759 ± 1.3	609.3 ± 1.3	-19.73	0.0019	0.0320
HLA-DRA	2570564	3144.4 ± 1.4	4199 ± 1.4	33.54	0.0035	0.0454
HLX	1050309	119.9 ± 1.3	142 ± 1.3	18.40	0.0012	0.0236
HM13	1050746	68.1 ± 1.2	79.9 ± 1.2	17.35	0.0028	0.0398
HMG20B	5670110	341.2 ± 1.1	330 ± 1.2	-3.29	0.0030	0.0418
HMGB1	1820600	25.6 ± 1.3	30.6 ± 1.2	19.43	0.0026	0.0385
HMGXB4	2750100	52.8 ± 1.2	45.3 ± 1.2	-14.13	0.0027	0.0391
HMP19	5340577	23 ± 1.3	26 ± 1.2	13.12	0.0007	0.0168
HNRNPA3P1	3830709	23.7 ± 1.2	26.1 ± 1.1	10.34	0.0009	0.0205
HNRNPD	6580577	2146.8 ± 1.1	2266.3 ± 1.1	5.57	0.0008	0.0188
HNRPA1P4	1820093	616.6 ± 1.2	515.9 ± 1.2	-16.32	0.0002	0.0075
HNRPR	6560672	598 ± 1.1	542.6 ± 1.1	-9.27	0.0019	0.0315
HNRPUL1	1780681	441.3 ± 1.1	473.5 ± 1.2	7.28	0.0012	0.0232
HNRPUL1	5890156	787.4 ± 1.1	722.5 ± 1.1	-8.24	0.0014	0.0256
HOXA2	4260692	42.1 ± 1.1	37.4 ± 1.1	-11.22	0.0006	0.0152
HOXA2	2060471	32.5 ± 1.1	28.2 ± 1.2	-13.11	0.0022	0.0341
HOXA3	2900048	76.9 ± 1.3	60.7 ± 1.3	-21.09	0.0003	0.0095
HOXA6	610563	107.9 ± 1.2	78.8 ± 1.2	-26.96	0.0000	0.0002
HOXC9	2360484	84.7 ± 1.2	64.8 ± 1.2	-23.41	0.0000	0.0000
HPRT1	6400270	178.5 ± 1.1	204.1 ± 1.2	14.32	0.0027	0.0394
HPS5	1030259	86.9 ± 1.1	82.1 ± 1.2	-5.50	0.0014	0.0263
HPS6	2940301	244 ± 1.1	222.8 ± 1.1	-8.65	0.0004	0.0114
HRASLS5	1050286	82.2 ± 1.3	98.1 ± 1.4	19.28	0.0010	0.0209
HRH1	2510040	32.4 ± 1.1	35.4 ± 1.1	9.38	0.0034	0.0452
HSP90AA1	3390544	2024.9 ± 1.2	2223.6 ± 1.1	9.82	0.0011	0.0228
HSPB6	2600154	3039.3 ± 1.3	3645.2 ± 1.2	19.94	0.0040	0.0498
HSPD1	6960072	925.2 ± 1.2	969.9 ± 1.2	4.83	0.0010	0.0209
HYAL3	2680202	26.1 ± 1.2	30.8 ± 1.2	18.19	0.0027	0.0394
ICA1	1710019	171.6 ± 1.2	144.6 ± 1.2	-15.70	0.0000	0.0015
ICA1	4050121	286.9 ± 1.2	231.6 ± 1.2	-19.27	0.0000	0.0000
IDO1	5570711	18 ± 1.5	26.9 ± 1.6	49.58	0.0009	0.0200
IDO2	1190703	18.5 ± 1.2	21.2 ± 1.2	14.15	0.0000	0.0016
IFFO1	1190136	13.8 ± 1.2	16.3 ± 1.2	17.93	0.0003	0.0107
IFI16	3870594	249.2 ± 1.1	302 ± 1.2	21.19	0.0009	0.0192
IFI27L1	460379	461.1 ± 1.1	433.4 ± 1.2	-5.99	0.0014	0.0256
IFIT3	6510170	41.6 ± 1.4	53.2 ± 1.4	27.88	0.0028	0.0397
IFIT3	520408	80.7 ± 1.3	97.6 ± 1.3	20.85	0.0024	0.0363
IFNAR2	450397	84.9 ± 1.2	70.2 ± 1.2	-17.28	0.0001	0.0041
IGFBP4	7510414	985.2 ± 1.2	1207 ± 1.3	22.52	0.0001	0.0046
IKZF4	5550608	29.6 ± 1.2	24.8 ± 1.2	-16.23	0.0012	0.0235
IL11RA	2570646	79.4 ± 1.1	72 ± 1.1	-9.29	0.0009	0.0199
IL15	870408	45.3 ± 1.2	54.1 ± 1.2	19.46	0.0008	0.0179
IL17RC	3450228	35.8 ± 1.2	40.8 ± 1.2	14.20	0.0000	0.0028
IL17RC	4480414	19.3 ± 1.2	21.6 ± 1.2	11.91	0.0029	0.0405
IL1R1	240274	61.1 ± 1.2	74 ± 1.3	21.02	0.0009	0.0192
IL32	3440754	111.1 ± 1.3	135.8 ± 1.3	22.17	0.0016	0.0278
IL6ST	3830048	14.8 ± 1.3	17.3 ± 1.2	17.16	0.0001	0.0063
ILK	5720487	94.1 ± 1.2	115.3 ± 1.2	22.57	0.0000	0.0001
IMMT	3190059	639.9 ± 1.1	683.1 ± 1.1	6.75	0.0010	0.0206
ING5	4290327	18.6 ± 1.2	20.7 ± 1.2	10.91	0.0032	0.0433
INO80	3890048	143.1 ± 1.1	133.7 ± 1.1	-6.60	0.0005	0.0141
INO80	3400148	32.4 ± 1.1	29 ± 1.2	-10.45	0.0006	0.0156
INPPL1	2470367	250.6 ± 1.1	227.5 ± 1.1	-9.22	0.0002	0.0082
INTS1	6100040	153.5 ± 1.1	137 ± 1.2	-10.77	0.0001	0.0055
INTS8	6660286	75.6 ± 1.2	88.1 ± 1.2	16.55	0.0000	0.0015
IPO7	5720538	33.8 ± 1.3	37.2 ± 1.3	10.21	0.0011	0.0222
IRF2BP2	3290224	220.1 ± 1.1	209.9 ± 1.1	-4.60	0.0019	0.0320
IRF2BP2	6660768	100.9 ± 1.2	87.6 ± 1.2	-13.09	0.0005	0.0141
IRS1	1710091	240.4 ± 1.3	257.3 ± 1.4	7.03	0.0012	0.0236
ISCA1	5960221	231.8 ± 1.2	248.8 ± 1.1	7.36	0.0034	0.0448
ISG20L2	2690224	94.3 ± 1.1	81.9 ± 1.1	-13.21	0.0000	0.0008
ITFG3	6250553	437.4 ± 1.2	508.1 ± 1.2	16.16	0.0013	0.0247
ITPR2	6330037	93.8 ± 1.2	77.1 ± 1.2	-17.87	0.0004	0.0123
ITPRIPL2	1190739	593.3 ± 1.2	489.1 ± 1.3	-17.57	0.0000	0.0006
JARID1A	730068	171.5 ± 1.1	150.3 ± 1.1	-12.39	0.0000	0.0031
KANK3	770608	136.7 ± 1.2	148 ± 1.3	8.28	0.0034	0.0446
KANK4	3060364	908.8 ± 1.3	734.3 ± 1.4	-19.19	0.0001	0.0050
KAZALD1	1450202	62.7 ± 1.3	55.1 ± 1.3	-12.06	0.0014	0.0263
KBTBD7	5050025	19.6 ± 1.2	22.4 ± 1.2	14.12	0.0006	0.0157
KCNB1	6900196	78.8 ± 1.3	60.8 ± 1.4	-22.82	0.0000	0.0001
KCNH6	7000064	4960.7 ± 1.2	4105 ± 1.3	-17.25	0.0028	0.0402
KCNIP2	1850358	57.1 ± 1.4	71.4 ± 1.5	25.04	0.0001	0.0055
KCNIP2	4260367	68.9 ± 1.4	84 ± 1.5	21.81	0.0002	0.0075
KCTD12	5560500	602 ± 1.2	503.3 ± 1.3	-16.38	0.0003	0.0108
KCTD18	3140048	71.4 ± 1.1	78.1 ± 1.1	9.42	0.0003	0.0106
KCTD2	2630521	61.1 ± 1.1	66.9 ± 1.2	9.53	0.0035	0.0454
KCTD20	7000086	560.4 ± 1.1	500.6 ± 1.1	-10.67	0.0000	0.0010
KIAA0146	130301	121.9 ± 1.1	112.6 ± 1.1	-7.62	0.0009	0.0199
KIAA0368	6400240	54.6 ± 1.2	48.3 ± 1.2	-11.48	0.0018	0.0304
KIAA1012	3990504	287.2 ± 1.1	258.7 ± 1.1	-9.91	0.0001	0.0038
KIAA1026	1990427	33.3 ± 1.2	29.8 ± 1.1	-10.33	0.0000	0.0018
KIAA1202	430243	65.5 ± 1.3	50.7 ± 1.3	-22.62	0.0002	0.0085
KIAA1239	6520377	15.9 ± 1.5	18.4 ± 1.6	16.11	0.0015	0.0268
KIAA1279	5420110	233.8 ± 1.1	263.2 ± 1.1	12.55	0.0000	0.0000
KIAA1328	7560022	36.5 ± 1.2	32.1 ± 1.2	-12.14	0.0013	0.0252
KIAA1377	1780500	14.6 ± 1.3	16.9 ± 1.2	15.49	0.0022	0.0340
KIAA1683	3850754	45.9 ± 1.3	37.1 ± 1.4	-19.17	0.0003	0.0101
KIAA1715	4900068	197.3 ± 1.2	181.4 ± 1.2	-8.07	0.0006	0.0153
KIF27	4730341	24.7 ± 1.2	21 ± 1.3	-14.70	0.0019	0.0312
KIF27	1260215	18.1 ± 1.2	15.2 ± 1.3	-16.00	0.0031	0.0426
KLF10	5720184	24.5 ± 1.3	29.6 ± 1.4	20.88	0.0038	0.0481
KLF13	2320114	583.6 ± 1.2	515.1 ± 1.2	-11.73	0.0036	0.0463
KLF4	510044	66.7 ± 1.4	83.6 ± 1.4	25.42	0.0006	0.0148
KLF4	2810059	161.7 ± 1.4	197.1 ± 1.3	21.92	0.0029	0.0407
KLHL2	1070593	57.5 ± 1.2	65.2 ± 1.2	13.40	0.0006	0.0157
KLHL20	130408	128.8 ± 1.1	112.6 ± 1.2	-12.58	0.0039	0.0486
KNCN	940376	17.8 ± 1.2	15 ± 1.3	-15.77	0.0018	0.0302
KNTC1	3190524	69.8 ± 1.1	64.3 ± 1.2	-7.83	0.0003	0.0105
KPNA1	1170053	133.2 ± 1.2	151.5 ± 1.1	13.72	0.0006	0.0158
KPNA3	2760451	288.9 ± 1.1	319.9 ± 1.1	10.73	0.0009	0.0198
KTI12	4610767	118.5 ± 1.1	127.7 ± 1.1	7.74	0.0000	0.0021
LAMA2	360181	153.8 ± 1.2	127.6 ± 1.3	-17.00	0.0033	0.0440
LAMA3	6480592	82.3 ± 1.2	69.9 ± 1.3	-15.10	0.0013	0.0249
LAMB1	2630746	434.3 ± 1.2	345 ± 1.2	-20.56	0.0004	0.0127
LAMP2	3890563	233.9 ± 1.1	283.7 ± 1.2	21.27	0.0000	0.0002
LAMP2	6480142	332.7 ± 1.1	391.3 ± 1.2	17.60	0.0003	0.0094
LAMP2	3060292	492.4 ± 1.2	569 ± 1.1	15.55	0.0007	0.0174
LARP4B	6100619	369.7 ± 1.1	342.5 ± 1.1	-7.34	0.0003	0.0098
LAS1L	240661	129.1 ± 1.1	116.1 ± 1.1	-10.02	0.0001	0.0041
LASS2	3370121	193.7 ± 1.1	207.6 ± 1.1	7.15	0.0004	0.0114
LATS2	3450192	56 ± 1.2	43 ± 1.2	-23.24	0.0000	0.0000
LBR	4880224	28 ± 1.2	33.2 ± 1.4	18.35	0.0039	0.0492
LCMT1	6550082	110 ± 1.1	119.6 ± 1.1	8.76	0.0004	0.0114
LCMT1	3930376	218.2 ± 1.1	236.5 ± 1.1	8.43	0.0003	0.0099
LEO1	2970674	82.6 ± 1.2	93.2 ± 1.1	12.91	0.0010	0.0217
LEPR	6480348	25.7 ± 1.2	30.2 ± 1.2	17.63	0.0017	0.0295
LEPROT	6980255	1090.4 ± 1.2	881.6 ± 1.2	-19.15	0.0000	0.0003
LEPROTL1	6370164	203.6 ± 1.1	219.2 ± 1.1	7.66	0.0035	0.0454
LGALS8	540020	143.2 ± 1.2	172.3 ± 1.2	20.37	0.0001	0.0053
LGALS8	6270554	206.6 ± 1.2	244.7 ± 1.2	18.45	0.0005	0.0130
LIG4	3520196	17.5 ± 1.2	20.7 ± 1.2	18.19	0.0011	0.0229
LIMS1	1090739	149.6 ± 1.2	116.5 ± 1.2	-22.11	0.0000	0.0008
LIMS2	4280010	154.1 ± 1.2	119.1 ± 1.3	-22.72	0.0000	0.0005
LIN7B	2360689	55.8 ± 1.2	49.1 ± 1.2	-12.04	0.0030	0.0414
LITAF	3180672	1444.7 ± 1.2	1731 ± 1.2	19.81	0.0000	0.0022
LMLN	4540047	14.9 ± 1.3	12.7 ± 1.2	-14.80	0.0018	0.0311
LMO4	7210450	1041.2 ± 1.2	1207.3 ± 1.2	15.96	0.0001	0.0040
LOC100128304	3450132	17.8 ± 1.2	19.8 ± 1.2	11.00	0.0001	0.0035
LOC100128398	4230022	23.4 ± 1.2	19.5 ± 1.2	-16.82	0.0007	0.0167
LOC100128737	1090538	27.9 ± 1.1	24.1 ± 1.2	-13.69	0.0000	0.0015
LOC100128805	2070193	99.7 ± 1.1	90.1 ± 1.2	-9.69	0.0010	0.0217
LOC100128888	2190192	34.2 ± 1.3	22.8 ± 1.3	-33.41	0.0000	0.0000
LOC100128899	6380725	172.3 ± 1.4	122.4 ± 1.4	-28.98	0.0013	0.0246
LOC100128908	1470220	17.9 ± 1.1	16.5 ± 1.2	-7.89	0.0013	0.0250
LOC100128974	3610086	23.2 ± 1.2	19.1 ± 1.3	-17.65	0.0011	0.0230
LOC100129027	110097	24 ± 1.3	19.9 ± 1.3	-16.80	0.0037	0.0474
LOC100129028	2900500	1155.5 ± 1.2	1272.5 ± 1.2	10.12	0.0037	0.0465
LOC100129580	6650647	25.4 ± 1.2	20.2 ± 1.2	-20.60	0.0000	0.0008
LOC100129685	7560215	369.8 ± 1.2	429.9 ± 1.3	16.26	0.0000	0.0029
LOC100129742	2490341	1021.2 ± 1.2	1138.5 ± 1.3	11.49	0.0012	0.0234
LOC100129905	1510619	26.8 ± 1.2	20.5 ± 1.3	-23.79	0.0000	0.0018
LOC100129905	1470639	38.2 ± 1.3	27 ± 1.4	-29.21	0.0000	0.0019
LOC100130093	7040561	18.3 ± 1.2	15.9 ± 1.2	-13.22	0.0026	0.0385
LOC100130308	4540181	731.4 ± 1.1	807.4 ± 1.1	10.40	0.0013	0.0252
LOC100130332	4590519	48.8 ± 1.3	38.9 ± 1.3	-20.35	0.0002	0.0065
LOC100130413	6060204	16.7 ± 1.2	14.6 ± 1.3	-12.74	0.0021	0.0338
LOC100130561	2120377	736.9 ± 1.1	656.4 ± 1.1	-10.92	0.0005	0.0131
LOC100130604	650546	18.5 ± 1.2	14.7 ± 1.3	-20.43	0.0001	0.0052
LOC100130746	2260441	64.9 ± 1.2	72.8 ± 1.2	12.26	0.0027	0.0390
LOC100131205	5690369	564.7 ± 1.2	618.6 ± 1.2	9.54	0.0009	0.0201
LOC100131323	7100400	21 ± 1.2	23.3 ± 1.2	11.18	0.0029	0.0409
LOC100131381	360538	17.5 ± 1.2	15.4 ± 1.3	-12.32	0.0026	0.0380
LOC100131672	3610411	15.7 ± 1.2	17.7 ± 1.2	12.39	0.0021	0.0333
LOC100131713	2000598	20.4 ± 1.4	15 ± 1.4	-26.53	0.0008	0.0184
LOC100131856	2760632	19.5 ± 1.2	17.4 ± 1.2	-10.57	0.0015	0.0272
LOC100131866	4890358	46.4 ± 1.2	36.3 ± 1.3	-21.84	0.0005	0.0141
LOC100131905	6650603	1512.4 ± 1.3	1826.7 ± 1.3	20.78	0.0000	0.0008
LOC100131940	360612	547.1 ± 1.1	588.4 ± 1.2	7.55	0.0000	0.0020
LOC100132060	4480176	144.9 ± 1.2	172.4 ± 1.3	18.99	0.0005	0.0139
LOC100132323	3930670	55.1 ± 1.1	49.7 ± 1.2	-9.82	0.0031	0.0422
LOC100132564	3780767	15.4 ± 1.3	12.9 ± 1.3	-16.18	0.0015	0.0269
LOC100132707	6580500	63.7 ± 1.2	48 ± 1.2	-24.65	0.0000	0.0000
LOC100132761	3890577	104.1 ± 2.1	44.3 ± 2.7	-57.45	0.0000	0.0022
LOC100132793	6760020	12.1 ± 1.3	16.5 ± 1.3	36.20	0.0000	0.0000
LOC100133033	5820274	16.6 ± 1.2	18.2 ± 1.2	9.65	0.0028	0.0397
LOC100133473	2070192	15.2 ± 1.3	18 ± 1.2	18.28	0.0011	0.0230
LOC100133511	4180041	77 ± 1.4	104.6 ± 1.4	35.86	0.0002	0.0068
LOC100133692	4670561	51.5 ± 1.2	42.4 ± 1.2	-17.60	0.0001	0.0046
LOC100133795	6290736	36.8 ± 1.2	28 ± 1.2	-23.93	0.0000	0.0002
LOC100134189	830674	45.6 ± 1.1	49.9 ± 1.1	9.44	0.0004	0.0113
LOC100134426	4640632	17 ± 1.3	18.9 ± 1.2	10.71	0.0034	0.0446
LOC100134587	3120131	19.9 ± 1.2	15.8 ± 1.2	-20.74	0.0000	0.0009
LOC100190939	1850324	47.1 ± 1.2	35.2 ± 1.3	-25.19	0.0000	0.0002
LOC131185	460097	15.2 ± 1.2	12.5 ± 1.3	-17.67	0.0004	0.0114
LOC134997	870537	1688.9 ± 1.1	1875.4 ± 1.1	11.04	0.0006	0.0160
LOC143666	2600136	41.4 ± 1.2	36 ± 1.2	-13.04	0.0003	0.0106
LOC151579	7050132	484.9 ± 1.1	534.3 ± 1.1	10.19	0.0010	0.0217
LOC155100	5310709	16.6 ± 1.2	14 ± 1.2	-15.54	0.0005	0.0145
LOC162073	1240095	27.4 ± 1.3	23.6 ± 1.3	-13.92	0.0004	0.0113
LOC196752	150224	69.1 ± 1.2	51.8 ± 1.2	-25.08	0.0000	0.0001
LOC283267	6760386	139 ± 1.2	155 ± 1.1	11.55	0.0041	0.0498
LOC283932	1660220	34.6 ± 1.2	29.3 ± 1.2	-15.37	0.0001	0.0039
LOC284988	5960167	540.9 ± 1.2	642.8 ± 1.2	18.83	0.0007	0.0168
LOC285943	4890692	32.3 ± 1.1	30.2 ± 1.2	-6.55	0.0015	0.0272
LOC338758	6650035	121.7 ± 1.3	102.1 ± 1.3	-16.10	0.0001	0.0050
LOC346950	3930707	57 ± 1.2	71.6 ± 1.3	25.60	0.0000	0.0000
LOC387791	6550672	279.5 ± 1.2	298.9 ± 1.2	6.95	0.0006	0.0149
LOC388275	2940066	238.3 ± 1.2	202.7 ± 1.2	-14.95	0.0020	0.0328
LOC389156	2340736	481.5 ± 1.2	593.1 ± 1.2	23.19	0.0000	0.0000
LOC389156	2680612	498 ± 1.2	586.7 ± 1.2	17.80	0.0000	0.0005
LOC389223	6290349	11476.7 ± 1.1	12193.6 ± 1.1	6.25	0.0000	0.0028
LOC389342	5090484	2047.4 ± 1.3	1253.2 ± 1.6	-38.79	0.0000	0.0015
LOC389365	3120753	16.8 ± 1.2	14.6 ± 1.2	-13.06	0.0010	0.0213
LOC389787	160047	2266.4 ± 1.2	2452.8 ± 1.2	8.23	0.0022	0.0345
LOC391075	6550092	384 ± 1.2	462.1 ± 1.2	20.33	0.0013	0.0253
LOC400464	5260605	107.7 ± 1.1	96.3 ± 1.1	-10.63	0.0003	0.0094
LOC400958	3830767	17.6 ± 1.2	15.6 ± 1.2	-11.37	0.0033	0.0442
LOC401002	3180670	18.4 ± 1.2	21.5 ± 1.3	16.71	0.0007	0.0168
LOC401152	1980369	668.4 ± 1.1	600.6 ± 1.2	-10.15	0.0001	0.0050
LOC401805	6580398	24.8 ± 1.2	32.8 ± 1.3	32.51	0.0000	0.0000
LOC402112	1170500	31.9 ± 1.2	26.6 ± 1.3	-16.61	0.0018	0.0302
LOC402251	3440670	3084 ± 1.1	3342.5 ± 1.2	8.38	0.0014	0.0266
LOC440055	3460553	1827.6 ± 1.2	1980.7 ± 1.2	8.38	0.0024	0.0363
LOC440063	10441	400.5 ± 1.3	493.3 ± 1.3	23.18	0.0010	0.0209
LOC440145	1660181	36 ± 1.2	40 ± 1.1	10.96	0.0000	0.0027
LOC440731	4010270	49.3 ± 1.2	54.6 ± 1.2	10.74	0.0041	0.0499
LOC440900	6280129	16.1 ± 1.3	20 ± 1.2	24.22	0.0000	0.0016
LOC441032	2120347	26 ± 1.2	28 ± 1.2	7.82	0.0015	0.0277
LOC441155	2510100	60.8 ± 1.2	50.7 ± 1.2	-16.55	0.0008	0.0188
LOC441711	2120563	24.1 ± 1.1	27.8 ± 1.2	14.98	0.0001	0.0051
LOC441876	6280021	9442.8 ± 1.1	8445.4 ± 1.1	-10.56	0.0014	0.0262
LOC554175	4250592	13.5 ± 1.3	15.3 ± 1.3	12.94	0.0012	0.0233
LOC641705	60682	43.3 ± 1.2	31.9 ± 1.3	-26.34	0.0000	0.0005
LOC641819	6480288	51.8 ± 1.3	56.7 ± 1.4	9.45	0.0028	0.0401
LOC641939	2140458	19 ± 1.2	16 ± 1.2	-15.78	0.0009	0.0204
LOC642033	3710682	62.6 ± 1.2	53 ± 1.2	-15.22	0.0008	0.0183
LOC642236	780255	446.4 ± 1.1	487 ± 1.2	9.09	0.0022	0.0347
LOC642255	4730040	44 ± 1.1	49.4 ± 1.2	12.20	0.0002	0.0081
LOC642333	5390148	535.1 ± 1.2	452.5 ± 1.2	-15.44	0.0007	0.0166
LOC642367	270398	85.8 ± 1.1	79 ± 1.1	-7.93	0.0013	0.0249
LOC642367	1580424	26.3 ± 1.2	22.7 ± 1.2	-13.91	0.0037	0.0472
LOC642489	5260156	737.8 ± 1.2	961.9 ± 1.3	30.37	0.0000	0.0020
LOC642546	1740152	15 ± 1.3	17.8 ± 1.4	18.25	0.0034	0.0452
LOC642567	5090382	123.2 ± 1.2	151.9 ± 1.3	23.27	0.0029	0.0406
LOC642590	5690397	100.5 ± 1.1	112.7 ± 1.1	12.17	0.0021	0.0332
LOC642678	2350121	52.5 ± 1.2	42.2 ± 1.3	-19.57	0.0001	0.0053
LOC642784	6580647	16 ± 1.3	18.5 ± 1.3	15.60	0.0025	0.0378
LOC642828	7000059	591.5 ± 1.3	673.4 ± 1.3	13.85	0.0002	0.0082
LOC642852	3060044	32.3 ± 1.2	26.8 ± 1.2	-17.12	0.0001	0.0056
LOC642859	6450400	18 ± 1.2	15.6 ± 1.3	-12.90	0.0017	0.0291
LOC643300	4850059	44.9 ± 1.4	54 ± 1.3	20.21	0.0003	0.0109
LOC643308	1070278	61.8 ± 1.3	71.3 ± 1.3	15.35	0.0001	0.0050
LOC643310	510209	570 ± 1.2	577.7 ± 1.2	1.35	0.0019	0.0315
LOC643466	4150291	19.1 ± 1.2	16.7 ± 1.2	-12.51	0.0032	0.0435
LOC643831	1780131	20.6 ± 1.3	16.5 ± 1.3	-19.74	0.0033	0.0445
LOC644063	1770470	298 ± 1.4	359.4 ± 1.4	20.59	0.0029	0.0410
LOC644295	6940593	14.9 ± 1.2	16.9 ± 1.3	12.89	0.0021	0.0332
LOC644330	5810709	58.9 ± 1.3	75 ± 1.3	27.36	0.0016	0.0281
LOC644573	7610437	12.8 ± 1.2	14.9 ± 1.3	15.86	0.0016	0.0285
LOC644624	2570356	15.5 ± 1.3	14.1 ± 1.3	-9.10	0.0026	0.0384
LOC644642	1850754	80.1 ± 1.2	69 ± 1.2	-13.93	0.0027	0.0390
LOC644739	6770181	27.5 ± 1.2	23.3 ± 1.2	-15.27	0.0000	0.0032
LOC644852	1050477	110.5 ± 1.2	86 ± 1.4	-22.14	0.0021	0.0333
LOC644908	5270370	19.4 ± 1.2	15.4 ± 1.2	-20.96	0.0000	0.0004
LOC644914	5080369	2151.9 ± 1.1	1890.8 ± 1.1	-12.13	0.0000	0.0026
LOC644988	50646	145.2 ± 1.1	158.2 ± 1.1	8.94	0.0025	0.0374
LOC645212	4050594	22.3 ± 1.2	18.3 ± 1.2	-17.77	0.0003	0.0106
LOC645233	3170040	31.6 ± 1.2	26.5 ± 1.2	-16.06	0.0011	0.0229
LOC645362	3450672	57.8 ± 1.3	51.5 ± 1.3	-10.98	0.0037	0.0470
LOC645387	2470687	3616.1 ± 1.1	3196.6 ± 1.2	-11.60	0.0040	0.0495
LOC645466	1010458	86.4 ± 1.1	72.3 ± 1.2	-16.30	0.0000	0.0010
LOC645566	7510136	16.2 ± 1.3	12.4 ± 1.3	-23.57	0.0007	0.0172
LOC645691	6110673	166.1 ± 1.2	180.2 ± 1.3	8.46	0.0002	0.0067
LOC645722	3870731	27.7 ± 1.2	30.4 ± 1.2	9.76	0.0039	0.0487
LOC646223	3780114	17.9 ± 1.2	20.3 ± 1.2	13.86	0.0001	0.0053
LOC646316	1260148	58.9 ± 1.1	52.6 ± 1.1	-10.74	0.0001	0.0054
LOC646476	7150343	36 ± 1.2	28.8 ± 1.2	-19.84	0.0000	0.0001
LOC646521	5570138	17.2 ± 1.2	19.7 ± 1.2	14.16	0.0010	0.0209
LOC646527	6520273	168.1 ± 1.2	184.2 ± 1.3	9.62	0.0028	0.0402
LOC646576	4200470	23.3 ± 1.3	18.6 ± 1.3	-20.10	0.0038	0.0476
LOC646674	6180452	22.8 ± 1.2	27 ± 1.3	18.44	0.0036	0.0460
LOC646688	5490202	2197.2 ± 1.2	2345.5 ± 1.2	6.75	0.0004	0.0120
LOC646786	4290082	159.3 ± 1.2	119.7 ± 1.2	-24.84	0.0000	0.0002
LOC646808	4210392	46.4 ± 1.2	37.7 ± 1.2	-18.69	0.0001	0.0043
LOC647150	630360	136.6 ± 1.1	145.4 ± 1.1	6.42	0.0003	0.0103
LOC647195	5090373	21.1 ± 1.2	25.7 ± 1.2	21.80	0.0000	0.0002
LOC647543	6960706	30 ± 1.3	26 ± 1.3	-13.42	0.0020	0.0328
LOC647691	4920768	26.3 ± 1.2	22.2 ± 1.2	-15.54	0.0000	0.0022
LOC648000	1570491	7005 ± 1.1	7221.1 ± 1.1	3.08	0.0037	0.0471
LOC648189	5130209	34.6 ± 1.2	41 ± 1.2	18.53	0.0005	0.0131
LOC648659	630669	39.1 ± 1.2	42.9 ± 1.2	9.71	0.0034	0.0450
LOC650132	6400563	45.6 ± 1.3	53.4 ± 1.4	17.32	0.0017	0.0298
LOC650321	4010167	25.4 ± 1.2	29 ± 1.2	14.42	0.0004	0.0127
LOC650580	1770554	31.6 ± 1.3	24.8 ± 1.3	-21.43	0.0021	0.0334
LOC650683	940402	21.7 ± 1.2	24.8 ± 1.2	14.40	0.0024	0.0368
LOC650737	6250114	206 ± 1.3	159.9 ± 1.3	-22.37	0.0007	0.0174
LOC650780	360564	20.1 ± 1.2	17.4 ± 1.2	-13.36	0.0015	0.0274
LOC650995	1430523	16.7 ± 1.2	14.2 ± 1.2	-15.16	0.0002	0.0084
LOC651137	3610438	20 ± 1.2	16.5 ± 1.2	-17.59	0.0001	0.0058
LOC651309	6900520	112.4 ± 1.3	92.2 ± 1.3	-18.00	0.0036	0.0459
LOC651872	1260138	48.3 ± 1.4	56.2 ± 1.5	16.40	0.0027	0.0391
LOC652291	4810242	12 ± 1.3	15.2 ± 1.2	26.75	0.0000	0.0028
LOC652330	2320364	36.1 ± 1.2	30.4 ± 1.2	-15.72	0.0002	0.0082
LOC652659	1990056	13.7 ± 1.2	15.7 ± 1.2	14.26	0.0005	0.0138
LOC652775	7610348	17.2 ± 1.2	15 ± 1.2	-12.48	0.0021	0.0334
LOC653066	6200113	29.1 ± 1.2	25.9 ± 1.1	-10.88	0.0016	0.0282
LOC653079	510053	1876.5 ± 1.1	2119.3 ± 1.2	12.94	0.0000	0.0005
LOC653103	830138	110.8 ± 1.1	94.2 ± 1.2	-14.96	0.0001	0.0053
LOC653156	4010180	217.4 ± 1.2	253.2 ± 1.3	16.44	0.0001	0.0059
LOC653199	6770180	20.6 ± 1.2	17.7 ± 1.2	-14.04	0.0004	0.0128
LOC653314	2320494	6149.7 ± 1.1	6475.3 ± 1.1	5.30	0.0005	0.0140
LOC653352	290301	21.5 ± 1.3	16 ± 1.3	-25.55	0.0000	0.0002
LOC653631	2070437	150.8 ± 1.2	161.3 ± 1.2	6.96	0.0010	0.0217
LOC653635	2650376	68.6 ± 1.3	80.2 ± 1.4	16.93	0.0025	0.0372
LOC653658	4610681	2581.7 ± 1.2	2786 ± 1.2	7.91	0.0032	0.0435
LOC653663	4490441	27.1 ± 1.2	22.8 ± 1.2	-15.72	0.0016	0.0281
LOC653695	3370376	16.6 ± 1.2	14.5 ± 1.2	-12.34	0.0006	0.0154
LOC653737	6450524	20 ± 1.3	25.5 ± 1.4	27.48	0.0001	0.0039
LOC654123	4880441	13 ± 1.3	15.6 ± 1.3	20.23	0.0001	0.0046
LOC654189	5700671	26.9 ± 1.2	30.1 ± 1.2	12.04	0.0011	0.0232
LOC654194	1260156	2993.5 ± 1.2	3244.6 ± 1.2	8.39	0.0025	0.0375
LOC654342	4860747	55.1 ± 1.3	36.7 ± 1.4	-33.40	0.0000	0.0001
LOC727900	6840446	18 ± 1.2	22.5 ± 1.3	24.90	0.0003	0.0093
LOC727908	7650195	47.7 ± 1.3	36 ± 1.3	-24.55	0.0002	0.0079
LOC727934	2000600	16.4 ± 1.3	14.2 ± 1.2	-13.42	0.0002	0.0091
LOC727948	7510102	38.2 ± 1.2	31.2 ± 1.2	-18.35	0.0000	0.0002
LOC728037	7380619	62.2 ± 1.1	53.1 ± 1.2	-14.65	0.0022	0.0344
LOC728059	4040519	154.9 ± 1.3	185.2 ± 1.4	19.50	0.0030	0.0414
LOC728115	6510131	16 ± 1.3	18.6 ± 1.2	16.85	0.0006	0.0160
LOC728153	580703	143.8 ± 1.1	115.2 ± 1.2	-19.92	0.0000	0.0000
LOC728188	1980241	110.5 ± 1.2	130.3 ± 1.2	17.91	0.0018	0.0301
LOC728308	2810377	20 ± 1.2	16.6 ± 1.3	-16.97	0.0024	0.0361
LOC728324	4900328	222.2 ± 1.1	199 ± 1.1	-10.44	0.0012	0.0242
LOC728417	6290672	31 ± 1.2	26.2 ± 1.2	-15.58	0.0006	0.0153
LOC728448	7330291	32.9 ± 1.2	27.3 ± 1.3	-17.09	0.0035	0.0454
LOC728473	4610041	34.1 ± 1.2	27.5 ± 1.3	-19.12	0.0036	0.0460
LOC728505	1430113	19.2 ± 1.2	21.5 ± 1.2	12.08	0.0009	0.0194
LOC728519	6280470	29.4 ± 1.3	37.7 ± 1.4	28.31	0.0015	0.0269
LOC728532	6130400	334.3 ± 1.1	350.1 ± 1.1	4.73	0.0009	0.0195
LOC728554	670192	26.3 ± 1.2	29.6 ± 1.2	12.57	0.0021	0.0333
LOC728558	20747	22.7 ± 1.2	19.5 ± 1.2	-14.35	0.0008	0.0190
LOC728572	7380086	45.8 ± 1.3	54.4 ± 1.3	18.72	0.0002	0.0069
LOC728640	5720491	114.5 ± 1.1	94.5 ± 1.2	-17.42	0.0000	0.0003
LOC728640	4480072	156.3 ± 1.1	128.8 ± 1.1	-17.64	0.0000	0.0001
LOC728782	3840471	794.8 ± 1.2	904.5 ± 1.2	13.79	0.0000	0.0024
LOC728873	1400626	1293.2 ± 1.1	1174.2 ± 1.2	-9.20	0.0003	0.0095
LOC728908	4230487	86.4 ± 1.2	106.6 ± 1.2	23.37	0.0001	0.0038
LOC728953	7560707	20.8 ± 1.2	18.4 ± 1.2	-11.33	0.0017	0.0298
LOC728953	6940259	41.4 ± 1.1	35.4 ± 1.2	-14.34	0.0000	0.0021
LOC728969	4590369	71 ± 1.1	63.8 ± 1.2	-10.26	0.0007	0.0177
LOC729009	2810463	1202.1 ± 1.2	1553.5 ± 1.3	29.23	0.0014	0.0264
LOC729082	3400086	53.3 ± 1.2	58.6 ± 1.2	9.88	0.0014	0.0262
LOC729102	6280273	1058.7 ± 1.1	901.8 ± 1.2	-14.82	0.0005	0.0131
LOC729142	1170348	66.6 ± 1.1	59.8 ± 1.1	-10.23	0.0010	0.0215
LOC729222	5900132	49 ± 1.3	31.5 ± 1.3	-35.61	0.0000	0.0000
LOC729301	5420133	3191.1 ± 1.1	3433.8 ± 1.1	7.60	0.0028	0.0397
LOC729340	5550113	534.6 ± 1.2	583.5 ± 1.2	9.15	0.0025	0.0372
LOC729389	2630133	27.7 ± 1.3	21.1 ± 1.3	-23.80	0.0000	0.0017
LOC729423	5360189	128 ± 1.2	108.1 ± 1.2	-15.51	0.0012	0.0242
LOC729587	7210519	18.2 ± 1.1	15.9 ± 1.1	-12.58	0.0000	0.0002
LOC729595	2810520	18.2 ± 1.2	19.9 ± 1.2	9.33	0.0012	0.0236
LOC729687	1110433	22.9 ± 1.2	25.1 ± 1.2	9.55	0.0019	0.0316
LOC729843	3890427	698.2 ± 1.1	750.7 ± 1.1	7.52	0.0004	0.0116
LOC730029	6180095	112.9 ± 1.2	120.4 ± 1.2	6.60	0.0040	0.0493
LOC730052	7150497	63.9 ± 1.2	71.7 ± 1.2	12.21	0.0002	0.0082
LOC730052	6860292	190.8 ± 1.1	210.6 ± 1.2	10.38	0.0003	0.0092
LOC730183	6350181	97.1 ± 1.1	85.6 ± 1.2	-11.82	0.0009	0.0198
LOC730291	4730471	15.1 ± 1.3	17.6 ± 1.3	16.27	0.0020	0.0323
LOC730316	7550070	618.8 ± 1.1	543.8 ± 1.1	-12.12	0.0000	0.0008
LOC730357	1030072	12.1 ± 1.3	14.1 ± 1.3	16.54	0.0041	0.0500
LOC730996	2750088	136.8 ± 1.4	162.1 ± 1.4	18.50	0.0015	0.0275
LOC731007	1850402	91.5 ± 1.2	74.8 ± 1.2	-18.24	0.0010	0.0207
LOC731096	4730082	3867.1 ± 1.1	4115 ± 1.1	6.41	0.0014	0.0261
LOC732300	2630273	15.8 ± 1.3	18.6 ± 1.2	17.48	0.0008	0.0178
LOC732360	3940274	53.7 ± 1.2	43.1 ± 1.2	-19.77	0.0000	0.0006
LOC732450	6270711	35.2 ± 1.2	27.4 ± 1.3	-22.22	0.0000	0.0026
LOC81691	3060703	40.6 ± 1.2	36.5 ± 1.2	-10.14	0.0028	0.0397
LOC96610	5220014	28.1 ± 1.2	32 ± 1.2	13.87	0.0035	0.0454
LPAR4	6550070	20.1 ± 1.2	17.3 ± 1.2	-13.68	0.0004	0.0123
LPGAT1	4640347	148.3 ± 1.2	137.3 ± 1.2	-7.46	0.0026	0.0379
LRFN4	4490044	63.2 ± 1.2	71.3 ± 1.2	12.86	0.0009	0.0201
LRRC41	6590088	241 ± 1.1	211.8 ± 1.1	-12.12	0.0000	0.0021
LRRC8A	5890364	50.1 ± 1.1	45.1 ± 1.2	-10.03	0.0001	0.0034
LRRCC1	1500681	119.4 ± 1.2	97.1 ± 1.3	-18.74	0.0010	0.0209
LSP1	4180068	29.3 ± 1.2	36.1 ± 1.3	23.17	0.0035	0.0453
LTF	5550367	20 ± 1.2	23.6 ± 1.3	18.42	0.0015	0.0271
LYPD2	7000408	15.3 ± 1.2	17.3 ± 1.2	12.43	0.0016	0.0288
MAFF	1430138	38.8 ± 1.3	49.6 ± 1.3	27.89	0.0001	0.0053
MAGED2	2320368	24.2 ± 1.2	27.8 ± 1.2	14.72	0.0013	0.0252
MAGED2	940612	32.9 ± 1.2	37.5 ± 1.2	14.08	0.0036	0.0459
MAML2	50491	32.3 ± 1.1	28.6 ± 1.2	-11.38	0.0007	0.0177
MANBAL	6840022	106.6 ± 1.1	96.2 ± 1.2	-9.72	0.0006	0.0160
MAP1LC3A	5490240	1159 ± 1.1	1285.6 ± 1.1	10.92	0.0000	0.0023
MAP1S	150148	88.1 ± 1.2	102.5 ± 1.2	16.34	0.0002	0.0073
MAP2K3	7160711	27.3 ± 1.3	33.8 ± 1.3	23.70	0.0028	0.0403
MAP2K4	3420358	72.3 ± 1.1	63.5 ± 1.2	-12.19	0.0009	0.0192
MAP3K6	5080471	312.3 ± 1.2	278.4 ± 1.2	-10.85	0.0029	0.0410
MAP3K7	1260288	229.9 ± 1.1	215.1 ± 1.1	-6.44	0.0029	0.0409
MAP3K7	360471	44.6 ± 1.1	39.5 ± 1.2	-11.58	0.0034	0.0446
MAP3K7IP2	5290201	16.3 ± 1.2	13.6 ± 1.2	-16.71	0.0001	0.0055
MAPK14	110639	19 ± 1.2	21.2 ± 1.3	11.43	0.0011	0.0230
MAPK3	3870601	560.1 ± 1.1	618.6 ± 1.1	10.44	0.0032	0.0430
MAPK8IP3	5270575	194.3 ± 1.2	223.9 ± 1.2	15.23	0.0010	0.0216
MARCKSL1	6770242	118.4 ± 1.2	143.8 ± 1.2	21.51	0.0004	0.0126
MARVELD1	6400538	19 ± 1.2	16.7 ± 1.3	-12.29	0.0006	0.0150
MAT2B	7380673	17 ± 1.2	20.1 ± 1.2	17.79	0.0039	0.0490
MAT2B	3170398	880.4 ± 1.1	942.8 ± 1.1	7.09	0.0001	0.0055
MATR3	2370110	21.4 ± 1.3	28 ± 1.3	30.98	0.0000	0.0002
MBD6	1770343	282.5 ± 1.2	237.8 ± 1.2	-15.84	0.0005	0.0131
MC1R	520292	27.3 ± 1.2	25.7 ± 1.2	-5.87	0.0039	0.0486
MCHR2	5670709	30.4 ± 1.2	27.1 ± 1.2	-11.09	0.0013	0.0249
MCL1	7380100	55.1 ± 1.3	69.1 ± 1.3	25.35	0.0002	0.0071
MCRS1	2600553	31.6 ± 1.2	36.9 ± 1.2	16.57	0.0004	0.0117
MEA1	6130064	159.8 ± 1.1	173.7 ± 1.1	8.72	0.0029	0.0405
MED10	5720056	318.1 ± 1.1	292.3 ± 1.1	-8.09	0.0000	0.0008
MED16	5820598	34.6 ± 1.2	37.9 ± 1.2	9.71	0.0036	0.0460
MED19	3450427	122 ± 1.1	111.1 ± 1.1	-8.93	0.0017	0.0293
MED27	5360446	35.3 ± 1.4	45.6 ± 1.3	29.12	0.0001	0.0042
MED28	6980010	160.9 ± 1.1	172.7 ± 1.2	7.33	0.0004	0.0121
MED29	70168	154.1 ± 1.1	139.4 ± 1.1	-9.49	0.0002	0.0090
MEF2C	4040162	100.2 ± 1.2	74.2 ± 1.3	-26.02	0.0000	0.0000
MEF2D	3940484	232.4 ± 1.1	202.4 ± 1.1	-12.93	0.0000	0.0020
MEG3	3360113	310.6 ± 1.3	235.4 ± 1.4	-24.22	0.0010	0.0207
MEGF8	6330435	23.6 ± 1.2	19.4 ± 1.2	-17.71	0.0000	0.0026
MEIS3	6370711	18 ± 1.2	16.4 ± 1.2	-8.93	0.0022	0.0348
MEOX2	240468	74.5 ± 1.2	85.7 ± 1.2	14.93	0.0005	0.0133
METAP1	4070168	248.7 ± 1.1	258.7 ± 1.1	4.04	0.0005	0.0138
METT11D1	2650671	73.8 ± 1.2	66.9 ± 1.2	-9.37	0.0041	0.0500
METTL6	1980470	21.1 ± 1.2	23.6 ± 1.2	11.68	0.0020	0.0324
METTL9	1570743	21.5 ± 1.2	24 ± 1.2	11.47	0.0008	0.0187
MFAP3	2710307	41 ± 1.1	46.7 ± 1.2	13.83	0.0001	0.0055
MFSD9	4880553	21.7 ± 1.2	18.5 ± 1.2	-14.80	0.0001	0.0063
MGAT2	870400	172.9 ± 1.1	191.9 ± 1.1	10.99	0.0012	0.0234
MGC16384	540484	66.7 ± 1.4	51.1 ± 1.5	-23.48	0.0028	0.0397
MGC27345	2340168	57.6 ± 1.1	51.7 ± 1.2	-10.26	0.0014	0.0263
MGC42367	1780224	107.9 ± 1.3	136 ± 1.3	26.02	0.0008	0.0188
MGC57359	5290072	23.1 ± 1.3	25.5 ± 1.2	10.40	0.0039	0.0483
MGRN1	1510414	85.3 ± 1.2	96.9 ± 1.2	13.67	0.0025	0.0375
MITF	2100026	14.6 ± 1.4	17.8 ± 1.3	21.47	0.0014	0.0258
MKLN1	6110204	712.7 ± 1.1	640.2 ± 1.1	-10.17	0.0001	0.0042
MLF2	6400474	275.2 ± 1.2	312.8 ± 1.1	13.67	0.0000	0.0027
MLLT6	4640392	231.8 ± 1.2	205.6 ± 1.2	-11.30	0.0028	0.0403
MLXIPL	5560148	568.9 ± 1.2	427.9 ± 1.3	-24.77	0.0000	0.0014
MLYCD	7330377	48.4 ± 1.2	40.2 ± 1.2	-16.93	0.0014	0.0267
MMAB	2140291	41.8 ± 1.2	36.8 ± 1.2	-12.00	0.0037	0.0470
MMADHC	1010537	506.7 ± 1.1	556.1 ± 1.1	9.74	0.0000	0.0024
MMGT1	240577	336.9 ± 1.1	365.7 ± 1.1	8.54	0.0006	0.0152
MOBKL1B	2360292	80.1 ± 1.2	90.7 ± 1.2	13.27	0.0025	0.0379
MOGAT1	5960196	33.7 ± 1.4	23.9 ± 1.4	-29.23	0.0003	0.0097
MORG1	1190609	45.2 ± 1.1	40.4 ± 1.2	-10.65	0.0011	0.0227
MOSPD3	580133	90.2 ± 1.2	97.3 ± 1.2	7.79	0.0040	0.0498
MPDZ	5270326	334 ± 1.3	241.7 ± 1.4	-27.63	0.0005	0.0141
MPV17L	2900040	19.8 ± 1.2	22.2 ± 1.2	12.33	0.0013	0.0248
MPZL2	3890228	41.3 ± 1.3	54 ± 1.4	30.54	0.0005	0.0130
MRP63	7550452	113.9 ± 1.1	101.5 ± 1.2	-10.85	0.0004	0.0114
MRPL11	1050187	202.4 ± 1.1	175.4 ± 1.2	-13.35	0.0001	0.0052
MRPL18	5900240	444.6 ± 1.1	475.4 ± 1.1	6.92	0.0041	0.0498
MRPL22	3390468	303.4 ± 1.1	273.9 ± 1.1	-9.73	0.0016	0.0280
MRPL3	2710192	957.9 ± 1.1	1008 ± 1.1	5.23	0.0027	0.0390
MRPL30	450288	29.2 ± 1.2	31.8 ± 1.2	8.74	0.0033	0.0441
MRPL42	5080239	33.7 ± 1.2	38.8 ± 1.1	14.94	0.0000	0.0009
MRPS18A	3520072	119.8 ± 1.1	105.1 ± 1.2	-12.28	0.0016	0.0282
MRPS25	7150162	172.7 ± 1.2	146.4 ± 1.2	-15.21	0.0001	0.0050
MS4A1	3190521	10.2 ± 1.3	12.2 ± 1.4	20.09	0.0022	0.0340
MSL3	50537	166.7 ± 1.2	150.5 ± 1.2	-9.70	0.0022	0.0350
MSRB2	2710646	984.9 ± 1.1	915.4 ± 1.1	-7.06	0.0004	0.0112
MTA2	2000204	93.4 ± 1.1	110.1 ± 1.2	17.81	0.0000	0.0008
MTF2	2760255	75.1 ± 1.2	65.7 ± 1.2	-12.52	0.0021	0.0338
MTIF2	2230403	288.6 ± 1.1	259.2 ± 1.1	-10.19	0.0009	0.0192
MTPN	5890630	432.3 ± 1.1	489.8 ± 1.1	13.29	0.0000	0.0008
MTPN	4210128	1289.5 ± 1.1	1383.7 ± 1.1	7.30	0.0002	0.0075
MTRF1L	5550564	300.4 ± 1.1	278.5 ± 1.1	-7.28	0.0020	0.0331
MXD4	3710647	1157.8 ± 1.1	1064.5 ± 1.1	-8.06	0.0002	0.0075
MXRA7	5550500	112.8 ± 1.3	151.3 ± 1.3	34.21	0.0001	0.0043
MXRA8	1740209	58.1 ± 1.2	71.9 ± 1.3	23.63	0.0005	0.0141
MYCBP2	6650451	570.1 ± 1.2	489.8 ± 1.2	-14.09	0.0033	0.0444
MYH14	2750240	32 ± 1.2	37.3 ± 1.2	16.43	0.0034	0.0448
MYL9	2480327	267.2 ± 1.3	397.2 ± 1.3	48.65	0.0000	0.0001
MYL9	5310437	405.4 ± 1.3	549.5 ± 1.3	35.57	0.0000	0.0012
MYLK4	130437	19.2 ± 1.2	16.8 ± 1.3	-12.66	0.0039	0.0490
MYO1C	3710605	550.6 ± 1.2	468.7 ± 1.2	-14.87	0.0003	0.0104
MYO5C	1980246	229.6 ± 1.3	199.5 ± 1.3	-13.11	0.0035	0.0458
MYOC	1940037	290.9 ± 1.5	187.8 ± 1.6	-35.45	0.0012	0.0234
MYOC	5390576	126 ± 1.5	79.6 ± 1.6	-36.86	0.0010	0.0213
MYOZ3	6550189	17.4 ± 1.2	15.7 ± 1.3	-10.23	0.0013	0.0246
MYST4	5820064	45.9 ± 1.1	38.7 ± 1.2	-15.82	0.0001	0.0043
MZF1	1030053	189.6 ± 1.2	168.8 ± 1.2	-10.95	0.0033	0.0444
N6AMT1	1230280	31.9 ± 1.2	28.2 ± 1.2	-11.49	0.0002	0.0072
NAE1	6510619	124.2 ± 1.1	134.3 ± 1.1	8.20	0.0006	0.0148
NAPG	1430114	34.5 ± 1.2	38.6 ± 1.2	11.69	0.0021	0.0339
NARG2	1660687	78.5 ± 1.2	64.1 ± 1.2	-18.32	0.0005	0.0138
NASP	4260682	65.7 ± 1.1	59.8 ± 1.2	-8.93	0.0009	0.0200
NAT6	5910039	58.3 ± 1.1	67.1 ± 1.2	15.21	0.0002	0.0075
NAT9	460129	119.7 ± 1.1	109.8 ± 1.1	-8.26	0.0005	0.0136
NAV3	360270	58.5 ± 1.2	52.5 ± 1.2	-10.16	0.0036	0.0462
NBPF1	6480561	31 ± 1.3	38.6 ± 1.4	24.34	0.0001	0.0034
NBPF20	5310044	1226.5 ± 1.3	826.3 ± 1.5	-32.63	0.0001	0.0045
NCBP1	2600612	150.7 ± 1.1	157.4 ± 1.1	4.42	0.0024	0.0369
NCF1B	830750	12.2 ± 1.3	14.8 ± 1.3	21.25	0.0005	0.0130
NCKIPSD	7320468	92.1 ± 1.2	82.1 ± 1.2	-10.84	0.0030	0.0414
NCOA1	2600086	16.1 ± 1.3	18.3 ± 1.2	13.68	0.0017	0.0296
NCSTN	7210719	906 ± 1.1	863.8 ± 1.1	-4.66	0.0001	0.0064
NDUFA12	5090050	1280 ± 1.1	1143.2 ± 1.1	-10.69	0.0001	0.0064
NDUFA7	620615	293.5 ± 1.1	256.8 ± 1.1	-12.52	0.0003	0.0098
NDUFB6	6450050	370.4 ± 1.1	331.7 ± 1.1	-10.47	0.0005	0.0142
NDUFB6	1010768	919 ± 1.1	804.1 ± 1.1	-12.51	0.0001	0.0042
NDUFB8	1570131	2445 ± 1.1	2271.4 ± 1.1	-7.10	0.0031	0.0428
NDUFS7	70441	723.4 ± 1.1	645.6 ± 1.1	-10.75	0.0002	0.0086
NDUFV1	780487	703.3 ± 1.1	666.8 ± 1.1	-5.19	0.0017	0.0291
NEDD9	6180048	109.5 ± 1.4	132.1 ± 1.3	20.60	0.0005	0.0131
NEDD9	1010328	70.9 ± 1.3	81 ± 1.2	14.30	0.0018	0.0305
NEK7	6580364	40.8 ± 1.4	58 ± 1.4	42.17	0.0000	0.0011
NELF	3140193	111.5 ± 1.2	105.6 ± 1.2	-5.26	0.0035	0.0456
NETO2	1580161	11.7 ± 1.3	15.2 ± 1.4	30.02	0.0041	0.0499
NEXN	2750187	142.7 ± 1.3	119.7 ± 1.4	-16.13	0.0000	0.0004
NF2	5820168	16.6 ± 1.2	14.7 ± 1.2	-11.34	0.0040	0.0493
NFAT5	2650093	36.2 ± 1.2	30.2 ± 1.2	-16.68	0.0033	0.0442
NFAT5	3120136	122.6 ± 1.2	98.4 ± 1.2	-19.71	0.0000	0.0022
NFE2L2	2450064	442.2 ± 1.1	479.2 ± 1.1	8.37	0.0006	0.0152
NFIC	3800228	22.7 ± 1.3	18 ± 1.3	-20.49	0.0002	0.0069
NFIC	1850259	308.9 ± 1.2	215.9 ± 1.3	-30.13	0.0000	0.0000
NFIX	5720129	2373.5 ± 1.2	2713.3 ± 1.2	14.32	0.0026	0.0379
NFKB2	1710504	29.2 ± 1.2	36.4 ± 1.2	24.45	0.0000	0.0002
NFKB2	3310615	27 ± 1.2	32.7 ± 1.2	21.04	0.0001	0.0059
NFKBIZ	50465	16.1 ± 1.2	17.8 ± 1.2	10.61	0.0029	0.0405
NFYB	6100435	43.1 ± 1.2	38.3 ± 1.1	-11.00	0.0000	0.0029
NINL	5130703	24 ± 1.2	21.2 ± 1.2	-11.76	0.0003	0.0095
NIPBL	4150494	141.7 ± 1.1	126.4 ± 1.1	-10.81	0.0019	0.0314
NKIRAS2	1410445	18.4 ± 1.2	16.3 ± 1.2	-11.44	0.0024	0.0363
NME3	6450424	374.4 ± 1.1	344.1 ± 1.1	-8.09	0.0004	0.0126
NME4	2320079	1464.9 ± 1.2	1644.1 ± 1.2	12.23	0.0037	0.0472
NME6	1850446	92 ± 1.1	80.1 ± 1.1	-12.96	0.0001	0.0054
NMUR1	1400348	51.2 ± 1.3	42.9 ± 1.3	-16.14	0.0007	0.0166
NNMT	2940746	323.5 ± 1.2	416.2 ± 1.3	28.64	0.0001	0.0045
NNT	4670088	15.6 ± 1.4	19 ± 1.2	22.12	0.0004	0.0122
NOC4L	630253	22.2 ± 1.2	25.6 ± 1.2	15.39	0.0016	0.0281
NOC4L	4670307	57.8 ± 1.3	65.3 ± 1.3	13.04	0.0003	0.0095
NOL12	2060064	131.4 ± 1.2	115.2 ± 1.2	-12.35	0.0008	0.0192
NOMO1	1430450	20 ± 1.2	22.7 ± 1.2	13.64	0.0032	0.0432
NOMO3	6370181	13.2 ± 1.4	16.8 ± 1.4	27.39	0.0011	0.0228
NOTCH1	5080167	394 ± 1.1	342.7 ± 1.1	-13.04	0.0000	0.0029
NPAS3	3870121	21.5 ± 1.2	18.8 ± 1.2	-12.48	0.0001	0.0061
NPAT	2940754	29.5 ± 1.2	23.1 ± 1.2	-21.62	0.0000	0.0000
NPEPL1	4670021	389.1 ± 1.1	359.9 ± 1.1	-7.50	0.0019	0.0318
NPEPPS	5910161	21.7 ± 1.2	24.6 ± 1.3	13.37	0.0018	0.0301
NR2C2	7150382	30.1 ± 1.3	24.8 ± 1.3	-17.75	0.0018	0.0301
NR3C1	6560402	18.3 ± 1.2	16.5 ± 1.3	-9.60	0.0001	0.0064
NRBF2	5290592	99.5 ± 1.2	114.3 ± 1.2	14.94	0.0003	0.0106
NRCAM	2750092	102.3 ± 1.5	151.2 ± 1.5	47.80	0.0004	0.0122
NRP2	2650021	13 ± 1.3	16.4 ± 1.3	26.65	0.0033	0.0440
NS3BP	6770228	21.2 ± 1.3	17.1 ± 1.3	-19.35	0.0011	0.0228
NSBP1	3400315	85.9 ± 1.2	73.9 ± 1.2	-14.02	0.0001	0.0056
NSMCE1	2940020	237.5 ± 1.1	218.5 ± 1.1	-8.01	0.0009	0.0201
NSMCE2	2480719	120.5 ± 1.1	102.9 ± 1.2	-14.55	0.0001	0.0048
NTM	2340438	54 ± 1.2	45.5 ± 1.3	-15.89	0.0032	0.0430
NTM	1440376	288.6 ± 1.2	241.9 ± 1.3	-16.17	0.0008	0.0190
NUAK1	1690156	476.9 ± 1.2	395.7 ± 1.3	-17.03	0.0000	0.0000
NUBPL	1580725	636.6 ± 1.1	546.1 ± 1.2	-14.21	0.0004	0.0123
NUCKS1	4880445	2167.3 ± 1.2	1747.7 ± 1.2	-19.36	0.0000	0.0002
NUDT15	3940136	100.4 ± 1.1	105.7 ± 1.1	5.25	0.0015	0.0275
NUP107	3990131	272.9 ± 1.1	252.7 ± 1.1	-7.41	0.0036	0.0462
NUP62	2510279	46.8 ± 1.1	53.1 ± 1.2	13.42	0.0022	0.0350
NUP98	630162	14.2 ± 1.3	16 ± 1.2	12.25	0.0014	0.0261
NUPR1	4040181	817.3 ± 1.2	670.3 ± 1.2	-17.99	0.0002	0.0068
NXF3	2350440	16.6 ± 1.2	14.3 ± 1.3	-14.27	0.0004	0.0118
OPA3	6580386	58.1 ± 1.2	46.2 ± 1.3	-20.42	0.0000	0.0002
OPLAH	5050537	276.4 ± 1.1	231.4 ± 1.2	-16.27	0.0001	0.0046
OR2A42	6020379	52.5 ± 1.2	58.6 ± 1.3	11.76	0.0009	0.0195
OR52W1	3870653	13.9 ± 1.3	16.3 ± 1.3	17.71	0.0020	0.0327
ORAOV1	4880053	102.5 ± 1.1	92 ± 1.1	-10.25	0.0000	0.0031
OSBPL1A	7650243	1108.6 ± 1.2	878.1 ± 1.2	-20.80	0.0003	0.0095
OSBPL5	2450246	166.3 ± 1.1	150 ± 1.2	-9.81	0.0004	0.0129
OSTC	4610722	172.3 ± 1.2	199.8 ± 1.2	15.98	0.0003	0.0110
P4HTM	5220398	69.7 ± 1.1	64.9 ± 1.1	-6.92	0.0005	0.0141
P4HTM	7000202	201.6 ± 1.1	185.5 ± 1.1	-8.00	0.0007	0.0177
PABPC1	3060040	903.2 ± 1.2	1061.6 ± 1.3	17.54	0.0003	0.0106
PACRG	4210746	17.8 ± 1.2	15.8 ± 1.2	-11.31	0.0016	0.0281
PACSIN2	7550333	360 ± 1.1	329.6 ± 1.1	-8.45	0.0000	0.0007
PAFAH1B1	5670075	767.3 ± 1.1	695.6 ± 1.1	-9.35	0.0000	0.0003
PALB2	4120370	47.6 ± 1.1	42.3 ± 1.2	-11.15	0.0012	0.0243
PAPD5	520017	119.1 ± 1.2	98.7 ± 1.2	-17.12	0.0001	0.0037
PAPSS2	1690259	355.3 ± 1.2	306 ± 1.2	-13.89	0.0007	0.0168
PARVB	1820386	167 ± 1.2	205.1 ± 1.2	22.86	0.0000	0.0018
PAXIP1	3830372	66 ± 1.1	57.7 ± 1.2	-12.64	0.0006	0.0146
PCBP2	1580537	3411.8 ± 1.1	3720.9 ± 1.1	9.06	0.0001	0.0052
PCGF3	2000291	22 ± 1.2	24.6 ± 1.2	11.91	0.0018	0.0304
PCLO	2710041	31.9 ± 1.3	24.7 ± 1.3	-22.51	0.0004	0.0112
PCNT	1510014	261.2 ± 1.1	235.6 ± 1.1	-9.79	0.0000	0.0005
PCTP	1300075	51.2 ± 1.1	55.3 ± 1.1	8.07	0.0008	0.0191
PCYOX1	3450725	883.7 ± 1.2	745.2 ± 1.2	-15.67	0.0009	0.0196
PCYOX1	840392	1045.3 ± 1.2	818.7 ± 1.2	-21.67	0.0000	0.0002
PDCD4	2570433	984.2 ± 1.1	869 ± 1.2	-11.70	0.0013	0.0249
PDE4B	2480577	38.5 ± 1.4	51.6 ± 1.4	33.95	0.0002	0.0085
PDE4B	2680543	14.9 ± 1.3	19.2 ± 1.4	29.10	0.0000	0.0030
PDE7B	1240068	89 ± 1.2	81.6 ± 1.3	-8.36	0.0007	0.0175
PDE8B	110246	46.3 ± 1.2	37.1 ± 1.3	-19.70	0.0012	0.0242
PDE8B	580187	337.5 ± 1.3	260.7 ± 1.3	-22.74	0.0033	0.0440
PDE9A	830563	91.1 ± 1.2	78.2 ± 1.2	-14.13	0.0001	0.0046
PDLIM1	1410010	177.8 ± 1.2	224.4 ± 1.3	26.23	0.0007	0.0163
PDLIM5	6040608	26.2 ± 1.3	30.7 ± 1.2	17.00	0.0002	0.0084
PDXDC1	4590725	605.3 ± 1.1	574.2 ± 1.1	-5.14	0.0027	0.0394
PDXK	5890131	1787.4 ± 1.2	1548.9 ± 1.2	-13.35	0.0003	0.0108
PELP1	3310041	160.6 ± 1.1	179.1 ± 1.1	11.47	0.0005	0.0141
PER3	5290538	173.6 ± 1.3	132.2 ± 1.3	-23.88	0.0003	0.0110
PEX14	1170482	98.3 ± 1.2	112.9 ± 1.2	14.85	0.0002	0.0072
PFDN5	4220630	3178.3 ± 1.1	3472.9 ± 1.1	9.27	0.0001	0.0034
PFKL	5570242	178.1 ± 1.2	195.6 ± 1.2	9.80	0.0038	0.0478
PGAM4	6110168	404.6 ± 1.1	447.5 ± 1.1	10.60	0.0011	0.0230
PGM3	2480224	250.7 ± 1.3	287.6 ± 1.4	14.72	0.0006	0.0148
PHACTR2	6980113	176 ± 1.2	148 ± 1.2	-15.89	0.0001	0.0043
PHCA	1230017	620.2 ± 1.2	536.8 ± 1.2	-13.45	0.0017	0.0295
PHF20	4210241	77.5 ± 1.1	70.3 ± 1.1	-9.26	0.0001	0.0065
PHF20L1	6270035	34.9 ± 1.1	30.6 ± 1.2	-12.33	0.0004	0.0127
PHF23	6980092	81.7 ± 1.1	89.7 ± 1.1	9.82	0.0005	0.0142
PHGDH	240086	2544.9 ± 1.3	1844.3 ± 1.4	-27.53	0.0002	0.0092
PHKA2	1050059	221.1 ± 1.2	182.4 ± 1.2	-17.49	0.0001	0.0046
PHRF1	1340047	380.4 ± 1.1	347.4 ± 1.1	-8.68	0.0003	0.0096
PHTF1	6900521	70.6 ± 1.1	79.6 ± 1.1	12.77	0.0003	0.0111
PIAS4	1470315	233.8 ± 1.2	200.1 ± 1.2	-14.43	0.0001	0.0039
PICK1	7040243	79.7 ± 1.2	72.7 ± 1.2	-8.78	0.0000	0.0024
PIGN	3890653	82.8 ± 1.1	76.3 ± 1.1	-7.80	0.0020	0.0328
PIGX	3310093	84.9 ± 1.1	73.8 ± 1.2	-13.03	0.0004	0.0117
PIK3C2A	2450431	57.9 ± 1.2	46.6 ± 1.3	-19.51	0.0001	0.0064
PIK3R1	6520630	23.8 ± 1.3	19.6 ± 1.3	-17.82	0.0004	0.0115
PIK3R2	2140097	276.4 ± 1.1	260.8 ± 1.1	-5.65	0.0001	0.0044
PINX1	1240452	29.2 ± 1.2	33.6 ± 1.2	15.22	0.0007	0.0172
PIPSL	4640070	185.8 ± 1.1	203.2 ± 1.2	9.35	0.0034	0.0449
PKD1L2	7200747	203.3 ± 1.5	123.9 ± 1.7	-39.08	0.0016	0.0278
PKD2	5360687	74.2 ± 1.2	84.2 ± 1.2	13.51	0.0037	0.0473
PKM2	6580039	16.6 ± 1.3	22.2 ± 1.3	34.03	0.0002	0.0081
PKN2	4490242	102.1 ± 1.2	82.4 ± 1.2	-19.31	0.0001	0.0059
PKP4	5870100	41.2 ± 1.2	35.8 ± 1.2	-13.29	0.0004	0.0128
PLA1A	3400307	20.1 ± 1.2	24.8 ± 1.3	23.36	0.0033	0.0443
PLA2G15	6480037	89.7 ± 1.3	115.3 ± 1.3	28.55	0.0004	0.0126
PLA2G16	1110332	180.5 ± 1.2	131.5 ± 1.3	-27.13	0.0000	0.0001
PLCB1	1940735	16.7 ± 1.2	18.6 ± 1.2	10.87	0.0009	0.0203
PLCB4	6280097	17.7 ± 1.2	13.5 ± 1.3	-23.63	0.0000	0.0001
PLEKHA1	3930541	131.5 ± 1.1	120 ± 1.2	-8.73	0.0017	0.0297
PLEKHB2	1470341	56.1 ± 1.2	46.2 ± 1.3	-17.67	0.0001	0.0065
PLEKHO2	3990546	138 ± 1.4	193.4 ± 1.3	40.12	0.0001	0.0045
PLIN	3800524	3533.4 ± 1.1	3005.4 ± 1.2	-14.94	0.0000	0.0022
PLS3	2710730	1562.6 ± 1.1	1731.8 ± 1.1	10.83	0.0015	0.0270
PLSCR1	3890609	31 ± 1.2	36.5 ± 1.2	17.66	0.0004	0.0120
PLSCR3	6940255	751.3 ± 1.1	717.8 ± 1.1	-4.47	0.0016	0.0278
PLXNA4	3360026	29.6 ± 1.2	26 ± 1.2	-12.23	0.0032	0.0437
PMEPA1	2810138	26.3 ± 1.3	34.7 ± 1.4	31.85	0.0006	0.0153
PML	2070682	15.2 ± 1.2	16.9 ± 1.2	11.43	0.0004	0.0122
PNKD	6400128	114.5 ± 1.1	100.8 ± 1.1	-11.95	0.0004	0.0119
PNMA1	6350608	123 ± 1.2	133.5 ± 1.2	8.49	0.0011	0.0222
PNMA3	7320270	89.8 ± 1.3	66.5 ± 1.3	-26.01	0.0000	0.0010
PNPLA6	1690446	162.1 ± 1.2	195.3 ± 1.1	20.49	0.0000	0.0009
PNPLA8	450458	99.9 ± 1.2	112.6 ± 1.2	12.79	0.0014	0.0268
PNPT1	4060050	42.1 ± 1.1	36.8 ± 1.1	-12.71	0.0000	0.0008
POGZ	6250692	21.7 ± 1.2	18.8 ± 1.2	-13.32	0.0039	0.0489
POGZ	1780445	39.6 ± 1.2	29.9 ± 1.3	-24.43	0.0001	0.0052
POLR2F	6370762	706.5 ± 1.1	660.6 ± 1.1	-6.50	0.0024	0.0360
POM121C	2120156	586 ± 1.1	524.8 ± 1.1	-10.45	0.0008	0.0184
POMC	5080072	34.6 ± 1.3	28.9 ± 1.3	-16.42	0.0033	0.0444
PON2	3140390	928.1 ± 1.1	1031 ± 1.1	11.08	0.0026	0.0384
PON3	4210228	45.1 ± 1.2	36.2 ± 1.2	-19.64	0.0001	0.0047
POTEF	4850138	2807.7 ± 1.2	3446 ± 1.2	22.73	0.0002	0.0075
POU2F1	7320687	45.8 ± 1.1	39.2 ± 1.1	-14.35	0.0000	0.0006
PPAP2B	3710678	33.2 ± 1.3	26 ± 1.3	-21.81	0.0023	0.0353
PPARG	830019	2866 ± 1.1	2478 ± 1.2	-13.54	0.0013	0.0247
PPCS	2570725	421.5 ± 1.2	476.7 ± 1.1	13.09	0.0001	0.0053
PPFIBP1	2680131	107.6 ± 1.2	79.9 ± 1.2	-25.77	0.0000	0.0003
PPFIBP1	1940450	43.4 ± 1.3	29.1 ± 1.3	-32.93	0.0000	0.0002
PPIA	1850035	45.8 ± 1.2	52.1 ± 1.2	13.90	0.0028	0.0396
PPM1B	1850228	16.3 ± 1.2	19.7 ± 1.3	20.78	0.0006	0.0152
PPP1R14A	6020468	627.6 ± 1.2	703.7 ± 1.4	12.13	0.0011	0.0228
PPP1R1B	540553	17.9 ± 1.3	21.6 ± 1.3	20.55	0.0000	0.0019
PPP1R3E	1710113	43 ± 1.1	38.4 ± 1.1	-10.59	0.0009	0.0197
PPP1R9A	5260307	30.5 ± 1.2	24.4 ± 1.2	-20.11	0.0000	0.0000
PPP2R3A	3420519	109 ± 1.1	97.3 ± 1.1	-10.78	0.0003	0.0095
PPP2R3B	3170494	21.9 ± 1.2	25.5 ± 1.2	16.37	0.0003	0.0095
PPP2R5B	3290386	55.6 ± 1.2	63.2 ± 1.2	13.67	0.0029	0.0409
PPP2R5C	150356	173 ± 1.1	191.1 ± 1.1	10.45	0.0000	0.0014
PPP2R5D	2030278	16 ± 1.2	20.1 ± 1.3	25.26	0.0000	0.0016
PPP2R5E	7160626	332.2 ± 1.1	301.8 ± 1.1	-9.16	0.0011	0.0230
PPP4C	4280291	286.1 ± 1.1	270.4 ± 1.1	-5.50	0.0009	0.0197
PPP4R1	2060286	236 ± 1.1	260.8 ± 1.1	10.47	0.0026	0.0384
PPTC7	1090546	83.8 ± 1.1	71.4 ± 1.2	-14.79	0.0000	0.0007
PQLC3	7000382	751.3 ± 1.1	801.9 ± 1.1	6.72	0.0015	0.0270
PRICKLE1	1770224	119.5 ± 1.2	93.8 ± 1.2	-21.48	0.0000	0.0005
PRKACB	5670156	28.3 ± 1.2	31.5 ± 1.2	11.35	0.0002	0.0090
PRKCSH	630280	171.3 ± 1.1	183.6 ± 1.1	7.22	0.0002	0.0069
PRKCZ	650711	17.3 ± 1.2	14.5 ± 1.3	-16.33	0.0013	0.0252
PRKRIP1	1710746	90.2 ± 1.1	81.4 ± 1.1	-9.71	0.0000	0.0022
PRLR	2450025	17.1 ± 1.2	19.4 ± 1.2	13.19	0.0033	0.0440
PRO1853	520403	94.3 ± 1.1	79.8 ± 1.3	-15.44	0.0025	0.0372
PROK1	1440609	18.9 ± 1.3	23.5 ± 1.3	24.25	0.0028	0.0397
PRPF4	6100441	207.7 ± 1.1	195.8 ± 1.1	-5.70	0.0006	0.0148
PRPF40A	4890209	86 ± 1.2	75.5 ± 1.2	-12.19	0.0014	0.0256
PRPF6	7160671	59.2 ± 1.1	63.6 ± 1.2	7.48	0.0011	0.0228
PRR14	7570711	485.9 ± 1.1	444.4 ± 1.1	-8.54	0.0021	0.0333
PRR3	3930754	31.4 ± 1.1	26.9 ± 1.1	-14.42	0.0000	0.0019
PRRX2	4150204	67 ± 1.5	54.7 ± 1.5	-18.37	0.0015	0.0274
PSMA3	5720327	216.8 ± 1.2	250 ± 1.1	15.27	0.0004	0.0117
PSMA6	5080326	2384.7 ± 1.1	2592.2 ± 1.1	8.70	0.0035	0.0455
PSMC3IP	50382	24.2 ± 1.2	26.2 ± 1.1	8.24	0.0040	0.0496
PSMD14	2600025	469.5 ± 1.2	538.2 ± 1.2	14.63	0.0027	0.0391
PSMD4	2630463	767.4 ± 1.1	697.8 ± 1.1	-9.07	0.0000	0.0029
PSMD4	5960739	918.9 ± 1.1	827.9 ± 1.1	-9.90	0.0000	0.0014
PSMG3	2650138	22.9 ± 1.2	20.6 ± 1.2	-10.26	0.0034	0.0446
PTCD2	4890040	27.5 ± 1.2	23.1 ± 1.2	-15.99	0.0005	0.0141
PTGER3	7000427	26 ± 1.3	30 ± 1.2	15.41	0.0004	0.0117
PTGES3	1780719	242 ± 1.2	259.5 ± 1.2	7.24	0.0020	0.0323
PTK2B	2810632	47.3 ± 1.2	56.5 ± 1.2	19.48	0.0003	0.0101
PTPN1	4390703	286.3 ± 1.1	265.6 ± 1.1	-7.22	0.0005	0.0141
PTPN18	2030332	13.8 ± 1.2	16.6 ± 1.2	19.94	0.0002	0.0089
PTPN9	3930279	25.8 ± 1.2	28.9 ± 1.1	12.16	0.0007	0.0164
PTPRA	5270743	348.3 ± 1.1	392.7 ± 1.2	12.76	0.0001	0.0046
PTPRA	5870273	39.4 ± 1.2	34.8 ± 1.2	-11.83	0.0031	0.0425
PTPRF	3060398	2197.3 ± 1.1	1923.1 ± 1.1	-12.48	0.0003	0.0106
PUM1	1690500	771.6 ± 1.1	701.6 ± 1.1	-9.08	0.0001	0.0064
PURA	160608	25.7 ± 1.2	29 ± 1.2	13.00	0.0002	0.0070
PURA	50601	245.9 ± 1.1	264.2 ± 1.1	7.46	0.0001	0.0037
PUS3	4260100	81.3 ± 1.1	90.5 ± 1.1	11.34	0.0007	0.0170
PVRL3	4850500	83.2 ± 1.2	70.6 ± 1.2	-15.09	0.0019	0.0314
PVRL3	540156	119.7 ± 1.2	101.3 ± 1.2	-15.38	0.0014	0.0261
PWWP2B	2650020	145.5 ± 1.1	159 ± 1.2	9.26	0.0040	0.0498
QKI	5220445	48.3 ± 1.2	41.6 ± 1.2	-13.83	0.0003	0.0106
QRICH1	7320743	449.8 ± 1.1	409.9 ± 1.1	-8.89	0.0001	0.0063
RAB11FIP5	1260193	117 ± 1.1	110.3 ± 1.2	-5.72	0.0004	0.0120
RAB13	4390487	135.3 ± 1.2	114.9 ± 1.2	-15.09	0.0000	0.0010
RAB3GAP1	3840079	551.9 ± 1.1	493.7 ± 1.1	-10.53	0.0004	0.0117
RAB4B	1010047	58.9 ± 1.1	65.8 ± 1.1	11.86	0.0015	0.0269
RAB5B	2850626	1260.2 ± 1	1195.5 ± 1.1	-5.14	0.0002	0.0087
RAB5C	450164	346 ± 1.1	390.6 ± 1.1	12.89	0.0008	0.0178
RAB5C	7040278	161.9 ± 1.1	181.6 ± 1.2	12.14	0.0006	0.0148
RAB6A	5720091	141.8 ± 1.1	155.4 ± 1.1	9.58	0.0009	0.0204
RAB9B	6110296	20 ± 1.2	17.4 ± 1.3	-13.33	0.0005	0.0130
RABGAP1	2850538	335.4 ± 1.2	294.2 ± 1.1	-12.31	0.0001	0.0035
RABL3	5860110	144.8 ± 1.2	159.5 ± 1.2	10.15	0.0006	0.0160
RAD21	6040487	162.1 ± 1.2	132.6 ± 1.2	-18.19	0.0007	0.0176
RAD50	1400253	96.1 ± 1.1	103.1 ± 1.1	7.33	0.0012	0.0242
RALGDS	2140735	911.2 ± 1.1	797.9 ± 1.1	-12.44	0.0004	0.0117
RALGPS1	990280	58.4 ± 1.2	51.2 ± 1.2	-12.41	0.0019	0.0317
RAMP2	7650070	146 ± 1.2	163.6 ± 1.3	12.03	0.0012	0.0243
RANBP1	4610047	464.2 ± 1.1	495.9 ± 1.1	6.84	0.0005	0.0133
RAP1B	6590703	113.5 ± 1.1	133.4 ± 1.2	17.57	0.0000	0.0001
RAP1BL	510142	126 ± 1.2	142.8 ± 1.2	13.34	0.0014	0.0257
RAP1GDS1	730035	22.6 ± 1.3	27.3 ± 1.2	21.11	0.0000	0.0002
RAP2C	4760438	138.9 ± 1.2	151.9 ± 1.1	9.33	0.0035	0.0453
RAPGEF1	6270037	471.5 ± 1.1	445.8 ± 1.2	-5.45	0.0025	0.0369
RAPGEF3	4050300	145.2 ± 1.2	124.2 ± 1.3	-14.44	0.0027	0.0390
RARA	7050600	230.3 ± 1.2	281.9 ± 1.2	22.40	0.0028	0.0399
RASAL2	4670008	26.8 ± 1.2	19.9 ± 1.3	-25.72	0.0000	0.0001
RASIP1	6860475	464.7 ± 1.2	518.7 ± 1.2	11.61	0.0037	0.0470
RASL12	4480731	109.8 ± 1.2	94.1 ± 1.2	-14.37	0.0002	0.0085
RASSF1	6350121	39.4 ± 1.2	44.4 ± 1.2	12.68	0.0027	0.0392
RAVER1	7560328	47.4 ± 1.2	53 ± 1.2	11.78	0.0019	0.0314
RAXL1	2120653	233 ± 1.2	197.2 ± 1.2	-15.36	0.0031	0.0426
RBBP9	4730044	18.3 ± 1.2	21.1 ± 1.2	15.02	0.0011	0.0224
RBCK1	5820753	111.3 ± 1.1	122.1 ± 1.1	9.72	0.0027	0.0391
RBM12	4880021	42.4 ± 1.2	46.5 ± 1.2	9.60	0.0022	0.0348
RBM12B	450132	68.6 ± 1.2	55 ± 1.2	-19.78	0.0000	0.0006
RBM18	5910195	95.7 ± 1.1	102.5 ± 1.1	7.16	0.0008	0.0188
RBM3	4260162	69.8 ± 1.2	57.8 ± 1.3	-17.19	0.0001	0.0048
RBM39	1260010	157 ± 1.2	133.5 ± 1.2	-14.97	0.0001	0.0036
RBM42	4880551	307.9 ± 1.2	375.9 ± 1.2	22.10	0.0000	0.0021
RBM43	7560296	103.1 ± 1.2	87.3 ± 1.2	-15.37	0.0005	0.0130
RBM9	3130184	13.4 ± 1.2	15.6 ± 1.2	16.80	0.0009	0.0204
RBM9	1260139	260.4 ± 1.2	211.1 ± 1.2	-18.94	0.0001	0.0054
RBMS1	4150639	526.1 ± 1.1	586.7 ± 1.1	11.52	0.0003	0.0095
RBMS3	4010431	76.2 ± 1.2	62.4 ± 1.2	-18.08	0.0000	0.0018
RBMS3	2680615	127.3 ± 1.2	101.2 ± 1.2	-20.49	0.0000	0.0014
RBPJL	6550292	14.1 ± 1.2	15.7 ± 1.2	10.90	0.0040	0.0494
RBPMS	610392	185 ± 1.2	208.2 ± 1.3	12.52	0.0001	0.0039
RBPMS	1240291	85.7 ± 1.2	93.7 ± 1.3	9.31	0.0011	0.0223
RDH11	6840368	415.5 ± 1.1	460.9 ± 1.1	10.93	0.0014	0.0266
RELL1	1710730	264.4 ± 1.2	299.8 ± 1.2	13.36	0.0015	0.0269
REST	1090139	17.1 ± 1.2	18.4 ± 1.2	7.36	0.0039	0.0486
RETSAT	940477	1821.4 ± 1.2	2111.9 ± 1.2	15.95	0.0007	0.0166
RFC4	7210435	84.4 ± 1.1	92.9 ± 1.1	10.13	0.0007	0.0164
RFC5	4890731	81.9 ± 1.1	76.4 ± 1.1	-6.64	0.0027	0.0392
RFFL	1430424	97.9 ± 1.2	116.1 ± 1.2	18.56	0.0001	0.0042
RFK	7100403	17.1 ± 1.2	18.9 ± 1.2	10.25	0.0024	0.0361
RFP	2810491	38.8 ± 1.2	43.7 ± 1.2	12.64	0.0009	0.0196
RFX1	2900204	92.9 ± 1.1	82.4 ± 1.2	-11.26	0.0000	0.0022
RG9MTD1	2600079	74.4 ± 1.2	80.2 ± 1.2	7.69	0.0019	0.0320
RHOA	630377	3130.8 ± 1.1	3563.7 ± 1.1	13.83	0.0013	0.0244
RHOBTB1	360343	48.2 ± 1.2	54.1 ± 1.2	12.28	0.0040	0.0498
RHOQ	6330059	15.7 ± 1.2	18.8 ± 1.2	19.17	0.0005	0.0144
RHOT1	4010411	480.9 ± 1.2	396.1 ± 1.2	-17.64	0.0000	0.0017
RIPK5	2850661	41.4 ± 1.2	35.3 ± 1.2	-14.65	0.0001	0.0036
RNASEH2C	3060736	14 ± 1.2	16 ± 1.2	14.23	0.0011	0.0222
RND2	7040446	25.6 ± 1.2	29.3 ± 1.2	14.73	0.0031	0.0428
RNF115	1090452	85.5 ± 1.2	66.4 ± 1.2	-22.33	0.0000	0.0000
RNF126	4280292	73.7 ± 1.2	59.5 ± 1.2	-19.27	0.0000	0.0005
RNF13	20487	269 ± 1.1	320.6 ± 1.2	19.17	0.0000	0.0001
RNF130	1510722	591.5 ± 1.1	627.6 ± 1.2	6.10	0.0008	0.0177
RNF165	10019	48.9 ± 1.3	39 ± 1.4	-20.31	0.0017	0.0295
RNF216L	2750139	114.5 ± 1.1	125.3 ± 1.2	9.40	0.0019	0.0313
RNF220	4540328	128.1 ± 1.1	114.7 ± 1.2	-10.44	0.0004	0.0127
RNF40	7560762	150.3 ± 1.1	168.7 ± 1.2	12.29	0.0041	0.0498
RNU4-1	3990463	21.6 ± 1.2	26.8 ± 1.3	23.81	0.0001	0.0053
RNU4-2	3850189	39.6 ± 1.2	48.4 ± 1.3	22.19	0.0001	0.0035
ROD1	6370678	318.4 ± 1.2	361.2 ± 1.2	13.46	0.0036	0.0461
RORA	1110180	34.2 ± 1.2	28.8 ± 1.3	-15.76	0.0036	0.0461
RP5-1022P6.2	3360553	94.5 ± 1.1	103.4 ± 1.2	9.42	0.0022	0.0346
RP9	2970632	187.8 ± 1.1	154.1 ± 1.2	-17.92	0.0000	0.0005
RPAP2	2480315	66.9 ± 1.1	58.4 ± 1.2	-12.75	0.0005	0.0145
RPF1	2630626	100.5 ± 1.1	110.2 ± 1.1	9.66	0.0011	0.0223
RPGR	2750386	28.9 ± 1.2	26.2 ± 1.2	-9.37	0.0002	0.0066
RPL21	4920070	2245 ± 1.1	2516.5 ± 1.2	12.09	0.0000	0.0018
RPL27	510195	5468.4 ± 1.1	4994.8 ± 1.1	-8.66	0.0002	0.0092
RPL41	1240523	41.8 ± 1.2	47.1 ± 1.2	12.52	0.0001	0.0039
RPL6	1980520	9738.9 ± 1.1	10131.9 ± 1.1	4.04	0.0005	0.0134
RPL9	6420730	1688.8 ± 1.2	1952.5 ± 1.3	15.62	0.0001	0.0043
RPLP0	3940370	6648.2 ± 1.1	6998.5 ± 1.1	5.27	0.0039	0.0484
RPS19BP1	6590209	292 ± 1.1	265 ± 1.1	-9.23	0.0003	0.0098
RPS24	10546	254.2 ± 1.1	224.7 ± 1.1	-11.59	0.0028	0.0396
RPS6KA4	6060433	160.3 ± 1.1	185.1 ± 1.2	15.45	0.0012	0.0235
RPS6KB2	2350538	296.6 ± 1.1	268.8 ± 1.2	-9.39	0.0001	0.0035
RPUSD2	5820333	127.5 ± 1.1	120.2 ± 1.1	-5.75	0.0035	0.0457
RRAS2	620546	162.3 ± 1.2	196.6 ± 1.2	21.09	0.0001	0.0036
RRAS2	6350239	237.1 ± 1.1	280.7 ± 1.2	18.37	0.0001	0.0042
RRBP1	4540327	80 ± 1.2	67.5 ± 1.2	-15.62	0.0000	0.0017
RTN2	3460376	25.7 ± 1.3	31.8 ± 1.3	23.42	0.0028	0.0396
RTN3	4890762	18.3 ± 1.2	20.5 ± 1.3	11.86	0.0012	0.0242
RTN4	780402	1202.6 ± 1.3	1468 ± 1.2	22.07	0.0000	0.0010
RTN4	2230161	5505.2 ± 1.1	5988.2 ± 1.1	8.77	0.0028	0.0399
RWDD1	1030438	32.9 ± 1.2	29.1 ± 1.1	-11.51	0.0010	0.0213
RYBP	840554	224.9 ± 1.3	173.7 ± 1.4	-22.76	0.0014	0.0263
S1PR1	4810768	188.1 ± 1.2	214.1 ± 1.2	13.82	0.0003	0.0105
SAC3D1	4210692	245.2 ± 1.1	276.1 ± 1.2	12.60	0.0001	0.0062
SACM1L	2600204	211.5 ± 1.1	235.7 ± 1.2	11.44	0.0024	0.0365
SAFB	5270731	209 ± 1.1	169.1 ± 1.1	-19.07	0.0000	0.0000
SAMM50	5080458	707.4 ± 1.1	643.6 ± 1.1	-9.02	0.0019	0.0321
SAPS3	2850273	203.7 ± 1.1	182.7 ± 1.1	-10.33	0.0000	0.0012
SAT1	5490431	2264.8 ± 1.1	2638.8 ± 1.2	16.51	0.0018	0.0304
SAV1	2070025	105.9 ± 1.2	118.7 ± 1.3	12.08	0.0000	0.0022
SBNO2	3190609	49.6 ± 1.2	55.3 ± 1.2	11.44	0.0028	0.0397
SCAMP1	4220687	23 ± 1.2	25.4 ± 1.2	10.43	0.0002	0.0088
SCAMP4	160286	45.1 ± 1.2	52.8 ± 1.2	17.11	0.0013	0.0246
SCARF2	5390703	48.4 ± 1.1	44 ± 1.2	-9.05	0.0003	0.0095
SCGN	3990278	33.2 ± 1.3	26.3 ± 1.4	-20.82	0.0012	0.0232
SCML1	5570646	48.9 ± 1.1	42 ± 1.2	-14.08	0.0015	0.0277
SCN3B	7380348	16.3 ± 1.2	18.7 ± 1.3	15.10	0.0001	0.0060
SCNN1D	150059	75.5 ± 1.1	65.1 ± 1.2	-13.78	0.0001	0.0034
SCOC	4040482	344.2 ± 1.1	366.7 ± 1.1	6.51	0.0015	0.0277
SDCBP	6040324	972 ± 1.1	1065.8 ± 1.2	9.66	0.0008	0.0192
SDCCAG1	5220541	118.4 ± 1.2	101 ± 1.2	-14.77	0.0000	0.0029
SDHC	6200241	480.6 ± 1.1	431.7 ± 1.1	-10.16	0.0003	0.0095
SDR39U1	5490315	23.5 ± 1.2	20.9 ± 1.2	-11.27	0.0004	0.0126
SEC11C	150082	301.6 ± 1.1	336.8 ± 1.1	11.70	0.0009	0.0197
SEC16A	2600343	360.9 ± 1.1	344.7 ± 1.1	-4.50	0.0030	0.0412
SEC23A	2640541	86.6 ± 1.2	75.1 ± 1.2	-13.32	0.0028	0.0397
SEC31B	6550253	33.7 ± 1.2	29.2 ± 1.2	-13.30	0.0035	0.0458
SEH1L	6760504	47.7 ± 1.2	52.3 ± 1.2	9.73	0.0005	0.0144
SELS	3420037	20.4 ± 1.2	18.3 ± 1.2	-10.72	0.0029	0.0406
SEMA3C	5670246	176.5 ± 1.4	242.5 ± 1.4	37.36	0.0001	0.0065
SEMA3F	5690167	35.2 ± 1.2	43.7 ± 1.3	24.06	0.0002	0.0065
SEMA6B	160368	36.1 ± 1.2	43.8 ± 1.2	21.29	0.0000	0.0026
SEMA6D	870309	21.9 ± 1.3	17 ± 1.3	-22.52	0.0001	0.0052
SEPN1	1780402	301.7 ± 1.2	356.8 ± 1.2	18.28	0.0003	0.0104
SERINC1	2680487	752.9 ± 1.1	815.8 ± 1.1	8.35	0.0041	0.0500
SERINC3	7380139	597.8 ± 1.1	491.6 ± 1.2	-17.76	0.0000	0.0000
SERPINA10	5870707	17.1 ± 1.3	20.2 ± 1.3	18.67	0.0008	0.0179
SERPINF2	3710296	12.4 ± 1.2	14.5 ± 1.2	16.66	0.0022	0.0340
SERPINI1	520240	29.6 ± 1.4	32.4 ± 1.4	9.45	0.0040	0.0493
SETD2	1260615	384.8 ± 1.1	338.9 ± 1.1	-11.93	0.0000	0.0005
SETD3	240445	60.1 ± 1.2	67.8 ± 1.2	12.81	0.0030	0.0419
SETD6	5810437	59.5 ± 1.2	50.4 ± 1.2	-15.30	0.0002	0.0084
SETX	4250601	67 ± 1.1	59.8 ± 1.2	-10.87	0.0029	0.0409
SF1	3610743	35.9 ± 1.3	27.3 ± 1.3	-24.08	0.0002	0.0070
SF3A2	3890202	392.7 ± 1.1	432.6 ± 1.2	10.16	0.0019	0.0321
SF3A3	1230747	422.2 ± 1.1	381.4 ± 1.1	-9.66	0.0000	0.0021
SF3B2	3930070	566.3 ± 1.1	509.4 ± 1.1	-10.05	0.0004	0.0113
SFRS15	990056	148.3 ± 1.1	130.1 ± 1.1	-12.26	0.0001	0.0050
SFRS5	6380445	1543.4 ± 1.1	1326.3 ± 1.2	-14.07	0.0021	0.0333
SFRS5	4730543	1957.4 ± 1.2	1668.1 ± 1.2	-14.78	0.0020	0.0324
SGCG	5670082	138.5 ± 1.2	115.6 ± 1.2	-16.50	0.0002	0.0086
SH3BGRL	5890242	724.7 ± 1.2	839.2 ± 1.2	15.80	0.0010	0.0217
SH3BP1	130382	23.5 ± 1.3	30.7 ± 1.3	30.57	0.0006	0.0160
SH3PXD2A	3460451	392.4 ± 1.1	346.4 ± 1.2	-11.71	0.0016	0.0280
SH3PXD2B	1190437	57.2 ± 1.2	54 ± 1.2	-5.46	0.0036	0.0460
SH3RF1	1410358	62.3 ± 1.1	54.7 ± 1.2	-12.27	0.0011	0.0229
SHC1	4200538	25.7 ± 1.2	30.8 ± 1.2	19.81	0.0004	0.0120
SHC3	6040689	15.1 ± 1.3	12.1 ± 1.3	-19.94	0.0008	0.0178
SHE	1440189	108.3 ± 1.3	120.2 ± 1.2	11.05	0.0022	0.0348
SHISA5	160731	635.1 ± 1.1	722.9 ± 1.1	13.84	0.0000	0.0008
SHKBP1	3800307	35.8 ± 1.2	45.4 ± 1.2	26.91	0.0000	0.0022
SHQ1	240358	38.5 ± 1.1	42.7 ± 1.1	10.94	0.0001	0.0034
SIK1	1690678	25.7 ± 1.4	35 ± 1.4	36.10	0.0000	0.0022
SIRT2	4890066	48.3 ± 1.2	53 ± 1.2	9.86	0.0011	0.0230
SIX5	5810672	237.1 ± 1.1	209.2 ± 1.2	-11.76	0.0018	0.0301
SKAP2	6040008	155.9 ± 1.1	175.1 ± 1.1	12.35	0.0007	0.0172
SLC12A6	1580653	20.4 ± 1.1	23 ± 1.2	12.63	0.0002	0.0070
SLC12A8	3710075	16.4 ± 1.2	18.8 ± 1.2	14.52	0.0020	0.0323
SLC13A3	610753	25.2 ± 1.3	28.4 ± 1.2	12.66	0.0012	0.0232
SLC20A2	6590037	61.7 ± 1.1	53.3 ± 1.2	-13.61	0.0009	0.0205
SLC25A10	2900121	128.1 ± 1.3	105.3 ± 1.3	-17.80	0.0005	0.0138
SLC25A14	3180241	22.2 ± 1.1	24.4 ± 1.2	9.82	0.0020	0.0323
SLC25A45	2350544	55.3 ± 1.3	62.5 ± 1.3	13.04	0.0012	0.0241
SLC26A6	150692	103.6 ± 1.1	96 ± 1.1	-7.28	0.0001	0.0039
SLC26A8	270240	16.8 ± 1.3	19.2 ± 1.2	14.25	0.0009	0.0199
SLC2A4RG	2070243	90.3 ± 1.2	77 ± 1.2	-14.73	0.0019	0.0321
SLC30A1	5490546	44.8 ± 1.2	51.6 ± 1.2	15.19	0.0021	0.0338
SLC30A5	3420301	19.9 ± 1.3	22.8 ± 1.2	14.67	0.0029	0.0405
SLC35E1	5390403	259.7 ± 1.1	287.5 ± 1.1	10.73	0.0015	0.0274
SLC35E3	7380152	162.8 ± 1.1	184.4 ± 1.1	13.33	0.0008	0.0177
SLC44A4	610010	14 ± 1.2	16 ± 1.2	14.63	0.0016	0.0279
SLC46A1	4070348	17.7 ± 1.2	20.6 ± 1.2	16.95	0.0009	0.0199
SLC7A10	6450600	655.1 ± 1.5	391.6 ± 1.9	-40.21	0.0029	0.0406
SLC7A6	1430347	316.7 ± 1.2	261.9 ± 1.2	-17.30	0.0008	0.0185
SLC9A5	1240040	22 ± 1.2	19.6 ± 1.2	-11.01	0.0006	0.0146
SLFN11	3440358	97.1 ± 1.2	110 ± 1.2	13.30	0.0008	0.0192
SLFN5	1240725	69.5 ± 1.2	57 ± 1.2	-18.00	0.0008	0.0192
SLIT2	4560592	109.9 ± 1.3	97.8 ± 1.4	-11.02	0.0000	0.0026
SLK	670470	145 ± 1.1	157.2 ± 1.2	8.43	0.0011	0.0227
SMAD3	6840328	193.6 ± 1.1	215.6 ± 1.2	11.40	0.0039	0.0487
SMAP1	6020201	57.7 ± 1.2	60.9 ± 1.2	5.51	0.0021	0.0339
SMARCA5	1980626	87.7 ± 1.2	93.6 ± 1.2	6.77	0.0005	0.0141
SMARCC2	6510402	382.5 ± 1.2	315.7 ± 1.2	-17.46	0.0000	0.0016
SMARCD1	3400593	408.5 ± 1.1	375.4 ± 1.1	-8.09	0.0023	0.0354
SMU1	3370661	161 ± 1.1	173 ± 1.1	7.42	0.0000	0.0007
SMURF1	840598	30.6 ± 1.1	26.8 ± 1.2	-12.32	0.0032	0.0436
SMYD5	4670437	16.1 ± 1.2	18.4 ± 1.2	14.54	0.0006	0.0157
SNAPC4	2070195	128.4 ± 1.1	119.3 ± 1.1	-7.07	0.0028	0.0398
SNHG11	4560332	72.3 ± 1.1	66.4 ± 1.1	-8.07	0.0007	0.0168
SNHG6	5720520	1381.3 ± 1.2	1168.2 ± 1.2	-15.43	0.0005	0.0139
SNORD32A	3870358	19.1 ± 1.2	21.9 ± 1.2	15.05	0.0009	0.0203
SNORD33	830349	18.2 ± 1.2	22.3 ± 1.3	22.63	0.0000	0.0017
SNORD48	3190382	11.2 ± 1.4	17.5 ± 1.5	56.43	0.0000	0.0001
SNRNP200	3170072	95.6 ± 1.1	87.6 ± 1.1	-8.36	0.0013	0.0246
SNRNP40	6130220	234.3 ± 1.1	246.1 ± 1.1	5.02	0.0019	0.0318
SNRPB2	6270288	266.2 ± 1.1	238.4 ± 1.1	-10.43	0.0027	0.0392
SNX10	3360634	148.6 ± 1.6	206.7 ± 1.5	39.08	0.0005	0.0134
SNX12	6100273	28.7 ± 1.1	34.4 ± 1.1	20.02	0.0000	0.0000
SNX14	1990561	13.8 ± 1.2	16 ± 1.2	15.18	0.0003	0.0098
SNX27	6480095	298.1 ± 1.1	282.4 ± 1.1	-5.28	0.0016	0.0288
SNX32	940414	19.2 ± 1.2	21.3 ± 1.2	10.71	0.0015	0.0272
SNX6	3420008	28 ± 1.2	32.1 ± 1.2	14.88	0.0031	0.0428
SOS2	540136	44.6 ± 1.2	38.5 ± 1.2	-13.58	0.0026	0.0383
SOX13	4250167	197.9 ± 1.2	154.4 ± 1.2	-21.97	0.0000	0.0001
SOX18	6100433	1070.7 ± 1.3	863.7 ± 1.3	-19.34	0.0000	0.0023
SOX30	1300445	14.9 ± 1.2	17.8 ± 1.2	19.39	0.0002	0.0084
SOX4	3370736	144.9 ± 1.1	165.3 ± 1.2	14.05	0.0006	0.0150
SOX7	7160706	42.3 ± 1.2	33.6 ± 1.2	-20.57	0.0000	0.0006
SPAST	4480010	69.9 ± 1.1	76.1 ± 1.1	8.92	0.0033	0.0444
SPATA20	5050520	196.9 ± 1.2	165.2 ± 1.3	-16.11	0.0035	0.0454
SPG7	6280360	571.4 ± 1.1	513.6 ± 1.2	-10.12	0.0003	0.0096
SPIN3	1510554	67.1 ± 1.1	61.3 ± 1.1	-8.61	0.0021	0.0334
SPOCK1	6380669	198.2 ± 1.2	167.6 ± 1.2	-15.45	0.0020	0.0324
SPPL2B	6380192	29.6 ± 1.2	34.1 ± 1.2	15.46	0.0005	0.0133
SPRY2	6590575	284.4 ± 1.2	304.7 ± 1.2	7.12	0.0003	0.0099
SPSB1	7100382	295.6 ± 1.2	245.2 ± 1.3	-17.07	0.0024	0.0361
SPSB3	2850433	512 ± 1.2	431.5 ± 1.2	-15.73	0.0000	0.0022
SPTLC1	7570370	95.4 ± 1.2	110.7 ± 1.2	16.05	0.0000	0.0015
SPTLC3	3780743	22.3 ± 1.2	24.1 ± 1.2	8.08	0.0026	0.0380
SQLE	3120367	42 ± 1.2	51.1 ± 1.3	21.73	0.0028	0.0399
SQLE	7050068	20.5 ± 1.2	23.5 ± 1.2	14.66	0.0003	0.0110
SRFBP1	2260176	50.5 ± 1.1	44.2 ± 1.1	-12.36	0.0001	0.0058
SRGAP1	2470220	47 ± 1.4	38.7 ± 1.3	-17.60	0.0001	0.0039
SRGAP2	990072	31 ± 1.2	28.4 ± 1.2	-8.36	0.0007	0.0166
SRGAP3	1230487	44 ± 1.2	37.4 ± 1.2	-14.95	0.0000	0.0000
SRP54	1570279	32.9 ± 1.2	39.7 ± 1.2	20.55	0.0000	0.0008
SRP54	6860553	369.3 ± 1.1	389.9 ± 1.1	5.60	0.0024	0.0362
SRPK2	2900739	19.4 ± 1.2	22 ± 1.2	13.91	0.0017	0.0290
SRPK2	2000468	79.3 ± 1.2	66.8 ± 1.2	-15.79	0.0029	0.0409
SS18	6380465	285.8 ± 1.1	316 ± 1.2	10.58	0.0020	0.0328
SSBP3	4120671	40.4 ± 1.2	48.2 ± 1.3	19.46	0.0006	0.0157
SSBP4	6840630	95.9 ± 1.2	111.1 ± 1.2	15.92	0.0022	0.0344
SSH1	3460086	27.8 ± 1.2	24.2 ± 1.2	-13.12	0.0001	0.0033
SSX5	2490279	15.4 ± 1.3	18.1 ± 1.3	16.95	0.0002	0.0072
STARD13	3190411	192 ± 1.1	165.5 ± 1.2	-13.81	0.0000	0.0031
STARD13	3440184	141.4 ± 1.3	114 ± 1.3	-19.38	0.0023	0.0351
STARD3	610333	64 ± 1.1	60.1 ± 1.1	-6.13	0.0003	0.0111
STARD3NL	5550360	87.6 ± 1.1	94 ± 1.1	7.34	0.0011	0.0222
STARD7	5720360	285 ± 1.2	333 ± 1.1	16.82	0.0002	0.0069
STC1	2650730	28 ± 1.5	40.4 ± 1.6	44.26	0.0027	0.0392
STIM2	3840386	52.5 ± 1.1	47.3 ± 1.1	-9.81	0.0011	0.0226
STK17B	2490719	56.1 ± 1.2	67.7 ± 1.2	20.76	0.0001	0.0049
STK19	4640142	136.2 ± 1.2	126.9 ± 1.1	-6.85	0.0032	0.0438
STMN3	4780224	308.3 ± 1.2	268.6 ± 1.2	-12.88	0.0004	0.0128
STOM	6290519	423.7 ± 1.3	491.9 ± 1.3	16.07	0.0028	0.0397
STRA13	270605	303.3 ± 1.1	275 ± 1.1	-9.32	0.0000	0.0005
STUB1	4900431	369.5 ± 1.1	399.7 ± 1.1	8.20	0.0033	0.0444
STX16	7040315	608.2 ± 1.2	498.3 ± 1.2	-18.06	0.0001	0.0042
STX5	6450470	139.6 ± 1.1	158.2 ± 1.1	13.32	0.0001	0.0064
STX5	5090068	521.2 ± 1.1	482.9 ± 1.1	-7.36	0.0005	0.0141
STX7	4780358	243.7 ± 1.1	272.8 ± 1.2	11.94	0.0000	0.0012
STXBP1	6100112	138.1 ± 1.2	146.9 ± 1.2	6.36	0.0010	0.0209
SUCLA2	5220220	312 ± 1.1	339.7 ± 1.2	8.87	0.0025	0.0372
SUCNR1	6560079	26.5 ± 1.2	23.2 ± 1.2	-12.52	0.0036	0.0464
SUMF2	2680474	78.3 ± 1.2	98.3 ± 1.3	25.53	0.0002	0.0085
SUMF2	6110253	851.9 ± 1.1	940.8 ± 1.1	10.44	0.0013	0.0252
SUMO1P3	4050358	204.3 ± 1.1	215.1 ± 1.1	5.31	0.0024	0.0360
SUPV3L1	5870040	91 ± 1.2	80.1 ± 1.2	-11.93	0.0007	0.0167
SVEP1	6180554	932.8 ± 1.2	837 ± 1.4	-10.27	0.0000	0.0006
SYAP1	4610414	295 ± 1.1	261.4 ± 1.2	-11.40	0.0041	0.0499
SYNJ2BP	3180176	377.9 ± 1.2	304.6 ± 1.2	-19.40	0.0000	0.0000
SYNPO2	540653	14.7 ± 1.2	18.5 ± 1.3	25.52	0.0004	0.0122
SYPL1	3120519	94 ± 1.2	104.1 ± 1.3	10.74	0.0027	0.0392
SYT11	5910500	187.9 ± 1.2	161 ± 1.3	-14.30	0.0019	0.0318
SYT17	1470176	33 ± 1.5	21.6 ± 1.6	-34.38	0.0035	0.0458
SYT7	5050390	64.4 ± 1.2	51.1 ± 1.2	-20.60	0.0000	0.0001
TACC1	2940373	2715.3 ± 1.1	2516.6 ± 1.1	-7.32	0.0023	0.0359
TADA2A	4200731	18.3 ± 1.2	20.5 ± 1.2	11.82	0.0017	0.0297
TAF1	4570746	27.2 ± 1.2	22.4 ± 1.2	-17.57	0.0000	0.0022
TAF1	2030274	48.9 ± 1.2	37.9 ± 1.2	-22.49	0.0000	0.0013
TAF15	10176	688.2 ± 1.1	594.7 ± 1.1	-13.60	0.0000	0.0022
TAF15	4860463	100.3 ± 1.2	85.5 ± 1.2	-14.74	0.0001	0.0063
TAF1D	6580075	34.7 ± 1.2	36.4 ± 1.3	5.03	0.0033	0.0440
TAF1L	2640762	90.3 ± 1.2	75.5 ± 1.2	-16.36	0.0002	0.0075
TAF7	430270	214.2 ± 1.1	226.1 ± 1.1	5.60	0.0000	0.0024
TAF9	7040537	59.2 ± 1.2	63.1 ± 1.2	6.46	0.0040	0.0498
TAOK1	5900435	146.4 ± 1.2	123.8 ± 1.2	-15.38	0.0003	0.0101
TARDBP	2570139	132 ± 1.1	110.5 ± 1.2	-16.32	0.0003	0.0093
TAZ	2140736	18.6 ± 1.2	20.4 ± 1.2	9.86	0.0023	0.0360
TBC1D10A	5360717	67.1 ± 1.2	74.4 ± 1.2	10.84	0.0021	0.0332
TBC1D10B	2490278	92.7 ± 1.1	104.3 ± 1.2	12.56	0.0023	0.0352
TBC1D24	3870138	18.7 ± 1.2	22.4 ± 1.2	19.82	0.0006	0.0150
TBC1D24	3120161	46.8 ± 1.2	36.2 ± 1.2	-22.60	0.0000	0.0009
TBC1D4	7650669	207.9 ± 1.2	237.5 ± 1.2	14.21	0.0000	0.0031
TBX15	6060113	186 ± 1.2	148.5 ± 1.3	-20.16	0.0013	0.0252
TCEAL3	4780072	343.2 ± 1.2	332.8 ± 1.2	-3.03	0.0012	0.0235
TCEAL3	730739	155.7 ± 1.2	146.1 ± 1.2	-6.16	0.0002	0.0092
TCF20	3450707	113 ± 1.1	102.1 ± 1.1	-9.62	0.0001	0.0046
TCF25	7100386	671 ± 1.1	623.6 ± 1.1	-7.06	0.0026	0.0379
TCF4	2510672	434.3 ± 1.2	351.1 ± 1.2	-19.14	0.0000	0.0002
TCL1B	770255	17.8 ± 1.2	14.7 ± 1.3	-17.39	0.0013	0.0249
TCP1	2750424	173 ± 1.3	188.3 ± 1.3	8.83	0.0025	0.0372
TCP1	990315	440.6 ± 1.2	475.3 ± 1.2	7.88	0.0003	0.0095
TCP11L2	6370458	14.1 ± 1.2	15.6 ± 1.2	10.66	0.0036	0.0460
TDG	70162	124.3 ± 1.2	100.3 ± 1.2	-19.30	0.0000	0.0007
TDRD1	7150184	167.8 ± 1.2	135.8 ± 1.3	-19.10	0.0033	0.0440
TEAD4	4040746	45.8 ± 1.2	37.9 ± 1.2	-17.29	0.0004	0.0119
TFIP11	2600600	84.6 ± 1.1	75 ± 1.2	-11.38	0.0000	0.0022
TFPI	1340039	182 ± 1.2	172.8 ± 1.2	-5.04	0.0012	0.0236
TFPI	4850731	210.6 ± 1.2	196.5 ± 1.2	-6.66	0.0004	0.0126
TFPI2	5080543	30 ± 1.4	40.2 ± 1.5	33.89	0.0007	0.0172
TGFBRAP1	6660133	66 ± 1.2	52.7 ± 1.2	-20.18	0.0000	0.0002
TGOLN2	5700672	623.8 ± 1.1	566.6 ± 1.2	-9.17	0.0000	0.0026
THAP2	5720224	17.4 ± 1.2	19.1 ± 1.2	9.84	0.0034	0.0448
THOC2	2490397	206.6 ± 1.2	172.7 ± 1.2	-16.40	0.0000	0.0015
THRAP3	4220132	64 ± 1.2	69.8 ± 1.2	9.15	0.0019	0.0321
TIAL1	1110091	79.9 ± 1.1	91.8 ± 1.2	14.90	0.0001	0.0042
TIMM17A	4180619	17.1 ± 1.1	18.8 ± 1.2	9.59	0.0037	0.0468
TJAP1	6420180	251.4 ± 1.1	215.7 ± 1.1	-14.18	0.0000	0.0010
TKT	6860202	3060.1 ± 1.1	3280.3 ± 1.2	7.20	0.0024	0.0369
TLCD1	1430681	17.5 ± 1.2	20.9 ± 1.2	19.47	0.0004	0.0119
TLK1	6770647	69.7 ± 1.2	80.5 ± 1.2	15.62	0.0027	0.0391
TLN1	6650433	602.2 ± 1.2	683.9 ± 1.2	13.56	0.0036	0.0463
TM7SF3	2070474	221.5 ± 1.1	185.7 ± 1.1	-16.18	0.0000	0.0002
TMC4	1450348	24.8 ± 1.2	21.5 ± 1.2	-13.04	0.0003	0.0095
TMEM126B	2750600	841 ± 1.1	791.5 ± 1.1	-5.89	0.0025	0.0372
TMEM128	1690386	34.5 ± 1.3	39 ± 1.3	13.06	0.0025	0.0369
TMEM138	6290598	160 ± 1.2	155.3 ± 1.3	-2.92	0.0035	0.0458
TMEM175	1090564	261.5 ± 1.1	247.5 ± 1.1	-5.35	0.0024	0.0368
TMEM183B	5720364	480.7 ± 1.1	512 ± 1.1	6.52	0.0015	0.0268
TMEM185A	4640196	144.9 ± 1.2	161.8 ± 1.1	11.69	0.0008	0.0192
TMEM189-UBE2V1	4390220	261.6 ± 1.2	283.3 ± 1.2	8.28	0.0007	0.0167
TMEM194	1110494	59.8 ± 1.1	54.5 ± 1.2	-8.76	0.0021	0.0336
TMEM199	2190056	54.2 ± 1.1	58.7 ± 1.1	8.33	0.0003	0.0104
TMEM214	1820048	191.9 ± 1.1	216.6 ± 1.2	12.85	0.0020	0.0323
TMEM231	7050014	24 ± 1.2	21.6 ± 1.1	-9.88	0.0023	0.0351
TMEM33	6650382	32.9 ± 1.2	37.6 ± 1.1	14.11	0.0011	0.0223
TMEM34	6200592	17 ± 1.2	14 ± 1.3	-17.90	0.0004	0.0119
TMEM39B	1570066	131.6 ± 1.1	144.5 ± 1.1	9.87	0.0015	0.0272
TMEM44	2350279	86.7 ± 1.2	79 ± 1.3	-8.86	0.0007	0.0168
TMEM44	6380731	53.3 ± 1.3	47.9 ± 1.3	-10.05	0.0004	0.0126
TMEM48	4200601	30.5 ± 1.1	34.5 ± 1.1	12.88	0.0005	0.0130
TMEM5	5690358	261.9 ± 1.1	238.8 ± 1.1	-8.84	0.0000	0.0009
TMEM53	580064	20.3 ± 1.2	18.2 ± 1.3	-10.27	0.0010	0.0215
TMEM54	4890563	76.2 ± 1.4	102.1 ± 1.3	34.01	0.0010	0.0217
TMEM61	670707	16.6 ± 1.2	14.3 ± 1.2	-14.17	0.0010	0.0217
TMEM8	270129	75.2 ± 1.3	94.8 ± 1.2	26.01	0.0002	0.0068
TMOD1	3140520	68.5 ± 1.3	54.7 ± 1.4	-20.09	0.0038	0.0474
TNFAIP1	1690681	289.6 ± 1.1	312 ± 1.1	7.75	0.0007	0.0170
TNFAIP8L1	6200187	54.9 ± 1.2	42.5 ± 1.3	-22.65	0.0000	0.0007
TNNC2	5720630	34.2 ± 1.2	30.8 ± 1.2	-10.09	0.0031	0.0421
TNPO1	5080482	204.9 ± 1.2	165.4 ± 1.2	-19.30	0.0000	0.0020
TNRC6A	130386	19.5 ± 1.2	17.2 ± 1.2	-12.15	0.0005	0.0138
TOE1	630673	18.4 ± 1.2	20 ± 1.2	9.10	0.0036	0.0460
TOP3A	3890553	73.1 ± 1.2	56.5 ± 1.2	-22.68	0.0000	0.0000
TP53I13	1010647	543.2 ± 1.1	438.3 ± 1.2	-19.31	0.0000	0.0011
TP53INP1	6660630	256.3 ± 1.1	230.2 ± 1.2	-10.19	0.0038	0.0483
TPD52L2	6270241	824 ± 1.1	764.2 ± 1.2	-7.26	0.0023	0.0360
TPM4	5910524	89.4 ± 1.2	107 ± 1.2	19.77	0.0012	0.0232
TPT1	2360594	4239.1 ± 1.1	3758.9 ± 1.2	-11.33	0.0006	0.0160
TRABD	270736	458.6 ± 1.1	410 ± 1.2	-10.59	0.0009	0.0193
TRAFD1	1570129	90.4 ± 1.1	82.3 ± 1.1	-8.93	0.0008	0.0191
TRAPPC5	7610593	430.5 ± 1.2	399.6 ± 1.2	-7.16	0.0036	0.0459
TRIM27	1990441	36.2 ± 1.1	40.1 ± 1.1	10.57	0.0002	0.0089
TRIM37	4730564	51.9 ± 1.1	54.8 ± 1.1	5.62	0.0007	0.0168
TRIM5	3710152	14.9 ± 1.2	16.7 ± 1.3	12.11	0.0036	0.0460
TRIM52	6130044	63.6 ± 1.2	53.4 ± 1.2	-16.01	0.0000	0.0019
TRIM6-TRIM34	3890538	11.7 ± 1.3	14.8 ± 1.3	25.94	0.0030	0.0417
TRIM78P	150240	17.9 ± 1.2	20.3 ± 1.1	13.72	0.0001	0.0034
TRIML1	6760332	34 ± 1.3	38.5 ± 1.3	13.42	0.0014	0.0268
TRPC1	4180008	65.7 ± 1.2	56.4 ± 1.2	-14.16	0.0021	0.0336
TRRAP	380369	283 ± 1.1	260.8 ± 1.1	-7.84	0.0000	0.0022
TRUB1	450341	25.1 ± 1.3	29 ± 1.3	15.50	0.0020	0.0324
TSC22D1	7320670	15.1 ± 1.2	18 ± 1.2	18.97	0.0002	0.0088
TSEN34	5890497	268.1 ± 1.1	282.9 ± 1.1	5.53	0.0039	0.0487
TSG101	5090273	556.7 ± 1.1	594.9 ± 1.1	6.85	0.0000	0.0011
TSLP	70053	20.3 ± 1.2	22.3 ± 1.2	9.74	0.0027	0.0394
TSPAN18	6650520	20.8 ± 1.2	17 ± 1.2	-18.11	0.0002	0.0090
TSPAN18	1820279	162.5 ± 1.3	109.2 ± 1.3	-32.79	0.0000	0.0000
TSR1	7550133	130 ± 1.1	117.3 ± 1.1	-9.78	0.0005	0.0133
TSR2	6250390	498.9 ± 1.1	479.5 ± 1.1	-3.89	0.0038	0.0477
TTC14	7000240	147.4 ± 1.2	121.2 ± 1.2	-17.79	0.0001	0.0057
TTC17	1090204	163.5 ± 1.2	137.2 ± 1.2	-16.08	0.0008	0.0189
TTC32	5670114	89.2 ± 1.2	71.8 ± 1.2	-19.56	0.0001	0.0045
TTC7A	2000021	14.9 ± 1.2	17.9 ± 1.2	20.12	0.0020	0.0323
TTLL5	5810347	43.1 ± 1.1	40.5 ± 1.1	-6.11	0.0006	0.0154
TUFM	6370097	404.2 ± 1.1	447.8 ± 1.1	10.80	0.0002	0.0084
TUSC3	3190474	99 ± 1.1	111.1 ± 1.2	12.24	0.0020	0.0322
TWIST2	2260242	296.6 ± 1.2	304.8 ± 1.3	2.74	0.0034	0.0450
TXN2	5290332	51.8 ± 1.2	44.8 ± 1.2	-13.39	0.0027	0.0390
TXNDC15	4150215	47.1 ± 1.1	55.9 ± 1.2	18.76	0.0002	0.0065
TXNDC5	7330341	28.9 ± 1.2	35.1 ± 1.3	21.63	0.0009	0.0192
TYK2	6900424	404.9 ± 1.1	380 ± 1.1	-6.17	0.0034	0.0446
UACA	1690411	60.8 ± 1.2	51.6 ± 1.2	-15.17	0.0001	0.0041
UBB	4860286	6702.3 ± 1.1	6281.7 ± 1.1	-6.28	0.0007	0.0172
UBE2E1	2060465	1408.4 ± 1.1	1513.3 ± 1.1	7.44	0.0002	0.0081
UBE2G2	2750750	582.3 ± 1.1	525.2 ± 1.1	-9.80	0.0001	0.0033
UBE2H	6020736	140.1 ± 1.1	122.9 ± 1.2	-12.27	0.0000	0.0013
UBE2Q2	830369	354.5 ± 1.1	397 ± 1.1	11.98	0.0011	0.0230
UBE2V1	520215	63.1 ± 1.1	68.5 ± 1.2	8.57	0.0007	0.0168
UBE2V2	5340050	396.8 ± 1.1	431 ± 1.1	8.62	0.0002	0.0089
UBL5	1440551	45.3 ± 1.2	38.1 ± 1.2	-15.80	0.0018	0.0301
UBLCP1	10278	145.5 ± 1.1	167.6 ± 1.1	15.19	0.0000	0.0014
UBN2	4010494	47.6 ± 1.2	38.4 ± 1.2	-19.33	0.0000	0.0023
UBQLN1	4230484	66.6 ± 1.2	70.4 ± 1.1	5.59	0.0041	0.0498
UBXN8	2350594	45.7 ± 1.1	52.1 ± 1.2	14.02	0.0000	0.0030
UCP2	6580059	352.9 ± 1.3	499.3 ± 1.4	41.46	0.0000	0.0008
UGCGL1	3170592	41 ± 1.2	36.3 ± 1.2	-11.39	0.0000	0.0010
UGCGL1	7650725	117.6 ± 1.2	101.6 ± 1.3	-13.65	0.0000	0.0000
UGP2	150706	801.8 ± 1.2	917.5 ± 1.2	14.44	0.0014	0.0260
UGP2	3840053	984.6 ± 1.2	795.1 ± 1.2	-19.25	0.0000	0.0008
UGP2	2120520	32.6 ± 1.5	23 ± 1.5	-29.52	0.0002	0.0067
UNC119	2940681	87.9 ± 1.1	78 ± 1.2	-11.27	0.0008	0.0188
UNC5B	130576	15.5 ± 1.3	18.2 ± 1.2	17.27	0.0008	0.0183
UPF2	5390603	308.7 ± 1.2	234 ± 1.2	-24.22	0.0000	0.0000
UPF3A	70041	207.6 ± 1.2	178.3 ± 1.2	-14.11	0.0019	0.0315
UQCC	7040307	363.9 ± 1.1	325.3 ± 1.1	-10.62	0.0005	0.0139
UROS	1470632	519 ± 1.2	482.5 ± 1.2	-7.04	0.0014	0.0263
USP1	3400008	29.8 ± 1.2	24 ± 1.2	-19.24	0.0002	0.0084
USP13	7160037	116 ± 1.3	93.2 ± 1.3	-19.61	0.0036	0.0461
USP21	3360445	48.3 ± 1.1	51 ± 1.2	5.46	0.0024	0.0366
USP24	830634	444.9 ± 1.1	411.6 ± 1.1	-7.49	0.0000	0.0016
USP41	620332	19.1 ± 1.2	21.6 ± 1.2	13.08	0.0003	0.0093
USP48	2710243	34.1 ± 1.1	31.6 ± 1.2	-7.43	0.0016	0.0285
USP9X	4570411	321 ± 1.1	289.9 ± 1.1	-9.70	0.0000	0.0005
UST	7380338	83.2 ± 1.2	71.9 ± 1.2	-13.60	0.0010	0.0217
UTP23	4850673	56.7 ± 1.2	48.2 ± 1.2	-14.95	0.0003	0.0106
UTP3	5490102	72.3 ± 1.1	78.6 ± 1.1	8.76	0.0004	0.0118
VAMP4	3870520	80.7 ± 1.2	92.4 ± 1.2	14.48	0.0010	0.0215
VAMP5	2630195	706.9 ± 1.1	762 ± 1.1	7.80	0.0027	0.0391
WASH3P	460341	23.2 ± 1.2	26.1 ± 1.2	12.40	0.0004	0.0116
WBP2	3890398	2952.5 ± 1.1	3025.4 ± 1.1	2.47	0.0034	0.0448
WBP5	1660750	293.6 ± 1.2	336.5 ± 1.1	14.60	0.0004	0.0118
WBSCR27	2810326	22.7 ± 1.3	28.8 ± 1.4	26.98	0.0015	0.0275
VDAC1	4590372	1394.2 ± 1.1	1504.3 ± 1.1	7.89	0.0036	0.0461
WDR1	4860239	35.1 ± 1.3	43.8 ± 1.3	24.59	0.0009	0.0203
WDR23	6550689	106.4 ± 1.1	98.2 ± 1.1	-7.73	0.0002	0.0069
WDR37	1030020	80.9 ± 1.1	72.5 ± 1.2	-10.34	0.0007	0.0163
WDR73	4210332	54.8 ± 1.2	40 ± 1.2	-26.99	0.0000	0.0000
VEGFA	2640224	75.9 ± 1.3	56.7 ± 1.3	-25.24	0.0000	0.0031
VEGFB	5890288	351.3 ± 1.2	407.3 ± 1.2	15.94	0.0013	0.0251
VEGFC	7320039	96.4 ± 1.2	109.2 ± 1.3	13.32	0.0025	0.0373
VEZT	2000195	233.7 ± 1.2	202.1 ± 1.2	-13.53	0.0005	0.0142
WNK1	1570424	63.6 ± 1.2	54.7 ± 1.2	-14.05	0.0003	0.0095
VPS13A	5050349	55.7 ± 1.1	48.5 ± 1.2	-12.98	0.0006	0.0147
VPS13A	2710747	76.3 ± 1.1	62.3 ± 1.2	-18.34	0.0000	0.0008
VPS16	3830180	225.4 ± 1.1	210.2 ± 1.1	-6.74	0.0033	0.0440
VPS37A	2850747	47.3 ± 1.1	52 ± 1.2	9.83	0.0002	0.0069
VPS41	270452	37 ± 1.2	44.3 ± 1.2	19.83	0.0000	0.0015
VRK2	6550020	46.7 ± 1.2	50.3 ± 1.2	7.80	0.0015	0.0272
WRNIP1	6650736	322.5 ± 1.1	336.6 ± 1.1	4.37	0.0028	0.0397
WSB1	2230615	900.3 ± 1.1	734.2 ± 1.2	-18.45	0.0000	0.0031
WTAP	1510193	101.9 ± 1.2	110.3 ± 1.2	8.27	0.0036	0.0461
VWCE	1450608	22.8 ± 1.3	20.3 ± 1.3	-10.85	0.0004	0.0122
WWOX	6450189	34.5 ± 1.2	29 ± 1.2	-15.92	0.0000	0.0015
XAB2	5490671	269.6 ± 1.2	298.7 ± 1.2	10.79	0.0004	0.0122
XCR1	2600475	20.8 ± 1.3	23.6 ± 1.2	13.37	0.0027	0.0392
YAF2	780630	24.2 ± 1.2	20.8 ± 1.2	-13.90	0.0007	0.0166
YEATS4	3370747	67.3 ± 1.2	75.4 ± 1.2	12.10	0.0002	0.0071
YIF1B	6520192	174.6 ± 1.1	195.7 ± 1.1	12.08	0.0015	0.0277
YIPF1	20164	320.5 ± 1.1	365.3 ± 1.1	13.99	0.0000	0.0002
YIPF1	1400133	145.1 ± 1.1	164 ± 1.1	13.01	0.0000	0.0008
YIPF4	7320379	251.5 ± 1.1	272.2 ± 1.2	8.23	0.0001	0.0061
YIPF6	770142	424.1 ± 1.1	367.6 ± 1.1	-13.33	0.0000	0.0004
YPEL3	130750	353.6 ± 1.2	387.1 ± 1.3	9.48	0.0035	0.0456
YTHDC1	630544	13.5 ± 1.3	15.7 ± 1.3	16.28	0.0002	0.0075
YTHDF2	610543	245.2 ± 1.1	277 ± 1.1	13.00	0.0000	0.0003
YWHAE	2140762	264.5 ± 1.3	355.3 ± 1.3	34.32	0.0000	0.0013
YWHAE	510619	55.7 ± 1.3	63.6 ± 1.3	14.02	0.0033	0.0441
YWHAH	4810653	1617 ± 1.2	1885.5 ± 1.2	16.60	0.0024	0.0368
YWHAZ	6100192	17.7 ± 1.3	20.1 ± 1.3	13.70	0.0041	0.0499
YY1	6760017	156 ± 1.2	169.6 ± 1.2	8.71	0.0022	0.0348
YY1	610279	712.9 ± 1.2	591.5 ± 1.1	-17.04	0.0000	0.0002
ZADH2	6040743	68.5 ± 1.3	49.7 ± 1.3	-27.37	0.0000	0.0001
ZBTB16	1240474	387.5 ± 1.5	286.2 ± 1.6	-26.15	0.0004	0.0119
ZBTB16	5080450	737.5 ± 1.5	539.2 ± 1.6	-26.89	0.0006	0.0148
ZBTB20	3440189	339.1 ± 1.2	298.3 ± 1.2	-12.03	0.0036	0.0460
ZBTB40	6620601	58 ± 1.2	47.1 ± 1.2	-18.76	0.0000	0.0002
ZBTB43	2060037	79.6 ± 1.1	60.5 ± 1.2	-23.96	0.0000	0.0000
ZBTB7B	5260315	27.8 ± 1.2	32.4 ± 1.2	16.48	0.0002	0.0090
ZBTB8A	4200402	31.8 ± 1.2	26.7 ± 1.2	-15.82	0.0034	0.0450
ZC3H12C	380672	100 ± 1.1	88.1 ± 1.2	-11.89	0.0037	0.0470
ZC3H5	7400669	154.7 ± 1.2	133.7 ± 1.2	-13.56	0.0000	0.0017
ZCCHC14	2710402	132.5 ± 1.1	119.6 ± 1.1	-9.76	0.0023	0.0360
ZDHHC8	4590154	996.7 ± 1.1	924.8 ± 1.1	-7.21	0.0002	0.0071
ZFHX3	4050746	262.8 ± 1.2	242.7 ± 1.2	-7.64	0.0018	0.0301
ZFP161	1030324	160.6 ± 1.1	148.7 ± 1.1	-7.40	0.0009	0.0205
ZFP91	4670719	37.4 ± 1.2	30.5 ± 1.2	-18.62	0.0000	0.0005
ZHX3	3460270	124.7 ± 1.2	108.3 ± 1.2	-13.14	0.0000	0.0007
ZKSCAN1	870128	53.5 ± 1.2	43.9 ± 1.3	-17.93	0.0014	0.0262
ZMYND11	1190626	1305.3 ± 1.1	1198.8 ± 1.1	-8.16	0.0006	0.0146
ZMYND17	6660025	14.1 ± 1.2	16.1 ± 1.2	14.06	0.0031	0.0427
ZMYND8	4760300	89.8 ± 1.1	77.2 ± 1.2	-14.07	0.0003	0.0109
ZNF12	3930253	39.7 ± 1.2	34.6 ± 1.2	-12.84	0.0024	0.0369
ZNF133	1940494	98.5 ± 1.1	87.7 ± 1.1	-11.00	0.0009	0.0204
ZNF148	6520129	358.9 ± 1.2	268.6 ± 1.2	-25.14	0.0000	0.0001
ZNF160	6980474	145.4 ± 1.2	114.5 ± 1.3	-21.25	0.0003	0.0095
ZNF207	2470079	460 ± 1.1	487.5 ± 1.1	5.97	0.0024	0.0366
ZNF234	5720072	52.4 ± 1.2	45.6 ± 1.2	-13.06	0.0003	0.0099
ZNF254	540095	27.5 ± 1.2	29.6 ± 1.2	7.65	0.0002	0.0069
ZNF264	4850270	44.3 ± 1.2	37.3 ± 1.2	-15.75	0.0001	0.0041
ZNF282	160364	61.1 ± 1.2	65.4 ± 1.2	7.08	0.0026	0.0385
ZNF3	3290152	29.7 ± 1.2	23.6 ± 1.2	-20.36	0.0000	0.0008
ZNF343	2350471	62.4 ± 1.1	56.6 ± 1.1	-9.23	0.0011	0.0223
ZNF362	7040270	205.9 ± 1.1	192.1 ± 1.1	-6.69	0.0024	0.0366
ZNF364	7380382	221.1 ± 1.2	169.8 ± 1.2	-23.20	0.0000	0.0000
ZNF385D	6380646	52.7 ± 1.2	43.9 ± 1.2	-16.60	0.0000	0.0008
ZNF395	1980403	490 ± 1.2	404.6 ± 1.2	-17.41	0.0000	0.0028
ZNF407	770537	94.2 ± 1.1	85.4 ± 1.1	-9.35	0.0019	0.0312
ZNF410	1820097	188.1 ± 1.1	202.1 ± 1.1	7.45	0.0008	0.0188
ZNF444	670242	72.3 ± 1.2	85.2 ± 1.2	17.94	0.0017	0.0290
ZNF462	1820646	113.5 ± 1.2	92.6 ± 1.3	-18.40	0.0000	0.0008
ZNF512B	4810400	25.5 ± 1.2	20.9 ± 1.2	-18.26	0.0000	0.0004
ZNF514	4670309	41.4 ± 1.2	34.9 ± 1.2	-15.65	0.0033	0.0442
ZNF514	870735	90.6 ± 1.2	73.2 ± 1.3	-19.15	0.0012	0.0241
ZNF549	1240129	34.1 ± 1.1	31.2 ± 1.1	-8.56	0.0034	0.0449
ZNF562	5720100	91.9 ± 1.1	74.3 ± 1.2	-19.10	0.0000	0.0001
ZNF565	2600301	44.8 ± 1.2	36.5 ± 1.2	-18.56	0.0000	0.0002
ZNF567	1780376	24.2 ± 1.2	26.8 ± 1.2	10.73	0.0011	0.0222
ZNF570	3120465	15.1 ± 1.2	17.1 ± 1.2	13.07	0.0016	0.0286
ZNF579	770148	42.9 ± 1.2	48.1 ± 1.2	12.07	0.0009	0.0194
ZNF580	2140392	127.8 ± 1.2	153.2 ± 1.2	19.81	0.0000	0.0010
ZNF585A	4210139	24.7 ± 1.2	19.9 ± 1.2	-19.68	0.0000	0.0018
ZNF605	6280435	49.4 ± 1.1	43.6 ± 1.2	-11.60	0.0016	0.0281
ZNF606	770484	30.3 ± 1.1	26.9 ± 1.2	-11.11	0.0036	0.0460
ZNF641	6650747	77.6 ± 1.1	66.6 ± 1.2	-14.21	0.0003	0.0101
ZNF644	4890289	44 ± 1.1	38.5 ± 1.1	-12.49	0.0007	0.0168
ZNF654	4230524	41.8 ± 1.2	34.3 ± 1.2	-17.93	0.0004	0.0114
ZNF654	4120600	57.5 ± 1.1	46.6 ± 1.2	-18.97	0.0000	0.0002
ZNF654	4070600	55 ± 1.2	44.5 ± 1.2	-19.15	0.0000	0.0010
ZNF687	3840703	17.6 ± 1.2	21 ± 1.2	19.69	0.0004	0.0129
ZNF689	6270619	120.8 ± 1.1	102.2 ± 1.2	-15.39	0.0000	0.0001
ZNF699	2070528	20.2 ± 1.2	17.7 ± 1.2	-12.45	0.0019	0.0312
ZNF700	670209	40 ± 1.2	45.7 ± 1.1	14.29	0.0001	0.0040
ZNF728	3170193	12.4 ± 1.3	15 ± 1.3	20.69	0.0015	0.0277
ZNF770	2070747	167.2 ± 1.1	153.1 ± 1.1	-8.41	0.0038	0.0481
ZNF773	630332	58.8 ± 1.1	50.7 ± 1.2	-13.73	0.0000	0.0027
ZNF776	4810577	25.5 ± 1.2	22.9 ± 1.1	-10.14	0.0011	0.0223
ZNF789	6520433	101.8 ± 1.1	96.5 ± 1.2	-5.16	0.0021	0.0338
ZNF827	1300500	108.6 ± 1.1	96.1 ± 1.2	-11.48	0.0000	0.0008
ZNF837	4780360	22.9 ± 1.2	20.2 ± 1.2	-12.09	0.0014	0.0260
ZNF839	2260376	67.2 ± 1.1	59.4 ± 1.1	-11.67	0.0006	0.0156
ZNF93	3930484	59 ± 1.1	50.8 ± 1.2	-13.85	0.0021	0.0332
ZRANB2	2100139	170.1 ± 1.1	143.9 ± 1.2	-15.41	0.0000	0.0031
ZSCAN2	3140022	89.9 ± 1.2	78.5 ± 1.2	-12.67	0.0021	0.0335
ZXDC	5700132	42.7 ± 1.2	35.7 ± 1.2	-16.40	0.0001	0.0046
ZYX	7050484	168.7 ± 1.2	211.4 ± 1.3	25.29	0.0018	0.0309
ZZEF1	4760356	149.1 ± 1.1	138 ± 1.1	-7.46	0.0003	0.0106
	1710273	69.5 ± 1.4	88 ± 1.5	26.69	0.0015	0.0269
	2000682	38.1 ± 1.3	47.4 ± 1.4	24.53	0.0022	0.0348
	780682	34.7 ± 1.3	42.7 ± 1.3	23.09	0.0002	0.0080
	7210333	12.1 ± 1.3	14.2 ± 1.3	17.87	0.0005	0.0133
	3180519	12.6 ± 1.3	14.8 ± 1.3	17.43	0.0038	0.0477
	1430221	13.5 ± 1.2	15.8 ± 1.2	17.11	0.0001	0.0050
	7150139	17.8 ± 1.2	20.6 ± 1.2	15.75	0.0012	0.0241
	4280040	31.1 ± 1.2	36 ± 1.2	15.72	0.0010	0.0219
	4250348	27 ± 1.2	31.1 ± 1.3	15.37	0.0015	0.0269
	5700544	12.5 ± 1.2	14.4 ± 1.2	15.14	0.0016	0.0285
	6960465	18.3 ± 1.2	20.9 ± 1.2	14.18	0.0007	0.0175
	2370181	46.2 ± 1.3	52.6 ± 1.3	13.96	0.0036	0.0460
	4210441	37.8 ± 1.2	43.1 ± 1.2	13.94	0.0040	0.0496
	5390630	13.6 ± 1.2	15.5 ± 1.2	13.93	0.0015	0.0275
	4180370	19 ± 1.3	21.4 ± 1.2	12.94	0.0005	0.0140
	1740192	29.3 ± 1.2	32.7 ± 1.2	11.38	0.0030	0.0418
	4730128	38.5 ± 1.3	42.5 ± 1.3	10.29	0.0009	0.0192
	6110491	14.6 ± 1.2	16 ± 1.2	10.20	0.0024	0.0368
	160706	26 ± 1.2	28.5 ± 1.2	9.76	0.0040	0.0498
	4220184	24.2 ± 1.2	26.5 ± 1.2	9.65	0.0012	0.0241
	2690110	20.2 ± 1.2	22.2 ± 1.3	9.63	0.0028	0.0398
	5860379	15.7 ± 1.2	17.2 ± 1.3	9.48	0.0024	0.0361
	1770050	18.5 ± 1.2	20.1 ± 1.2	8.40	0.0017	0.0295
	5560544	140 ± 1.2	130.3 ± 1.2	-6.89	0.0006	0.0148
	7320068	160.1 ± 1.1	148.3 ± 1.1	-7.37	0.0007	0.0163
	3360446	226.9 ± 1.1	205.3 ± 1.1	-9.53	0.0012	0.0237
	1340669	199.5 ± 1.1	180.1 ± 1.1	-9.70	0.0040	0.0497
	6180592	69.9 ± 1.1	63 ± 1.1	-9.88	0.0001	0.0063
	1580192	41.1 ± 1.2	36.7 ± 1.2	-10.80	0.0015	0.0272
	6130397	25 ± 1.2	22.3 ± 1.2	-10.95	0.0007	0.0162
	5870605	402.8 ± 1.1	357.8 ± 1.1	-11.19	0.0001	0.0055
	3060239	160.1 ± 1.1	141.3 ± 1.2	-11.76	0.0001	0.0056
	7100672	25.2 ± 1.2	22.3 ± 1.2	-11.77	0.0013	0.0251
	4260717	20 ± 1.2	17.6 ± 1.2	-11.78	0.0029	0.0405
	7150112	16.9 ± 1.2	14.9 ± 1.2	-11.78	0.0016	0.0278
	5260328	62.6 ± 1.2	55.1 ± 1.2	-11.93	0.0000	0.0019
	4830014	115.5 ± 1.1	101.2 ± 1.2	-12.36	0.0029	0.0409
	2940228	33.6 ± 1.2	29.4 ± 1.3	-12.49	0.0005	0.0134
	6290523	26 ± 1.1	22.7 ± 1.2	-12.57	0.0013	0.0251
	2470730	64.3 ± 1.2	56.1 ± 1.3	-12.67	0.0015	0.0277
	1740014	36.3 ± 1.1	31.7 ± 1.1	-12.70	0.0001	0.0034
	2750605	17.8 ± 1.2	15.4 ± 1.3	-13.50	0.0013	0.0251
	6200307	17.8 ± 1.2	15.4 ± 1.2	-13.55	0.0022	0.0348
	1400128	40.4 ± 1.1	34.9 ± 1.2	-13.68	0.0003	0.0104
	6060435	21.5 ± 1.2	18.5 ± 1.2	-13.90	0.0007	0.0172
	620603	65.8 ± 1.2	56.5 ± 1.2	-14.03	0.0001	0.0050
	730731	18 ± 1.2	15.4 ± 1.3	-14.14	0.0021	0.0334
	50398	64.9 ± 1.1	55.6 ± 1.2	-14.25	0.0001	0.0039
	3940114	18.6 ± 1.2	15.9 ± 1.3	-14.31	0.0016	0.0287
	2940341	85.5 ± 1.2	73.3 ± 1.3	-14.31	0.0034	0.0447
	4060022	16.6 ± 1.2	14.1 ± 1.2	-14.59	0.0020	0.0323
	520451	63.9 ± 1.2	54.3 ± 1.2	-15.07	0.0012	0.0236
	1940563	906 ± 1.2	769.3 ± 1.2	-15.09	0.0027	0.0393
	7200450	23.2 ± 1.2	19.6 ± 1.4	-15.61	0.0023	0.0352
	2630100	24 ± 1.4	20.2 ± 1.5	-15.81	0.0029	0.0406
	1510280	36.4 ± 1.2	30.5 ± 1.3	-16.00	0.0017	0.0295
	4050204	16.7 ± 1.3	13.9 ± 1.3	-16.82	0.0010	0.0217
	1770390	34.6 ± 1.2	28.7 ± 1.3	-16.99	0.0012	0.0238
	1300026	18.2 ± 1.2	15.1 ± 1.3	-17.00	0.0012	0.0242
	3060270	37.2 ± 1.2	30.7 ± 1.2	-17.54	0.0007	0.0169
	7610309	129.9 ± 1.2	107 ± 1.2	-17.68	0.0000	0.0013
	5360296	74.1 ± 1.2	60.8 ± 1.3	-17.98	0.0003	0.0106
	770195	19 ± 1.2	15.6 ± 1.2	-18.19	0.0001	0.0051
	7100544	64.3 ± 1.2	52.5 ± 1.3	-18.44	0.0031	0.0428
	3060367	18.4 ± 1.2	14.8 ± 1.4	-19.72	0.0019	0.0313
	4480241	19.5 ± 1.3	15.6 ± 1.3	-19.87	0.0005	0.0141
	730341	137.6 ± 1.2	110.1 ± 1.2	-20.00	0.0000	0.0005
	4060242	69 ± 1.2	55 ± 1.3	-20.26	0.0000	0.0000
	1570315	16.9 ± 1.3	13.4 ± 1.2	-20.97	0.0001	0.0060
	1450504	39.8 ± 1.3	31.3 ± 1.3	-21.54	0.0004	0.0119
	2060608	66.6 ± 1.3	51.1 ± 1.4	-23.24	0.0012	0.0235
	5050692	25.4 ± 1.2	19.4 ± 1.2	-23.61	0.0000	0.0008
	460689	25.3 ± 1.3	19.3 ± 1.2	-23.70	0.0000	0.0001
	2190682	16.9 ± 1.5	12.8 ± 1.5	-24.24	0.0026	0.0387
	3170037	71.9 ± 1.3	54.3 ± 1.3	-24.48	0.0001	0.0039
	5690494	38.5 ± 1.2	28.6 ± 1.3	-25.83	0.0000	0.0006
	5290433	185.5 ± 1.3	137.5 ± 1.4	-25.87	0.0003	0.0099
	6620440	40.7 ± 1.2	29.8 ± 1.3	-26.81	0.0000	0.0000
