# Supplementary material for: Epigenetic and Transcriptional Alterations in Human Adipose Tissue of Polycystic Ovary Syndrome
Source: Sci Rep. 2016 Mar 15;6:22883. doi: 10.1038/srep22883 (PMC4791632; doi:10.1038/srep22883)
Supplement: Supplementary Table S2 [file srep22883-s3.xls]

## Sheet: Table S2
Table S2. Significant gene sets contributing to Z-score for expression pathways that are up-regulated in adipose tissue from women with PCOS compared with controls (cohort 1).
Pathways (Gene set name)		Genes contributing to Z score (Enrichment Score)
PI3K/AKT Signaling		BCL2L1, EIF4E, FOXO1, GAB1, HSP90AA1, ILK, INPPL1, LIMS1, MAPK3, MCL1, NFKB2, PIK3R1, PPP2R3A, PPP2R5C, PPP2R5D, PPP2R5E, PRKCZ, RPS6KB2, RRAS2, SHC1, SOS2, TYK2, YWHAE, YWHAH, YWHAZ
ILK Signaling		ACTB, ACTG1, BMP2, CFL2, EP300, ILK, IRS1, LIMS1, MAP2K4, MAPK3, MYH14, NFKB2, PARVB, PIK3C2A, PIK3R1, PPAP2B, PPP2R3A, PPP2R5C,PPP2R5D, PPP2R5E, RHOA, RHOQ, RHOT1, RND2, RPS6KA4, VEGFA, VEGFB, VEGFC
ERK/MAPK SIgnaling		ATF1, CRKL, DUSP1, DUSP6, EIF4E, ELF2, EP300, MAPK3, PIK3C2A, PIK3R1, PPARG, PPP1R14A, PPP2R3A, PPP2R5C, PPP2R5D, PPP2R5E, PRKACB, PTK2B, RAP1B, RAPGEF1, RAPGEF3, RPS6KA, RRAS2, SHC1,SOS2, TLN1, VRK2, YWHAH, YWHAZ
Cholecystokinin/Gastrin-mediated Signaling		GNA12, ITPR2, MAP2K3, MAP2K4, MAPK3, MAPK14, MEF2C, MEF2D, PLCB1, PLCB4, PRKCZ, PTK2, RHOA, RHOQ, RHOT1, RND2, RRAS2, SHC1,SOS2
ERK5 Signaling		EP300, GAB1, GNA12, IL6ST, MEF2C, MEF2D, PRKCZ, RPS6KA4, RPS6KB2, RRAS2, WNK1, YWHAE, YWHAH, YWHAZ
p70S6K Signaling		CD79B, EEF2K,GNAI2, IRS1, MAPK3, PIK3C2A, PIK3R1, PLCB1, PLCB4, PPP2R3A, PPP2R5, PPP2R5D, PPP2R5E, PRKCZ, RRAS2, SHC1, SOS2, YWHAE, YWHAH, YWHAZ
Role of NFAT in Cardiac Hypertrophy		CALM1 (includes others), EP300, GNAI2, GNB2, GNB5, GNG7, HDAC2, HDAC7, IL6ST, ITPR2, MAP2K3, MAP2K4, MAP3K7, MAPK3, MAPK14, MEF2C, MEF2D, PIK3C2A, PIK3R1, PLCB1, PLCB4, PRKACB, PRKCZ, RRAS2, SHC1, SOS2
Cardiac Hypertrophy Signaling		ADRA1B, ADSS, CALM1 (includes others), EIF4E, EP300, GNA12, GNAI2, GNB2, GNB5, GNG7, IRS1, MAP2K3, MAP2K4, MAP3K6,MAP3K7, MAPK3, MAPK14, MEF2C, MEF2D, PIK3C2A, PIK3R1, PLCB1, PLCB4, PRKACB, RHOA, RHOQ, RHOT1, RND2, RRAS2
Androgen Signaling		CALM1 (includes others), EP300, ERCC2, GNA12, GNAI2, GNB2, GNB5, GNG7, GTF2E1, HSP90AA1, MAPK3, NCOA1, NFKB2, POLR2F, PRKACB, PRKCZ, SHC1, SMAD3
TGF-β-Signaling		ACVR1B, BMP2, EP300, HOXC9, MAP2K3, MAP2K4, MAP3K7, MAPK3, MAPK14, PIAS4, PMEPA1, RRAS2, SMAD3, SMURF1, SOS2
IGF-1 Signaling		CYR61, FOXO1, IGFBP4, IRS1, MAPK3, PIK3C2A, PIK3R1, PRKACB, PRKCZ, RPS6KB2, RRAS, SHC1, SOS2, YWHAE, YWHAH, YWHAZ
VEGF Signaling		ACTB, ACTG1, BCL2L1, FOXO1, MAPK3, PIK3C2A, PIK3R1, PTK2B, RRAS2, SHC1, SOS2, VEGFA, VEGFB,VEGFC, YWHAE
Phospholipase C Signaling		ARHGEF7, CALM1 (includes others), CD79B, EP300, GNB2,GNB5, GNG7, HDAC2, HDAC, ITPR2, MAPK3, MEF2C, MEF2D, NFAT5, NFKB2, PLCB1, PLCB4, PPP1R14A,PRKCZ, RALGDS, RAP1B, RAPGEF3, RHOA, RHOQ, RHOT1, RND2, RRAS2, SHC1, SOS2
Acute Myeloid Leukemia Signaling		FLT3LG, MAP2K3, MAP2K4, MAPK3, NFKB2, PIK3C2A, PIK3R1, PML, RARA, RPS6KB2, RRAS, SOS2, TCF4
Cardiac β-adrenergic Signaling		AKAP8, AKAP10, AKAP12, AKAP13, ATP2A3, GNB2, GNB5, GNG7, PDE4B, PDE7B, PDE8B, PDE9A, PPP1R14A, PPP2R3A, PPP2R5C, PPP2R5D, PPP2R5E, PRKACB
NGF Signaling		EP300, GAB1, MAP2K4, MAP3K6, MAP3K7, MAPK3, NFKB2, PIK3C2A, PIK3R1, PRKCZ, RAP1B, RHOA, RPS6KA4, RPS6KB2, RRAS2, SHC1, SOS2
Gαq Signaling		ADRA1B, CALM1 (includes others), CSK, GNB2, GNB5, GNG7, HRH1, ITPR2, MAPK3, NFKB2, PIK3C2A, PIK3R1, PLCB1, PLCB4, PRKCZ, PTK2B, RHOA, RHOQ, RHOT1, RND2
Integrin Signaling		ACTB, ACTG1, ACTR3, ARHGEF7, ASAP1, CRKL, ILK, LIMS1, MAP2K4, MAPK3, NEDD9, PARVB, PIK3C2A, PIK3R1, RAP1B, RAPGEF1, RHOA, RHOQ, RHOT1, RND2, RRAS2, SHC1, SOS2, TLN1, ZYX
AMPK Signaling		ACTB, ADRA1B, AK4, CHRNB1, CPT1A, IRS1, MAP2K3, MAPK14, MLYCD, PFKL, PIK3C2A, PIK3R1, PPM1B, PPP2R3A, PPP2R5C, PPP2R5D, PPP2R5E, PRKACB, SMARCC2, SMARCD1
Telomerase Signaling		ELF2, HDAC2, HDAC7, HSP90AA1, MAPK3, PIK3C2A, PIK3R1, PPP2R3A, PPP2R5C, PPP2R5D, PPP2R5E, PTGES3, RRAS2, SHC1, SOS2
Ceramide Signaling		CNKSR1, MAP2K4, MAPK3, NFKB2, PIK3C2A, PIK3R1, PPP2R3A, PPP2R5C, PPP2R5D, PPP2R5E, PRKCZ,RRAS2, S1PR1
mTOR Signaling		EIF4A1, EIF4E, EIF4G2, FKBP1A, IRS1, MAPK3, PIK3C2A, PIK3R1, PPP2R3A, PPP2R5C, PPP2R5D, PPP2R5E, PRKCZ, RHOA, RHOQ, RHOT1, RND2, RPS24, RPS6KA4, RPS6KB2, RRAS2, VEGFA, VEGFB, VEGFC
fMLP Signaling in Neutrophils		ACTR3, CALM1 (includes others), GNAI2, GNB2, GNB5, GNG7, ITPR2, MAPK3, NFAT5, NFKB2, PIK3C2A, PIK3R1, PLCB1, PLCB4, PRKCZ, RRAS2
CXCR4 Signaling		CXCR4, GNA12, GNAI2, GNB2, GNB5, GNG7, ITPR2, MAP2K4, MAPK3, PIK3C2A, PIK3R1, PLCB1,PLCB4, PRKCZ, RHOA, RHOQ, RHOT1, RND2, RRAS2
Melanocyte Development and Pigmentation Signaling		EP300, MAPK3, MC1R, MITF,PIK3C2A, PIK3R1, POMC, PRKACB, RPS6KA4, RPS6KB2, RRAS2, SHC1, SOS2
Colorectal Cancer Metastasis Signaling		ARRB1, BCL2L1, DVL1, FZD4, GNB2, GNB5, GNG7, IL6ST, MAP2K4, MAPK3, NFKB2, PIK3C2A, PIK3R1, PRKACB, PTGER3, RALGDS, RHOA, RHOQ, RHOT1, RND2, RRAS2, SMAD3, SOS2, TCF4,TYK2,VEGFA, VEGFB, VEGFC
Relaxin Signaling		GNA12, GNAI2,GNB2, GNB5, GNG7,MAPK3, NFKB2, PDE4B, PDE7B, PDE8B, PDE9A, PIK3C2A, PIK3R1, PRKACB, PRKCZ, RAP1B, VEGFA
Neurotrophin/TRK Signaling		EP300, GAB1, MAP2K3, MAP2K4, MAPK3, PIK3C2A, PIK3R1, RRAS2, SHC1, SOS2, SPRY2
SAPK/JNK Signaling		CRKL, DUSP8, GAB1, GNA12, GNG7, IRS1, MAP2K4, MAP3K7, MAPK8IP3, PIK3C2A, PIK3R1, RRAS2, SHC1, SOS2
Role of CHK Proteins in Cell Cycle Checkpoint Control		E2F5, PPP2R3A, PPP2R5C, PPP2R5D, PPP2R5E, RAD50, RFC4, RFC5, TLK1
Regulation of eIF4 and p70S6K Signaling		AGO2, EIF4A1, EIF4E, EIF4G2, IRS1, MAPK3, MAPK14, PABPC1, PIK3C2A, PIK3R1, PPP2R3A, PPP2R5C, PPP2R5D, PPP2R5E, PRKCZ, RPS24, RRAS2, SHC1, SOS2
IL-1 Signaling		GNA12, GNAI2, GNB2, GNB5, GNG7, IL1R1, MAP2K3, MAP2K4, MAP3K7, MAPK14, NFKB2, PRKACB, TAB2
Role of NFAT in Regulation of the Immune Response		CALM1 (includes others), CD79B, CSNK1D, GNA12, GNAI2, GNB2, GNB5, GNG7, HLA-DRA, ITPR2, MAPK3, MEF2C, MEF2D, NFAT5, NFKB2, PIK3C2A, PIK3R1,PLCB1, PLCB4, RRAS2, SOS2
Sphingosine-1-phosphate Signaling		ASAH1, GNA12, GNAI2, MAPK3, PIK3C2A, PIK3R1, PLCB1, PLCB4, PTK2B, RHOA, RHOQ, RHOT1, RND2, S1PR1
VEGF Family Ligand-Receptor Interactions		MAPK3, NRP2, PIK3C2A, PIK3R1, PRKCZ, RRAS2, SHC1, SOS2, VEGFA, VEGFB, VEGFC
FLT3 Signaling in Hematopoietic Progenitor Cells		EIF4E, EP300, FLT3LG, MAPK3, MAPK14, PIK3C2A, PIK3R1, RPS6KA4, RRAS2, SHC1, SOS2
p38 MAPK Signaling		ATF1, DDIT3, DUSP1, EEF2K, EP300, IL1R1, MAP2K3, MAP2K4, MAP3K7, MAPK14, MEF2C, MEF2D, RPS6KA4, RPS6KB2, TAB2
Melatonin Signaling		CALM1 (includes others), GNAI2, MAP2K3, MAP2K4, MAPK3, PLCB1, PLCB4, PRKACB, PRKCZ, RORA
GDNF Family Ligand-Receptor Interactions		GAB1, IRS1, ITPR2, MAP2K4, MAPK3, PIK3C2A, PIK3R1, RRAS2, SHC1, SOS2
Production of Nitric Oxide and Reactive Oxygen Speaces in Macrophages		MAP2K4, MAP3K6, MAP3K7, MAPK3, MAPK14, NFKB2, PCYOX1, PIK3C2A, PIK3R1, PPP1R14A, PPP2R3A, PPP2R5C, PPP2R5D, PPP2R5E, PRKCZ, RAP1B, RHOA, RHOQ, RHOT1, RND2, TYK2
CNTF Signaling		IL6ST, MAPK3, PIK3C2A, PIK3R1, RPS6KA4, RPS6KB2, RRAS2, TYK2
Tec Kinase Signaling		ACTB, ACTG1, GNA12, GNAI2, GNB2, GNB5, GNG7, GTF2I, MAP2K4, NFKB2, PIK3C2A, PIK3R1, PRKCZ, PTK2B, RHOA,RHOQ, RHOT1, RND2, TYK2
