# Supplementary material for: Epigenetic and Transcriptional Alterations in Human Adipose Tissue of Polycystic Ovary Syndrome
Source: Sci Rep. 2016 Mar 15;6:22883. doi: 10.1038/srep22883 (PMC4791632; doi:10.1038/srep22883)
Supplement: Supplementary Table S3 [file srep22883-s4.xls]

## Sheet: Table S3
Table S3. Significant gene sets contributing to Z-score for expression pathways that are down-regulated in adipose tissue from women with PCOS compared with controls (cohort 1).
Pathways (Gene set name)	Genes contributing to Z-score (Enrichment Score)
HIPPO Signaling	CSNK1D, FAT4, LATS2, MOB1A, NF2, PPP1R14A, PPP2R3A, PPP2R5C, PPP2R5D, PPP2R5E, PRKCZ, RASSF1, SAV1, SMAD3, TEAD4, YWHAE, YWHAH, YWHAZ
NRF2-mediated Oxidative Stress Response	ACTB, ACTG1, DNAJA4, DNAJB6, DNAJB12, DNAJC5G, EP300, FKBP5, FTH1, GCLM, GSTT2/GSTT2B, MAFF, MAP2K3, MAP2K4, MAP3K7, MAPK3, MAPK14, NFE2L2, PIK3C2A, PIK3R1, PRKCZ, RRAS2, UBB
PPARα/RXRα Activation	ACVR1B, ADIPOR2, EP300, HSP90AA1, IL1R1, IRS1, MAP2K3, MAP2K4, MAP3K7, MAPK3, MAPK14, MEF2C, NFKB2, NR2C2, PLCB1, PLCB4, PRKACB, RRAS2, SHC1, SMAD3, SOS2
