# Supplementary material for: Epigenetic and Transcriptional Alterations in Human Adipose Tissue of Polycystic Ovary Syndrome
Source: Sci Rep. 2016 Mar 15;6:22883. doi: 10.1038/srep22883 (PMC4791632; doi:10.1038/srep22883)
Supplement: Supplementary Table S4 [file srep22883-s5.xls]

## Sheet: Table S4
Table S4. Selected genes with 1) largest fold change, 2) linked to PCOS, type 2 diabetes or obesity, and 3) with overlap between expression and methylation found to be differentially expressed in cohort 1 were replicated in cohort 2 by RT-PCR.
Gene	Gene description	TaqMan Gene expression assay number	RefSeq	Controls 2^-∆∆Ct	Controls ∆Ct SD	PCOS 2^-∆∆Ct	PCOS ∆Ct SD	P value
Genes with largest mRNA expressions
CD74	CD74 molecule, major histocompatibility complex, class II invariant chain	Hs00269961_m1	NM_001025158.2	1	0.527	1.12	0.377	0.061
APOLD1	apolipoprotein L domain containing 1	Hs00707371_s1	NM_001130415;NM_030817	1	0.827	0.985	0.745	0.927
IDO1	indoleamine 2,3-dioxygenase 1	Hs00984148_m1	NM_002164	1	1.198	0.758	1.108	0.164
CYP1B1	cytochrome P450, family 1, subfamily B, polypeptide 1	Hs00164383_m1	NM_000104	1	0.627	1.183	0.64	0.023
STC1	stanniocalcin 1	Hs00174970_m1	NM_003155.2	1	1.088	0.917	0.98	0.996
UCP2	uncoupling protein 2 (mitochondrial, proton carrier)	Hs01075227_m1	NM_003355.2	1	0.552	1.022	0.583	0.547
SLC7A10	solute carrier family 7 (neutral amino acid transporter light chain, asc system), member 10	Hs01012121_m1	NM_019849.2	1	0.785	0.76	1.075	0.093
UGP2	UDP-glucose pyrophosphorylase 2	Hs00198879_m1	NM_001001521.1	1	0.49	0.913	0.472	0.234
GPT	glutamic-pyruvate transaminase (alanine aminotransferase)	Hs00193397_m1	NM_005309.2	1	0.588	0.749	0.76	0.017
CXCL14	chemokine (C-X-C motif) ligand 14	Hs01557413_m1	NM_004887	1	0.791	0.822	0.784	0.074
IGFBP4	insulin-like growth factor binding protein 4	Hs01057900_m1	NM_001552	1	0.395	0.984	0.407	0.783
ADIPOR2	adiponectin receptor 2	Hs00226105_m1	NM_024551	1	0.461	0.881	0.425	0.069
DMAP1	DNA methyltransferase 1 associated protein 1	Hs00219525_m1	NM_001034023.1; NM_001034024.1; NM_019100.4	1	0.222	0.913	0.26	0.025
Genes linked to PCOS, Type 2 diabetes and Obesity
RAB5B	RAB5B, member RAS oncogene family	Hs00951468_m1	NM_001252036.1; NM_001252037.1; NM_002868.3	1	0.418	0.866	0.519	0.015
IRS1	insulin seceptor substrate 1	Hs00178563_m1	NM_005544.2	1	0.557	0.825	0.586	0.058
PPARG	peroxisome proliferator-activated receptor gamma	Hs01115513_m1	NM_005037.5; NM_015869.4; NM_138711.3; NM_138712.3	1	0.481	0.799	0.47	0.004
SVEP1	sushi, von Willebrand factor type A, EGF and pentraxin domain containing 1	Hs00295944_m1	NM_153366.3	1	0.368	0.814	0.56	0.01
WWOX	WW domain containing oxidoreductase	Hs03044790_m1	NM_016373; NM_130791	1	0.39	1	0.438	0.919
LEPR	leptin receptor	Hs00174497_m1	NM_001003679.3; NM_001003680.3;	1	0.435	0.925	0.49	0.368
RTN4	reticulon 4	Hs00199671_m1	NM_007008.2	1	0.487	0.925	0.425	0.029
Endogenous control genes
LRP10	low density lipoprotein receptor-related protein 10	Hs00204094_m1	NM_014045.3	1	0.138	0.981	0.137	0.25
CLN3	ceroid-lipofuscinosis, neuronal 3	Hs00164002_m1	NM_000086.2; NM_001042432.1	1	0.138	1.018	0.137	0.25
GAPDH	glyceraldehyde-3-phosphate dehydrogenase	Hs99999905_m1	NM_002046.4	1	0.379	1.001	0.303	0.904
