# Supplementary material for: Epigenetic and Transcriptional Alterations in Human Adipose Tissue of Polycystic Ovary Syndrome
Source: Sci Rep. 2016 Mar 15;6:22883. doi: 10.1038/srep22883 (PMC4791632; doi:10.1038/srep22883)
Supplement: Supplementary Table S5 [file srep22883-s6.xls]

## Sheet: Sheet1
Table S5: Differential methylation in adipose tissue from women with PCOS and controls P < 0.05.
			Relation to	Controls	PCOS	Difference
TargetID	Gene	Gene region	CpG island	DNA meth (%)	DNA meth (%)	(%)	P	Q
cg21498547	DLGAP2	3'UTR	S_Shore	36 ± 27.4	53.2 ± 26.8	17.2145	0.0315679	0.341898
rs2521373				48 ± 24.7	63.9 ± 22.6	15.9676	0.00325567	0.219123
cg13462557	INADL	Body		34.2 ± 25.7	49.9 ± 25.8	15.7631	0.000489238	0.171565
rs2235751				21 ± 16.9	35.3 ± 26.3	14.283	0.0020839	0.204218
cg08657228	DEFB128	TSS1500		38.5 ± 19.5	51.9 ± 20.6	13.3569	0.0137296	0.286958
cg13824456				62.1 ± 26.9	75.2 ± 15.6	13.0734	0.00607391	0.246058
cg14241748				41.3 ± 15.9	54.1 ± 15.2	12.8686	0.000222113	0.157531
cg24844518	CYFIP2;CYFIP2;CYFIP2	Body;Body;Body		52.4 ± 24.6	65.2 ± 19.7	12.8006	0.0137101	0.286911
cg11128983	CPLX2;CPLX2	TSS1500;5'UTR	N_Shore	52.9 ± 20.9	65.6 ± 21.7	12.7508	0.0249376	0.324653
cg05900567			S_Shelf	45.5 ± 20.8	58.1 ± 18.2	12.5798	0.00468556	0.233161
cg13749548			N_Shelf	34.3 ± 17.6	46.6 ± 19.4	12.3169	0.0120851	0.280591
cg08506672			N_Shelf	32.4 ± 23.6	44.5 ± 25.4	12.1093	0.035716	0.351787
cg00004073	AGAP1;AGAP1	Body;Body	N_Shore	42.7 ± 24.9	54.6 ± 21.5	11.9463	0.0341504	0.347836
rs3936238				37.6 ± 25.1	49.5 ± 26.4	11.8604	0.018686	0.305327
cg12814117			N_Shelf	56.3 ± 20.3	68.2 ± 13.2	11.8292	0.00116623	0.186809
cg14167033	SHANK2;SHANK2	Body;Body		61.7 ± 22.2	73.4 ± 14.4	11.671	0.00284121	0.2143
cg16122736			N_Shelf	33.8 ± 16.5	45.5 ± 13.1	11.6312	0.00106885	0.185187
cg02753444	SYNJ2	Body		69 ± 21.1	80.5 ± 12.3	11.5136	0.000750457	0.179995
cg11331837			N_Shelf	35.6 ± 22.7	46.9 ± 24.6	11.268	0.0316023	0.341993
cg25692928	CLSTN2	Body		34.5 ± 25.6	45.8 ± 22.4	11.2098	0.0337456	0.34688
cg05340866	CNTNAP2	Body	N_Shelf	51.1 ± 23.9	62.3 ± 20.2	11.1997	0.00940794	0.267761
cg05712748			N_Shore	60.4 ± 20.8	71.4 ± 20.2	11.0006	0.0460045	0.374344
cg05918715	SHISA2	Body	N_Shore	35.4 ± 19.3	46.4 ± 18.2	10.9561	0.0245303	0.32353
cg11400162			S_Shore	39.4 ± 24.3	50.3 ± 25.8	10.9133	0.0189629	0.306482
cg22851875			N_Shelf	47.9 ± 25.7	58.6 ± 22.4	10.7827	0.0355615	0.35126
cg16202259	KIF26A	Body	Island	53.4 ± 18.6	64.2 ± 15.5	10.7567	0.0214758	0.314661
cg23936477	C18orf62	TSS200		53.2 ± 21.1	63.8 ± 21	10.6686	0.0198868	0.309428
cg00713204	BANP;BANP	Body;Body	N_Shore	41.2 ± 21.7	51.8 ± 21.4	10.6331	0.0207889	0.312366
cg27056740	MIR300	Body		42.4 ± 26.8	53 ± 21.6	10.6144	0.0185569	0.304902
cg13905298			N_Shelf	65.7 ± 23.3	75.7 ± 15.5	9.97147	0.0129365	0.283762
cg15532640				31.8 ± 15.2	41.8 ± 17.1	9.94423	0.00871857	0.263513
cg15706568			Island	37.6 ± 17.9	47.5 ± 13.4	9.84609	0.0118601	0.279211
cg26690407			S_Shore	35.7 ± 19.3	45.2 ± 18.2	9.51258	0.0299994	0.337829
cg07711085	NKAIN4	Body	Island	63.9 ± 20.8	73.3 ± 11.2	9.43693	0.0031133	0.21759
cg00366603	NOTCH4	Body		52.7 ± 20.7	62 ± 19.1	9.36041	0.0190135	0.30653
cg01733958	TMEM8A	Body	N_Shore	60.2 ± 18.3	69.4 ± 14.7	9.21139	0.00938101	0.267747
cg13289413	FAM167A	5'UTR		49.2 ± 11.3	58.3 ± 9.6	9.12912	0.000247579	0.160401
rs5936512				28.2 ± 24.8	37.2 ± 24.8	9.05537	0.0489757	0.38008
cg24393317	CACNA1C;CACNA1C;CACNA1C;CACNA1C;CACNA1C;CACNA1C;CACNA1C;CACNA1C;CACNA1C;CACNA1C;CACNA1C;CACNA1C;CACNA1C;CACNA1C;CACNA1C;CACNA1C;CACNA1C;CACNA1C;CACNA1C;CACNA1C;CACNA1C;CACNA1C;CACNA1C	Body;Body;Body;Body;Body;Body;Body;Body;Body;Body;Body;Body;Body;Body;Body;Body;Body;Body;Body;Body;Body;Body;Body		52.6 ± 18.3	61.3 ± 19.2	8.64091	0.0357203	0.351787
cg17611936	PRKAG2;PRKAG2	Body;Body		66.5 ± 16.6	75.1 ± 9.9	8.59158	0.025403	0.325825
cg12445775	C18orf16;AQP4;AQP4	Body;5'UTR;1stExon	S_Shelf	42.4 ± 13.5	51 ± 12.2	8.53823	0.016559	0.29835
cg26889118			S_Shelf	62.9 ± 18.7	71.4 ± 13.1	8.52689	0.029874	0.337568
cg10409680	HLA-C	Body	Island	20.4 ± 13.3	28.8 ± 15.1	8.46419	0.00285942	0.214603
cg08693140			N_Shore	44 ± 21.2	52.4 ± 15.2	8.36026	0.0349052	0.349124
cg19484093				58.2 ± 19.7	66.6 ± 15.5	8.35538	0.0209256	0.312679
cg18663897	NDUFA10	3'UTR		69.7 ± 19.1	78 ± 14.6	8.22833	0.0359217	0.352224
cg24697433	TRIM27	Body		58.7 ± 21.5	66.9 ± 14.2	8.16442	0.0406872	0.363131
cg17240976	HDLBP	5'UTR		50 ± 14.5	58.2 ± 9	8.16388	0.000523499	0.173742
cg07597816			S_Shelf	68 ± 18.8	76 ± 13.8	7.98671	0.011506	0.27722
cg21309167	PDGFRA	Body		36.3 ± 17.6	44.2 ± 14.2	7.91685	0.0122487	0.280992
cg01290755				35.3 ± 12.8	43 ± 13.1	7.73915	0.0183522	0.304387
cg23052585				47.2 ± 21.5	54.9 ± 20.9	7.70974	0.0324129	0.343771
cg17661798			N_Shelf	67.1 ± 14.8	74.6 ± 13.1	7.55472	0.0143229	0.289415
cg01419577				42.6 ± 11	50.1 ± 13.1	7.52714	0.0285191	0.334318
cg07792871	HCG9	TSS200	N_Shore	41.4 ± 18.2	48.8 ± 12.4	7.44102	0.0363667	0.353668
cg12011299	ADH4	TSS200		38.9 ± 8.8	46.3 ± 8.9	7.35038	0.00453728	0.232499
cg10738003	ARHGEF12	Body		54.6 ± 17.4	61.9 ± 18.8	7.27702	0.0259568	0.327474
cg04263740	VKORC1L1	Body		43.2 ± 14.9	50.4 ± 13	7.2744	0.0326709	0.344114
cg24166916	ARSB;ARSB	TSS1500;TSS1500	S_Shore	25.6 ± 12.4	32.8 ± 15.8	7.26842	0.0281496	0.333249
cg10360906			Island	53.5 ± 13.4	60.7 ± 10.8	7.19018	0.0210188	0.312939
cg25909532	VIPR2	3'UTR	N_Shelf	47.3 ± 13.7	54.5 ± 12.3	7.17914	0.0204572	0.311336
cg14973360				75.8 ± 15.8	83 ± 7.9	7.1703	0.0304349	0.338963
cg08495860			N_Shore	51.1 ± 11.5	58.2 ± 9.5	7.14742	0.000748326	0.179995
cg21164300			N_Shelf	38.1 ± 11	45.2 ± 13.8	7.12144	0.00635095	0.247898
cg11164659	RHPN1	Body	S_Shore	53.8 ± 18.3	60.9 ± 17.4	7.09194	0.0463527	0.374844
cg22022580			Island	34.5 ± 8.2	41.5 ± 8.8	7.03713	0.00104402	0.185054
cg10470368				63.3 ± 16.9	70.1 ± 11.6	6.86751	0.015109	0.292948
cg05419622	NRN1	Body	N_Shore	38 ± 13.2	44.9 ± 11	6.85234	0.00321236	0.218459
cg20904336	DEGS2	Body	S_Shelf	57.2 ± 17.9	64 ± 15	6.81758	0.0229099	0.318704
cg02823329	PIK3R5;PIK3R5	Body;Body	S_Shore	33.2 ± 13.1	40 ± 10.8	6.77791	0.0451687	0.372281
cg13033971			S_Shelf	66 ± 15	72.7 ± 9.3	6.66228	0.019864	0.309335
cg24137123				79.1 ± 14.2	85.7 ± 9.3	6.60505	0.00455108	0.232717
cg00101154	MRPL28	Body	Island	39.3 ± 11.2	45.9 ± 9.7	6.59278	0.00618539	0.246641
cg19495614	ODF3L1	TSS1500		51.4 ± 12.4	58 ± 13.1	6.56309	0.0166258	0.298497
cg07146321				77.7 ± 12.6	84.3 ± 7.7	6.55919	0.00074163	0.179995
cg16361249				49 ± 13.7	55.5 ± 8.3	6.49324	0.028079	0.333117
cg18678716			S_Shelf	31.8 ± 18.3	38.3 ± 18.3	6.4862	0.0079353	0.25877
cg00271807	LOC440905	Body	Island	56.2 ± 10.3	62.7 ± 9.5	6.45428	0.00674021	0.250887
cg24112000			S_Shore	44.5 ± 10.5	51 ± 8.4	6.4455	0.00595655	0.245055
cg00640120	CYB561;CYB561;CYB561	TSS200;5'UTR;5'UTR	S_Shelf	52.8 ± 15.8	59.2 ± 10.8	6.39376	0.0452433	0.372379
cg02403292	SLIT3	TSS200	Island	19 ± 12.3	25.4 ± 11.2	6.3765	0.0206152	0.311975
cg01485177	LOC441666	TSS200	S_Shore	29.9 ± 8.3	36.3 ± 8.5	6.31799	0.00542452	0.240675
cg12169661	CLDN3;CLDN3	3'UTR;1stExon	Island	29.1 ± 7.4	35.4 ± 7.2	6.27932	9.36512e-05	0.145465
cg24009806				33.5 ± 11.7	39.7 ± 9.3	6.22434	0.0141297	0.288981
cg02907689	PDZD4	Body	N_Shore	78.2 ± 13.8	84.4 ± 11.2	6.20878	0.0384885	0.358186
cg23634079	MSH5;MSH5;MSH5;MSH5	Body;Body;Body;Body	S_Shelf	51.7 ± 10.3	57.9 ± 7	6.19246	0.00307853	0.216945
cg20778915			N_Shelf	46.6 ± 13.2	52.7 ± 8.3	6.03504	0.0205634	0.3118
cg23391173	ZNF772;ZNF772	TSS1500;TSS1500		59.1 ± 9.5	65.2 ± 7.4	6.02248	0.00171915	0.196038
cg03698374	KIAA1530	Body	N_Shore	45.7 ± 10.9	51.8 ± 9.4	6.01249	0.0319736	0.342784
cg03847932	PPP4R2	TSS1500	N_Shore	65.4 ± 11.1	71.4 ± 10.8	5.99629	0.00711369	0.253548
cg08354527				75.1 ± 11.9	81.1 ± 9.6	5.97229	0.0317013	0.342189
cg22809682	AXIN2	Body		25.3 ± 12.9	31.2 ± 13.4	5.93968	0.0200453	0.310067
cg03327352	DMBX1;DMBX1	3'UTR;3'UTR		55.2 ± 14.4	61.2 ± 13.2	5.92885	0.0142881	0.289327
cg09737095	KCNJ5	3'UTR		37.8 ± 15.5	43.7 ± 17.4	5.90775	0.0185907	0.304904
cg19876987				45.5 ± 9.7	51.3 ± 10.1	5.80462	0.031798	0.34237
cg16035267	OR12D3	1stExon		76.3 ± 13.7	82 ± 9.6	5.78268	0.0304782	0.339019
cg07542871			S_Shelf	44.1 ± 11.8	49.9 ± 9.6	5.74723	0.00367656	0.224351
cg08634464	ZNF57	Body	Island	27.9 ± 12.9	33.6 ± 9.7	5.73826	0.0439647	0.369922
cg19752018	DOCK1	Body	Island	69.2 ± 9.5	74.9 ± 5.2	5.73115	0.00186573	0.198983
cg07196514	IFI16	5'UTR		74.7 ± 16.7	80.4 ± 7	5.70151	0.0223154	0.316739
cg21795255	SLC2A9;SLC2A9	Body;Body		31.1 ± 12.4	36.8 ± 12.7	5.69536	0.0223872	0.316869
cg11527436			S_Shelf	67.8 ± 11.2	73.5 ± 7.3	5.66095	0.00131399	0.190553
cg25301532	KCNK15	Body	Island	42.4 ± 8.4	48.1 ± 7.6	5.65018	0.012797	0.283101
cg11324748	C21orf81	Body	Island	16 ± 6.7	21.6 ± 10.8	5.63457	0.0330013	0.344983
cg05033416				43.6 ± 6.4	49.3 ± 7.5	5.62503	0.00276767	0.213161
cg04354002				44.7 ± 7.3	50.3 ± 8.7	5.6139	0.00221061	0.205915
cg24676664				74.9 ± 15.4	80.5 ± 12	5.59048	0.0125133	0.281957
cg13972202	HLA-DRB5	Body	Island	43.8 ± 8.6	49.3 ± 9	5.52091	0.0344871	0.348226
cg08227260	LMF1	Body	N_Shore	45.4 ± 7.6	50.9 ± 7.4	5.49977	0.0162693	0.297318
cg24307368	SLN	TSS200		36.8 ± 13.1	42.2 ± 11.4	5.45203	0.00850199	0.26231
cg06728252	ABT1	Body	Island	37.3 ± 7.9	42.7 ± 7.5	5.38685	0.00889479	0.264521
cg12890750	VTRNA1-2	TSS1500		39.2 ± 13.1	44.6 ± 10	5.35052	0.0302208	0.338377
cg21376090				50.2 ± 7.1	55.6 ± 6	5.32456	0.00544068	0.240711
cg00871238			N_Shore	45.1 ± 12.4	50.4 ± 10.2	5.28613	0.0460073	0.374344
cg15441831	CLDN4	TSS200	N_Shore	42.8 ± 7.8	48 ± 8	5.27354	0.0102905	0.27173
cg15841665	C4orf50	Body		75.9 ± 10.3	81.2 ± 7.4	5.25338	0.00866667	0.262963
cg18965930			Island	33.8 ± 7.8	39 ± 5.9	5.24871	0.00171693	0.196038
cg02091185	RANBP17	TSS1500	N_Shore	31.2 ± 7	36.4 ± 7.7	5.24846	0.0338967	0.347237
cg00066270	PRG4;PRG4;PRG4;PRG4;MIR548F1	TSS200;TSS200;TSS200;TSS200;Body		43 ± 6.2	48.3 ± 5.8	5.23152	0.0017782	0.197063
cg20540428	PPP4R2	TSS1500	N_Shore	45.2 ± 9.8	50.4 ± 10.6	5.22628	0.00821983	0.260175
cg22578373	PLXDC2	Body		66.5 ± 9.8	71.7 ± 3.8	5.20662	0.0016384	0.194929
cg11189272	OR4D1	1stExon	N_Shore	78.1 ± 13.5	83.3 ± 8.4	5.18701	0.0205976	0.311896
cg17199181	MBP;MBP	Body;Body	Island	45.1 ± 7.9	50.2 ± 6.9	5.14841	0.0203964	0.311137
cg04055345	ABLIM1;ABLIM1;ABLIM1;ABLIM1	Body;Body;5'UTR;Body		47.5 ± 8.1	52.6 ± 6.6	5.1365	0.0222765	0.316739
cg07390210	GALR1	TSS1500	N_Shore	32.2 ± 4.6	37.3 ± 6.4	5.11027	0.000107018	0.147159
cg03957109	ANXA2;ANXA2;ANXA2;ANXA2	Body;Body;Body;Body		43.8 ± 7.3	48.9 ± 6.9	5.09617	0.0289758	0.33542
cg11343894	S100A13;S100A13;S100A13;S100A13;S100A1;S100A13;S100A13	5'UTR;1stExon;5'UTR;TSS200;TSS1500;5'UTR;5'UTR		22.6 ± 7.7	27.7 ± 8.1	5.06191	0.00375971	0.225171
cg26219488	ZFR	TSS1500	S_Shore	75.9 ± 9.4	80.9 ± 8.5	5.05933	0.00683771	0.251735
cg08783468				60.8 ± 13.6	65.9 ± 12.2	5.0506	0.0420336	0.366218
cg19758859	SASH1	Body		53.9 ± 7.4	58.9 ± 6.3	5.04801	0.0203761	0.311083
cg07208425	CARD14;CARD14	Body;Body	S_Shore	35.3 ± 9.4	40.4 ± 6.9	5.04555	0.0140924	0.288981
cg21806669				65 ± 8.5	70.1 ± 6.4	5.04192	0.00141783	0.19242
cg21692666			Island	30.3 ± 8.9	35.3 ± 6.8	5.03983	0.00125184	0.18921
cg01637482	FAHD1;FAHD1	Body;Body	S_Shelf	49.3 ± 6.9	54.3 ± 6	5.03103	0.0032359	0.218762
cg00269725				40.7 ± 6.4	45.7 ± 5.3	5.01081	0.00187805	0.199508
cg24714864	LOC441666	TSS200	S_Shore	27.4 ± 6.9	32.4 ± 7	4.9997	0.00453947	0.232499
cg08293102	PYGL;PYGL	Body;Body		39.3 ± 7.7	44.3 ± 7.1	4.9815	0.0267783	0.329452
cg25771854	VN1R5	1stExon		71.7 ± 13.3	76.7 ± 10.3	4.97246	0.0489604	0.380024
cg25830305	TNNI2;TNNI2	TSS1500;TSS1500		27.8 ± 10.8	32.7 ± 10.3	4.97111	0.0402538	0.362199
cg01760756	ZNF727	Body	Island	18.2 ± 4.8	23.1 ± 6.1	4.95846	6.48817e-05	0.140848
cg18273401	LGALS3	5'UTR	S_Shelf	75.7 ± 6.9	80.6 ± 6.7	4.95541	0.00245932	0.208678
cg26504110	LTBP4;LTBP4;LTBP4	Body;Body;Body	Island	45.8 ± 8.4	50.8 ± 7.2	4.93637	0.0359823	0.352406
cg03232842	CETP	TSS1500		41.2 ± 7.2	46.1 ± 6.3	4.92779	0.00846209	0.262057
cg02448295	BRD2;BRD2	Body;Body	S_Shore	29 ± 2.5	34 ± 10	4.91844	0.00549031	0.241145
cg17066594	UNC93B1	Body	N_Shore	35.5 ± 5.7	40.4 ± 6.4	4.89943	0.000440033	0.169767
cg16633951	LOC84856	Body	Island	16.1 ± 5.5	21 ± 6.5	4.87291	0.00452504	0.232499
cg07547054				48.7 ± 7.3	53.5 ± 6.9	4.86105	0.0390419	0.35938
cg05642024	HERC2P2	TSS1500	Island	30.7 ± 11.5	35.5 ± 7	4.86025	0.0200994	0.310201
cg19889856	C7orf49;C7orf49;C7orf49	TSS1500;TSS1500;TSS1500	S_Shore	38.3 ± 6.5	43.1 ± 6	4.8473	0.00103119	0.185054
cg13679303			S_Shore	22.4 ± 6.8	27.2 ± 8.3	4.84557	0.00478638	0.234191
cg12546582	PDE7B	Body		52.9 ± 5.9	57.7 ± 5.1	4.83428	0.00188226	0.199643
cg13642260	CIZ1;CIZ1	5'UTR;5'UTR	Island	32.7 ± 7	37.5 ± 6.5	4.81973	0.00193277	0.199836
cg25958911	BOP1	Body	S_Shore	68.9 ± 8.5	73.7 ± 7	4.81313	0.040847	0.363474
cg02331910	S100A13;S100A13;S100A1;S100A13;S100A13;S100A13	5'UTR;5'UTR;TSS1500;TSS200;5'UTR;TSS1500		25.7 ± 8.6	30.5 ± 8	4.80144	0.00767728	0.257719
cg09976142	CIZ1;CIZ1	5'UTR;5'UTR	Island	27.7 ± 8.4	32.4 ± 7.1	4.79712	0.00350966	0.222755
cg17059388				46.2 ± 6.2	51 ± 6.1	4.79659	0.00417317	0.229306
cg03028786	SERPINE2;SERPINE2;SERPINE2;SERPINE2	5'UTR;TSS1500;Body;5'UTR		65.9 ± 10.7	70.7 ± 8	4.79656	0.0432664	0.368677
cg26782833	AMMECR1L	5'UTR	N_Shore	53.3 ± 6	58.1 ± 5.4	4.79114	0.00309446	0.217387
cg03276920	DEFA5	Body		74.2 ± 13.7	79 ± 8.8	4.79041	0.0275257	0.331585
cg26888672	OBFC1	Body		47 ± 7.4	51.8 ± 6.5	4.77019	0.0163739	0.297658
cg27183173	PALM;PALM	Body;Body	Island	27.9 ± 5.4	32.6 ± 6.6	4.76577	0.0103077	0.271894
cg27395839	RORA;RORA;RORA;RORA	Body;Body;Body;Body		75.6 ± 11.8	80.3 ± 4.4	4.75619	0.0110903	0.275429
cg22996768			S_Shore	27.3 ± 10.5	32 ± 14.2	4.74415	0.0238674	0.321691
cg14598338			Island	31.2 ± 9.1	35.9 ± 9.8	4.72785	0.0183072	0.30435
cg25813936	GNE	Body		40.7 ± 5.9	45.4 ± 6.7	4.72703	0.00283358	0.214136
cg17125472			S_Shore	38.8 ± 5.1	43.5 ± 5.3	4.72023	0.00264805	0.211796
cg14999036			Island	25.8 ± 7.9	30.5 ± 11.2	4.71734	0.035839	0.352114
cg27109284	NPEPPS	Body		47.7 ± 6	52.4 ± 5.2	4.71105	0.00117587	0.186809
cg14709479	TTLL10	TSS1500	N_Shore	21 ± 4	25.7 ± 6.3	4.70347	0.00105271	0.185054
cg02209667	BCAR1;BCAR1;BCAR1;BCAR1;BCAR1;BCAR1;BCAR1;BCAR1;BCAR1;BCAR1	Body;Body;1stExon;5'UTR;Body;Body;Body;Body;Body;Body	S_Shelf	36.6 ± 8.2	41.3 ± 6	4.69633	0.00719937	0.254141
cg03778207	ME3;ME3;ME3	Body;Body;Body		50.8 ± 6.4	55.5 ± 5.6	4.69071	0.00927386	0.267387
cg16754788	PGCP	Body		48.6 ± 7.7	53.3 ± 6.6	4.68468	0.0265913	0.329042
cg15949805	ZNF727	TSS200	N_Shore	25.1 ± 6.4	29.8 ± 6.4	4.68458	0.0021573	0.205576
cg16575544			N_Shore	32.8 ± 6.8	37.5 ± 9.9	4.67973	0.0192517	0.307209
cg11946618				65.4 ± 14.2	70 ± 10.2	4.6786	0.021108	0.313183
cg03876150	MAP4K4;MAP4K4;MAP4K4	Body;Body;Body		48.9 ± 7.7	53.5 ± 6.5	4.65211	0.032259	0.343399
cg25511667	HLA-DPB1	Body	Island	37.9 ± 7.8	42.5 ± 6.6	4.65046	0.0157941	0.295485
cg18540325	PRSS3;PRSS3	TSS1500;Body		43.4 ± 3.7	48.1 ± 4.9	4.64801	8.40705e-06	0.10604
cg18082402				23.5 ± 7.2	28.1 ± 9.3	4.64762	0.00886924	0.264233
cg23936410				47.6 ± 7.7	52.2 ± 6.4	4.64484	0.01171	0.278385
cg07601320	SLC38A4;SLC38A4	TSS200;TSS200		27.8 ± 4.8	32.4 ± 6.1	4.63573	0.00104137	0.185054
cg12492087	ZFP106	TSS200		41.4 ± 7.8	46.1 ± 6.7	4.63572	0.0177469	0.30259
cg01295782	EIF4E3;EIF4E3;EIF4E3;EIF4E3	Body;Body;Body;Body		44.6 ± 7.4	49.2 ± 6.1	4.6333	0.0190345	0.306661
cg27485906				49.2 ± 6.5	53.8 ± 5.9	4.62619	0.0131962	0.284929
cg25533133	MCF2L;MCF2L	Body;Body	N_Shore	51.1 ± 11.4	55.7 ± 9.3	4.62154	0.0396259	0.3609
cg10957918	DHX37	TSS200	Island	24.6 ± 8.8	29.2 ± 9.2	4.60951	0.0141292	0.288981
cg25362585	PRDM16;PRDM16	Body;Body	N_Shore	57.5 ± 6.5	62.1 ± 6.4	4.60765	0.0285067	0.334299
cg25423573	ZCCHC24	Body		25.5 ± 6.2	30.1 ± 5.7	4.60044	0.000976742	0.184779
cg19374305	DNAH7	TSS1500	S_Shore	33.7 ± 5.9	38.3 ± 6.4	4.59908	0.00220242	0.205915
cg24159514	ZNF833	Body	Island	27.7 ± 7.4	32.3 ± 7.4	4.59535	0.0167416	0.298949
cg13073564				43.2 ± 6.9	47.8 ± 6.8	4.59181	0.0166053	0.298438
cg08923669	MRPL28	5'UTR	Island	18.3 ± 8.7	22.9 ± 11.4	4.58262	0.0230116	0.319063
cg02947374			N_Shore	75.6 ± 7	80.1 ± 6.8	4.57577	0.00140106	0.192167
cg10071929	CIZ1;CIZ1;CIZ1;CIZ1;CIZ1	TSS1500;5'UTR;TSS1500;5'UTR;TSS1500	N_Shore	26.2 ± 7.7	30.8 ± 6.9	4.5683	0.0021249	0.204676
cg00425431	TTLL13	TSS1500	N_Shore	41.9 ± 5.4	46.5 ± 5.1	4.55781	0.00127048	0.189885
cg24399337	LOC84856	Body	Island	26.6 ± 4.9	31.2 ± 5.9	4.55761	0.0054348	0.240711
cg15101392	FXYD6;FXYD6;FXYD6;FXYD6;FXYD6;FXYD6	TSS1500;1stExon;5'UTR;TSS1500;TSS1500;TSS1500	S_Shore	48.9 ± 7.7	53.4 ± 6.2	4.55172	0.0251404	0.325208
cg20570030			S_Shelf	50.2 ± 6.9	54.7 ± 5.8	4.53925	0.0246863	0.324044
cg05616010	ZSCAN18;ZSCAN18	TSS1500;TSS1500	Island	42.4 ± 4.6	47 ± 4.7	4.53789	0.00166198	0.195277
cg03795157	ZNF605;ZNF605	5'UTR;5'UTR	N_Shore	41.1 ± 7	45.6 ± 6.3	4.53777	0.0191261	0.307064
cg20408074	HLA-B	TSS1500	S_Shore	39.4 ± 7.9	43.9 ± 8.2	4.53488	0.00385503	0.226244
cg17662941			Island	45.2 ± 4.4	49.7 ± 4.7	4.53354	0.000450569	0.170154
cg20848291	ZAN;ZAN	Body;Body		34.8 ± 10.2	39.3 ± 7.7	4.53303	0.0110555	0.275391
cg01583485	GNRH2;GNRH2;GNRH2	TSS1500;TSS1500;TSS1500	N_Shelf	46.5 ± 7.4	51.1 ± 6.9	4.52911	0.0320326	0.342887
cg03231596	DLC1;DLC1	Body;Body	N_Shore	42.6 ± 7.9	47.1 ± 7	4.52094	0.0414805	0.365159
cg03601372			Island	48 ± 6.5	52.5 ± 6.3	4.51939	0.00407132	0.228459
cg10881162	ERC2	3'UTR		31.6 ± 7.7	36.1 ± 7.1	4.51804	0.0275756	0.331729
cg20017590	SPTBN1;SPTBN1	Body;Body	N_Shelf	43.8 ± 7.1	48.3 ± 6.6	4.51791	0.0431019	0.368437
cg27422807	SASH1	Body		60.2 ± 6.7	64.7 ± 5.2	4.51208	0.0132107	0.285065
cg07945618	LRRC28	3'UTR		44.2 ± 7.6	48.7 ± 6.7	4.5117	0.0452913	0.37255
cg15926420	CASQ1	TSS1500		37.2 ± 6.6	41.8 ± 5.4	4.51099	0.00413322	0.228965
cg01439322	ZNF547;TRAPPC2P1	TSS1500;TSS1500	N_Shore	36.9 ± 7.1	41.4 ± 6	4.5063	0.011899	0.27952
cg02273889				36.9 ± 7.6	41.5 ± 7.1	4.50557	0.0310913	0.340461
cg17328839				42.7 ± 7.1	47.2 ± 6	4.50402	0.0192256	0.307205
cg18313661			Island	37.4 ± 6.2	41.9 ± 6.3	4.50322	0.0136681	0.286708
cg07184423	REPS1;REPS1	Body;Body		54.9 ± 4	59.4 ± 5.3	4.48692	0.000723595	0.179995
cg09962458	SIPA1L1	Body		52 ± 6.9	56.4 ± 6.1	4.48625	0.0265571	0.328907
cg12109823			Island	24.4 ± 5.5	28.9 ± 6.6	4.48507	0.0103467	0.272052
cg06263372	BRUNOL4;BRUNOL4;BRUNOL4;BRUNOL4	Body;Body;Body;Body	N_Shelf	75.4 ± 4.3	79.9 ± 4.3	4.48329	3.51958e-06	0.100063
cg26282731	ARHGAP10	Body		50.1 ± 3.2	54.5 ± 4.5	4.48311	0.000298357	0.162269
cg02658690	COL4A1	Body		36.6 ± 7.5	41.1 ± 6.6	4.48248	0.0336653	0.346787
cg13907255				56.9 ± 6.1	61.4 ± 6	4.47222	0.0293619	0.336442
cg08875297			S_Shelf	41.2 ± 5.6	45.7 ± 5.3	4.46782	0.00635076	0.247898
cg13436110	FAM188B	Body		40.4 ± 7.5	44.8 ± 6.5	4.46767	0.0208621	0.312588
cg01663696	NANOG	Body		47.1 ± 6.3	51.6 ± 5.5	4.46579	0.00910242	0.265924
cg26218269	LRBA;MAB21L2;MAB21L2	Body;1stExon;5'UTR	N_Shore	58.1 ± 5.2	62.5 ± 5.4	4.45029	0.00969933	0.26892
cg26034341	VPS53;VPS53	Body;Body		50 ± 7.4	54.4 ± 6.2	4.44436	0.0285571	0.334424
cg17913306				42.7 ± 7.5	47.2 ± 6.3	4.44127	0.0266516	0.329158
cg25894160	C20orf3	TSS1500	S_Shore	38.7 ± 4.9	43.2 ± 5.3	4.43319	0.00219043	0.205915
cg01655667				44 ± 6.1	48.4 ± 5.9	4.43075	0.0133732	0.285883
cg20782215	OSBP	3'UTR		49 ± 6.5	53.4 ± 5.9	4.43018	0.0180862	0.303696
cg25303761				36.9 ± 11	41.3 ± 9.5	4.4295	0.0373546	0.355681
cg01694400	RSPO3	Body		43.3 ± 7.4	47.7 ± 6.9	4.42771	0.0412178	0.364438
cg08905753	HLA-DOB	Body		42.5 ± 7.4	46.9 ± 6.6	4.42688	0.0311173	0.340501
cg21974656				21.2 ± 9.3	25.6 ± 11	4.42654	0.0432689	0.368677
cg06159404			Island	23.8 ± 6	28.3 ± 8.4	4.42373	0.0206412	0.31201
cg06620117				39.1 ± 7.6	43.5 ± 6.2	4.41698	0.0296975	0.337073
cg11986643	HLA-DQB1	1stExon	S_Shore	24 ± 5.3	28.5 ± 9.4	4.41312	0.0271974	0.330679
cg18831910			Island	32.2 ± 10.5	36.7 ± 6.1	4.41196	0.0289907	0.335449
cg14547509			N_Shelf	43 ± 7.3	47.4 ± 5.8	4.41038	0.0170097	0.300062
cg09140029				40.5 ± 12.7	44.9 ± 8.8	4.40898	0.0151765	0.293062
cg19705131	GALR1	TSS1500	N_Shore	23.4 ± 3.8	27.8 ± 5.8	4.4056	0.00032184	0.164466
cg21385522				29.7 ± 8.6	34.1 ± 5.7	4.40364	0.00302227	0.216567
cg09234582	HLA-DPB1	Body	N_Shore	41.2 ± 8.2	45.6 ± 6.4	4.40216	0.0200602	0.310146
cg22961212				46.2 ± 7.3	50.6 ± 6.3	4.40214	0.0216807	0.315166
cg17033080	IGFBP2	Body		41.3 ± 7.5	45.7 ± 6.5	4.40125	0.0364457	0.353847
cg20818806	COL4A1	Body		43.5 ± 7.5	47.9 ± 6.8	4.40043	0.047339	0.376727
cg24194775	NPR2	TSS1500	N_Shore	30.2 ± 6.1	34.6 ± 5.7	4.39976	0.00432267	0.230532
cg08855938				39 ± 6.2	43.4 ± 6.5	4.39855	0.021327	0.314039
cg00316508	ZNF827	Body		52.2 ± 6.4	56.6 ± 5.7	4.39386	0.0182081	0.304124
cg02881795	C16orf63	3'UTR		46.3 ± 7	50.7 ± 6.6	4.3938	0.0413246	0.364794
cg18375642	FMO2;FMO2	5'UTR;1stExon		41.4 ± 6.4	45.8 ± 5.9	4.38977	0.0160185	0.296417
cg05843312			N_Shelf	48.1 ± 5.7	52.5 ± 5.2	4.38789	0.00609017	0.246058
cg04438074	C10orf107	TSS200	Island	43.9 ± 6.5	48.3 ± 5.4	4.38759	0.011347	0.276652
cg09368485	HLA-J;NCRNA00171	Body;Body	N_Shore	28.4 ± 4.1	32.8 ± 4.9	4.38725	0.000158667	0.155426
cg15600176	LAMB1	Body		48.2 ± 7.8	52.6 ± 6.1	4.38257	0.0291142	0.335837
cg16449687	LOC441666	Body	N_Shore	27.3 ± 7.6	31.7 ± 8.5	4.38094	0.0439441	0.369874
cg03680517	CSGALNACT2	TSS1500	Island	39.5 ± 5.4	43.9 ± 6.5	4.37612	0.0390481	0.359408
cg03510186			S_Shore	60.5 ± 6.2	64.9 ± 5.6	4.37568	0.0167249	0.298928
cg03420978	C4orf19	5'UTR		43.4 ± 5.4	47.8 ± 5.4	4.37036	0.00740181	0.256109
cg21428710	SLC38A4;SLC38A4	TSS200;TSS200		32.7 ± 5	37.1 ± 6.3	4.36975	0.0034355	0.221608
cg27086904			N_Shelf	50.3 ± 6.7	54.7 ± 5.4	4.36686	0.0242998	0.323014
cg23541921			N_Shelf	55.3 ± 5.8	59.7 ± 5.4	4.36628	0.011476	0.277095
cg10827768	BRE;BRE;BRE;BRE;BRE	Body;Body;Body;Body;Body		45.4 ± 7	49.7 ± 6.2	4.36594	0.0297663	0.337314
cg24786986	FOXP2;FOXP2;FOXP2;FOXP2;FOXP2;FOXP2	1stExon;5'UTR;5'UTR;1stExon;5'UTR;1stExon		45.9 ± 6.8	50.3 ± 6.3	4.36411	0.0456958	0.373781
cg24974729	UNC93B1	Body	N_Shore	61.8 ± 5.8	66.2 ± 6.2	4.36236	0.0045987	0.233161
cg15951661	MAP3K9	TSS1500	S_Shore	48 ± 4.5	52.3 ± 4.9	4.35727	0.0031685	0.218049
cg09490124	PUS7	Body		42.7 ± 7.6	47.1 ± 6.6	4.348	0.036869	0.354819
cg03677069	SNCG;SNCG;MMRN2	1stExon;5'UTR;TSS1500		32.1 ± 6.3	36.5 ± 6.2	4.34703	0.0129306	0.283692
cg13347910	GCNT2;GCNT2	TSS200;Body		39.1 ± 7.2	43.4 ± 6	4.34382	0.015417	0.294119
cg06599908	TTYH1;TTYH1	Body;Body	S_Shelf	32 ± 5.4	36.3 ± 6	4.33976	0.0137	0.286911
cg04268405	CHST3	TSS1500	N_Shore	47.9 ± 7.9	52.2 ± 6.3	4.33974	0.0410844	0.363975
cg18046677	MAMSTR;MAMSTR;MAMSTR	1stExon;Body;5'UTR	N_Shelf	39.1 ± 7.3	43.4 ± 6.4	4.33923	0.0387354	0.358704
cg22834924				47.9 ± 6.7	52.2 ± 6.2	4.33863	0.027946	0.332909
cg21899558	PRKAR1B;PRKAR1B;PRKAR1B;PRKAR1B;PRKAR1B;PRKAR1B	Body;Body;Body;Body;Body;Body		74.2 ± 7.4	78.6 ± 5.7	4.33423	0.0115887	0.277605
cg27380997			S_Shore	20.4 ± 5.6	24.8 ± 6.7	4.33393	0.0065768	0.249463
cg20687255			S_Shelf	74.8 ± 9.9	79.1 ± 4.4	4.33247	0.0105251	0.272904
cg19911430				49.4 ± 6.5	53.7 ± 6.4	4.3316	0.0483388	0.378832
cg22180580	NHSL1	Body		49.7 ± 7	54.1 ± 6.1	4.33103	0.0266629	0.329186
cg09386073	ICT1	TSS1500	N_Shore	46.6 ± 7.6	50.9 ± 6.8	4.33053	0.0353309	0.350553
cg07676517			Island	22.4 ± 5.1	26.7 ± 6.1	4.32821	0.00323073	0.218737
cg06009215				52 ± 6.2	56.3 ± 4.9	4.32682	0.00321774	0.218486
cg08326300				45.7 ± 6.1	50 ± 5.8	4.3249	0.0204859	0.311505
cg12251895	KLF7	Body		47.4 ± 6.8	51.8 ± 5.8	4.3231	0.0128761	0.283502
cg04563766	PRKACG;PRKACG	3'UTR;1stExon	N_Shore	64.4 ± 16.3	68.7 ± 12.1	4.3217	0.0414776	0.365159
cg21733531			Island	30.3 ± 5.4	34.6 ± 5.5	4.32086	0.00572092	0.242987
cg08931129			Island	25.1 ± 7.5	29.4 ± 7.8	4.31615	0.0223204	0.316739
cg02058870	SIPA1L1	5'UTR		31 ± 4.1	35.3 ± 5	4.31421	0.00124239	0.188829
cg08049717	AMOTL2	5'UTR	N_Shore	44.8 ± 7.4	49.1 ± 6.3	4.30822	0.034023	0.347561
cg13727473				42.5 ± 6.9	46.8 ± 6	4.30712	0.0103815	0.272162
cg14519997			N_Shore	35.6 ± 6.5	39.9 ± 6.2	4.30604	0.0244541	0.323294
cg12669543	SRGAP3;SRGAP3	Body;Body		55.1 ± 5	59.4 ± 5.3	4.30357	0.00721613	0.254408
cg18850127	POU6F2;POU6F2	Body;Body		48.2 ± 11.1	52.5 ± 14	4.29993	0.0472349	0.376568
cg02790471	SCML4	Body		73.7 ± 5.8	78 ± 4.6	4.29824	0.00200451	0.202047
cg10504392				29.6 ± 4.7	33.9 ± 5.8	4.29169	0.00919143	0.266761
cg00591949	UTS2D;CCDC50;CCDC50	TSS200;Body;Body	S_Shore	36.2 ± 6.6	40.5 ± 5.7	4.29052	0.0100422	0.270902
cg21133433				39.3 ± 7.3	43.6 ± 6.3	4.2901	0.0320274	0.342887
cg26544665	PPAP2A;PPAP2A	Body;Body		50.9 ± 6.1	55.2 ± 5.4	4.28968	0.0146727	0.29136
cg10484211	TGFB2;TGFB2	Body;Body		44.2 ± 6	48.5 ± 5.7	4.28297	0.0141772	0.288981
cg14563485	ZFP14	TSS1500		48.9 ± 7.4	53.2 ± 6.4	4.28155	0.0275657	0.33172
cg18185980	WIPF1;WIPF1	3'UTR;3'UTR		44.5 ± 7.6	48.8 ± 6.5	4.27978	0.0357326	0.351852
cg26645432	HLA-DPB1	Body	Island	49.4 ± 7.9	53.7 ± 6.3	4.27924	0.0255441	0.326292
cg20223237	HLA-DPB1	Body	Island	44.3 ± 9.5	48.6 ± 6.9	4.2692	0.045146	0.372281
cg24100671				41.4 ± 7.4	45.7 ± 6	4.2686	0.0367737	0.354511
cg12082516			S_Shelf	41.4 ± 7.3	45.6 ± 6.5	4.26219	0.0351956	0.350107
cg04096619	SNORD123;SEMA5A	TSS1500;TSS1500	S_Shore	43.4 ± 6.7	47.7 ± 6.4	4.26113	0.0289555	0.335353
cg05652381	TXNDC6	5'UTR		48.5 ± 6.4	52.7 ± 5.8	4.261	0.0124976	0.281952
cg07865216	SLIT1	Body		35.9 ± 4.4	40.2 ± 4.4	4.25879	0.000920694	0.183651
cg15335669			Island	70.7 ± 7.2	75 ± 6.8	4.25811	0.0486931	0.379528
cg10072319	SH3D19;SH3D19	TSS1500;TSS1500		46.3 ± 7.5	50.5 ± 6.5	4.25712	0.0384929	0.358186
cg27269488	UTS2D;CCDC50;CCDC50	TSS200;Body;Body	S_Shore	29.8 ± 5.9	34.1 ± 5.3	4.25653	0.00500618	0.236425
cg16512364			S_Shelf	56.5 ± 6.3	60.8 ± 5.3	4.25232	0.0132558	0.285361
cg25840608			S_Shelf	40.1 ± 7.3	44.4 ± 6.1	4.25173	0.0355469	0.351244
cg00611789	CMYA5	TSS1500		34.8 ± 6.7	39.1 ± 6.5	4.25115	0.0450192	0.372092
cg00767637	PABPC1L2B;PABPC1L2B	1stExon;5'UTR	N_Shore	52.8 ± 14.2	57 ± 4.9	4.25021	0.0215104	0.314792
cg12774946	ARHGAP18	Body		41 ± 7.4	45.2 ± 7.1	4.24997	0.01654	0.298228
cg04357965	LHFPL2	TSS1500	S_Shore	35 ± 7.2	39.2 ± 6.1	4.24924	0.0228644	0.318558
cg08370082	SENP5	Body		54.5 ± 5.9	58.8 ± 5	4.24808	0.0157461	0.295304
cg24671886	CAPZB	Body		48.5 ± 7.6	52.7 ± 7.5	4.2469	0.00329526	0.219723
cg09510085	KIAA1609	Body		59.3 ± 6.5	63.5 ± 5.7	4.23706	0.0268214	0.329546
cg21653149	ANKFY1;ANKFY1	Body;Body		51.9 ± 5.7	56.1 ± 4.6	4.23358	0.00528387	0.238996
cg08777992	MCPH1	Body		47.1 ± 6.8	51.3 ± 6.3	4.22875	0.0413865	0.365024
cg09743950	ITGAM;ITGAM	Body;Body	N_Shore	40.7 ± 6.4	44.9 ± 5.6	4.2268	0.0176067	0.302329
cg13996925	IQSEC2	1stExon	Island	19.1 ± 3.5	23.3 ± 3.9	4.22597	3.09894e-06	0.100063
cg24969303				41.2 ± 5.3	45.5 ± 5.7	4.22397	0.0213371	0.314079
cg12161132	STK32C	Body		85 ± 11.9	89.2 ± 6.3	4.21725	0.0477551	0.377537
cg26244646	BCAS3;BCAS3	Body;Body		42.8 ± 6.9	47 ± 6.5	4.21707	0.0476794	0.377445
cg02467858	TTC23;TTC23;TTC23;TTC23;TTC23;LRRC28;TTC23;TTC23	TSS1500;TSS1500;TSS1500;TSS1500;TSS1500;TSS1500;TSS1500;TSS1500	N_Shore	39.5 ± 5.9	43.7 ± 5.5	4.21673	0.00582847	0.2439
cg09763439				47.7 ± 6.9	51.9 ± 6.2	4.21361	0.0285242	0.334333
cg24957518	TRPM1	Body		50.7 ± 7.5	54.9 ± 5.7	4.2098	0.043657	0.36934
cg10669878			N_Shore	69 ± 8.8	73.2 ± 6.4	4.20713	0.0219519	0.315679
cg19539462	MARK3;MARK3;MARK3;MARK3;MARK3;MARK3;MARK3;MARK3;MARK3;MARK3	5'UTR;5'UTR;5'UTR;1stExon;5'UTR;5'UTR;1stExon;1stExon;1stExon;1stExon	Island	12.2 ± 1.6	16.4 ± 8.8	4.20658	0.0179355	0.303206
cg00239563			N_Shore	40.4 ± 7	44.6 ± 5.5	4.20442	0.0060321	0.245719
cg27531571			S_Shore	40.2 ± 6.5	44.4 ± 5.5	4.20216	0.010255	0.271712
cg20169521	MPP4	TSS200		44.7 ± 7.7	48.9 ± 6.5	4.19998	0.0327721	0.344303
cg08884974			N_Shelf	57.6 ± 5.1	61.8 ± 5.6	4.19914	0.0367209	0.354379
cg10374084	C19orf41	1stExon	Island	19.3 ± 5.1	23.5 ± 7.6	4.1968	0.00951889	0.26834
cg13771214	HERC2P2	TSS200	Island	26.1 ± 8.2	30.3 ± 5.7	4.19463	0.0200185	0.309963
cg01579024	RANBP17	TSS1500	N_Shore	49 ± 5.8	53.2 ± 5.3	4.19182	0.0120873	0.280591
cg08651003	GNB1	5'UTR		56.7 ± 5.7	60.9 ± 5.1	4.18707	0.0139695	0.288573
cg13381631			S_Shore	47.9 ± 7	52 ± 5.7	4.18553	0.0011665	0.186809
cg13007701	DLC1	Body		38.6 ± 5	42.8 ± 5.2	4.18415	0.00961572	0.268731
cg07471614				36.6 ± 7.8	40.8 ± 6.4	4.1834	0.0296267	0.336935
cg26065057	GALR1	TSS1500	N_Shore	26.2 ± 3.9	30.3 ± 5.9	4.18328	0.00153537	0.193893
cg06645778	HSPC159	TSS1500	N_Shore	31.7 ± 4.4	35.9 ± 4.6	4.18247	0.00209978	0.204381
cg08710911			N_Shelf	33.4 ± 6.8	37.6 ± 6.1	4.18225	0.0349054	0.349124
cg03888814	DNAH7	TSS1500	S_Shore	46.4 ± 6.2	50.6 ± 5.7	4.17864	0.00543616	0.240711
cg26380479			N_Shelf	43.6 ± 4.4	47.8 ± 4.1	4.17853	0.000644601	0.178275
cg26137219			N_Shore	38.3 ± 6.5	42.5 ± 6	4.17722	0.0138311	0.287715
cg02844852				28.4 ± 7.4	32.5 ± 6.5	4.17694	0.010227	0.271554
cg02477603				28.1 ± 4.8	32.3 ± 5.4	4.17509	0.00190757	0.199722
cg09592546	RPTOR;RPTOR	Body;Body		58.3 ± 9.4	62.5 ± 5.8	4.17431	0.00477847	0.234064
cg02799880	DOCK9;DOCK9;DOCK9;DOCK9	Body;Body;TSS200;TSS200		36.2 ± 7.6	40.4 ± 6.7	4.17394	0.0440715	0.37011
cg16290101	C1orf157	TSS1500		47.9 ± 7.8	52.1 ± 6.2	4.16294	0.0468279	0.37589
cg07952182	DDR2;DDR2	5'UTR;5'UTR		41.2 ± 7.4	45.3 ± 6.6	4.1595	0.0450446	0.372113
cg16342323	SFTA3	Body	N_Shelf	67.9 ± 8	72.1 ± 4.3	4.15923	0.00686959	0.251936
cg09175834	NAV3	1stExon		55.2 ± 6	59.4 ± 5.7	4.15564	0.0203225	0.310946
cg23318893	HLA-J;NCRNA00171	Body;Body	N_Shore	33.3 ± 4	37.4 ± 5.1	4.15438	0.000573893	0.176559
cg19721094	VASH1	Body	S_Shelf	58.5 ± 5.6	62.7 ± 4.9	4.15281	0.00271531	0.212881
cg00369142	PPP2R3A;PPP2R3A	3'UTR;3'UTR		45.5 ± 6.7	49.7 ± 6	4.15202	0.0301513	0.33816
cg05875017	CHRND	TSS200	S_Shore	23.1 ± 3.7	27.3 ± 5.3	4.15073	0.00263524	0.211478
cg22757362	RASGEF1A	5'UTR	N_Shelf	44.2 ± 5.4	48.3 ± 6.1	4.14917	0.0119562	0.27992
cg10742523				37.4 ± 5.8	41.5 ± 5.5	4.14523	0.0171542	0.300629
cg25124058	RMST	Body		76.6 ± 11.5	80.7 ± 8.8	4.1435	0.0403321	0.362279
cg12658012				48.1 ± 7.4	52.2 ± 5.7	4.14287	0.0369952	0.35499
cg02142483				30.3 ± 4	34.5 ± 5	4.14119	0.00577517	0.243454
cg17052212	ANO6;ANO6;ANO6	Body;Body;Body		55.7 ± 6.1	59.8 ± 5.7	4.1405	0.0420326	0.366218
cg12865939	ST5;ST5;ST5	TSS1500;TSS200;5'UTR		46.2 ± 5.8	50.3 ± 4.5	4.13639	0.00173747	0.196241
cg17011709	CYP26C1	Body	Island	33.8 ± 5.7	37.9 ± 5.8	4.13635	0.0282006	0.333302
cg24543939				47.9 ± 6.3	52 ± 5.9	4.13573	0.026862	0.329697
cg18786224			N_Shore	40 ± 9.7	44.1 ± 7.7	4.13502	0.00619322	0.246668
cg04398451	MYO15A	Body	Island	79.8 ± 7.8	83.9 ± 9	4.13245	0.0182859	0.30435
cg14511393	HABP4	Body		39.5 ± 7.1	43.6 ± 6.5	4.12867	0.0269627	0.329884
cg07103673	NLRP14	3'UTR		58.7 ± 6.9	62.8 ± 5	4.12709	0.00445955	0.231886
cg26254345				46.2 ± 6.8	50.3 ± 5.7	4.11784	0.0308407	0.339864
cg18815398			N_Shore	32.6 ± 7.6	36.7 ± 5.9	4.11656	0.0224088	0.316962
cg08380311	NFIC;NFIC	Body;Body	Island	4.8 ± 3.1	8.9 ± 9	4.114	0.0201761	0.310368
cg02270332				50.4 ± 6.3	54.6 ± 5.7	4.11309	0.00426859	0.230101
cg10765992	TTC23;TTC23;TTC23;TTC23;TTC23;TTC23;TTC23	Body;Body;Body;Body;Body;Body;Body		58.7 ± 5.4	62.8 ± 4.7	4.11143	0.00805431	0.259242
cg15948536	PALLD;PALLD;PALLD;PALLD	5'UTR;Body;Body;Body		33.3 ± 5.3	37.4 ± 5.5	4.11108	0.00380683	0.225629
cg26667550	LMNA;LMNA;LMNA	Body;Body;Body		34 ± 7.9	38.1 ± 6.4	4.11031	0.0207157	0.312219
cg00491021	PLAT;PLAT	5'UTR;5'UTR		45.6 ± 5.6	49.7 ± 5.2	4.11022	0.00596995	0.245251
cg00726046	PKIG;PKIG;PKIG	5'UTR;5'UTR;5'UTR	S_Shore	35.7 ± 6.6	39.9 ± 5.4	4.10834	0.0125311	0.282065
cg04053798	SLC38A4;SLC38A4;SLC38A4;SLC38A4	1stExon;5'UTR;1stExon;5'UTR		24.1 ± 4.9	28.2 ± 6.2	4.10745	0.00176249	0.197063
cg03209412			Island	28.1 ± 5.2	32.2 ± 6.3	4.10674	0.0200566	0.310143
cg24975986	ZNF727	TSS200	N_Shore	19.1 ± 5.7	23.2 ± 6.6	4.10596	0.00163468	0.194929
cg09697795	C19orf41	1stExon	Island	21.4 ± 4.1	25.5 ± 4.9	4.10572	9.90256e-05	0.146957
cg27080085	LOC84856	Body	N_Shore	40.6 ± 5.8	44.7 ± 5.8	4.10424	0.0103867	0.272178
cg24480379	SELENBP1;SELENBP1	5'UTR;1stExon		49.5 ± 7.1	53.6 ± 6	4.09857	0.0329093	0.344749
cg06096245	GOSR2;GOSR2	3'UTR;3'UTR		26 ± 5.4	30 ± 3.4	4.09671	0.000710625	0.17982
cg10453019	GALNTL2;GALNTL2	5'UTR;1stExon		31.2 ± 5.5	35.3 ± 5.1	4.09653	0.00895373	0.264818
cg18130688				55.8 ± 6	59.9 ± 6.3	4.0954	0.0169695	0.299848
cg00929635	DBNDD2;DBNDD2;DBNDD2;DBNDD2;SYS1-DBNDD2;DBNDD2;DBNDD2	5'UTR;5'UTR;TSS1500;TSS1500;Body;5'UTR;5'UTR	Island	24.9 ± 5.9	29 ± 5.7	4.09479	0.00984083	0.269766
cg07328688	ANK2;ANK2;ANK2	3'UTR;3'UTR;3'UTR		49.9 ± 5.2	54 ± 5.1	4.08825	0.00670437	0.250439
cg16625671				53 ± 5.6	57.1 ± 5.3	4.08741	0.00971957	0.269057
cg10687107			Island	39 ± 5	43.1 ± 5	4.08317	0.00309789	0.217436
cg16265717	LEPR;LEPR;LEPR	5'UTR;5'UTR;5'UTR	S_Shore	47.2 ± 8	51.3 ± 6.6	4.08306	0.0448497	0.371806
cg04130557	SORBS2	5'UTR		47.5 ± 8.1	51.6 ± 5.9	4.08109	0.0218202	0.315351
cg23876832				21.5 ± 5.4	25.5 ± 6.1	4.07695	0.0065536	0.249281
cg17566175	DST;DST;DST;DST;DST	Body;Body;Body;Body;Body		38.2 ± 5.4	42.2 ± 5.1	4.07327	0.0104681	0.272738
cg25247689				46.1 ± 6.1	50.2 ± 7.6	4.0716	0.0437584	0.369521
cg12290311	DAB2	5'UTR	N_Shore	40.9 ± 9.6	45 ± 7.5	4.06541	0.0483976	0.378926
cg17174764	LRRN4CL	TSS200	S_Shore	46.5 ± 7.4	50.6 ± 5.9	4.06475	0.0404456	0.362591
cg11214757	GPRIN1	Body	Island	12.6 ± 5.7	16.7 ± 6.9	4.06229	0.0447328	0.371621
cg08555866			Island	48.2 ± 5.2	52.2 ± 5.5	4.05738	0.00761408	0.257442
cg18328334	TNS1;TNS1	1stExon;5'UTR		29.1 ± 5.1	33.2 ± 5.2	4.05663	0.000494222	0.172011
cg09065113				43.4 ± 7	47.4 ± 6.1	4.0557	0.0486713	0.379506
cg04106785	CDK5R1	TSS1500	N_Shore	51.2 ± 6.4	55.2 ± 5.4	4.05111	0.0192443	0.307209
cg17343385	DNAJC5	5'UTR	S_Shore	81.7 ± 9.6	85.7 ± 4.4	4.04939	0.00964738	0.268731
cg12805491	PAQR7	TSS1500	N_Shelf	47.5 ± 7.4	51.6 ± 5.1	4.04936	0.0198498	0.309335
cg15890103	FZD4	Body	N_Shelf	52.8 ± 6.5	56.9 ± 5.5	4.04914	0.0337674	0.346944
cg18348690	S100A10	TSS1500	S_Shore	33.4 ± 7.5	37.5 ± 6.4	4.04871	0.010666	0.27363
cg08067346	ARHGAP17;ARHGAP17	Body;Body		41.9 ± 7.3	46 ± 5.7	4.04861	0.0308303	0.339821
cg18313416	NUP210	Body		44 ± 8	48 ± 6.9	4.04595	0.0271597	0.330544
cg04366076	TCF7L1	Body		48.9 ± 7.1	52.9 ± 6.4	4.04484	0.0458492	0.374077
cg12242450	GCNT2;GCNT2	TSS200;Body		41.7 ± 6.8	45.7 ± 6	4.04382	0.0241869	0.322668
cg08336425				27 ± 6.6	31 ± 7.4	4.04295	0.0201606	0.310316
cg05561193	DCLK2;DCLK2	TSS1500;TSS1500	N_Shore	42.2 ± 4.9	46.3 ± 5.4	4.04124	0.00685268	0.251864
cg24419391	CLDN3;CLDN3	3'UTR;1stExon	Island	44.5 ± 7	48.5 ± 6.1	4.04032	0.00336863	0.220269
cg17766651				59.3 ± 5.7	63.3 ± 5.1	4.03852	0.0129517	0.283783
cg11743000	JAK1	5'UTR		44.2 ± 6.4	48.3 ± 6.6	4.03734	0.0392543	0.359818
cg13582457	ERGIC1	Body		53.3 ± 7.1	57.3 ± 6.3	4.03235	0.0058432	0.243917
cg02197634	HLA-DPB1	Body	S_Shore	58.2 ± 7.6	62.2 ± 5.9	4.0292	0.023802	0.321411
cg04227238	HCG4P6	TSS1500	N_Shore	22.5 ± 9.8	26.5 ± 9	4.02741	0.0148599	0.29175
cg26581206	NCOR2;NCOR2	5'UTR;5'UTR	S_Shore	35.6 ± 7.3	39.6 ± 6.8	4.02578	0.0382488	0.357672
cg16728323	RAB20	Body	N_Shore	37.8 ± 8.3	41.8 ± 7.1	4.02503	0.0242591	0.322837
cg14628274	ACER2	Body		37.2 ± 6.2	41.2 ± 5.6	4.02389	0.0163523	0.297625
cg19865375	KIAA1324L;KIAA1324L	Body;Body		43.5 ± 6.2	47.5 ± 5.7	4.02232	0.0213688	0.314263
cg04931238				44.9 ± 6.4	48.9 ± 5.9	4.0213	0.0472674	0.37662
cg14193825	NXN	Body		61.1 ± 4.5	65.2 ± 6.5	4.01812	0.034085	0.347719
cg09514561	BTNL2	Body		37.6 ± 5.3	41.6 ± 5.6	4.01757	0.00425324	0.23001
cg24696183	KCNQ1DN	Body	S_Shore	38.1 ± 6.2	42.1 ± 5.4	4.01555	0.0131387	0.284869
cg24921140	SSR3	3'UTR		44 ± 7.4	48 ± 6.8	4.01023	0.0478446	0.377716
cg05793375				47.7 ± 6.5	51.7 ± 5.9	4.00984	0.0481577	0.37851
cg11258484				47.4 ± 7	51.4 ± 6.1	4.00583	0.0471477	0.376348
cg24636368	SKAP1;SKAP1	Body;Body		48.3 ± 5.6	52.3 ± 4.8	4.00409	0.00898272	0.265058
cg23320499	DUSP16	Body		31 ± 4.9	35 ± 4.5	4.00279	0.00564468	0.242583
cg06844526	MYO1B;MYO1B;MYO1B	Body;Body;Body		40 ± 7.3	44 ± 6.4	4.00245	0.0417063	0.365565
cg04338890			N_Shelf	36 ± 7.2	40 ± 5.6	4.00032	0.00977048	0.269304
cg20688917	HOXA3;HOXA3	5'UTR;TSS1500	N_Shore	55.1 ± 5.4	59.1 ± 4.9	3.99976	0.025017	0.324879
cg07034255	MTMR12	Body		48.3 ± 6.3	52.3 ± 6	3.99889	0.0287163	0.334791
cg07752095	INTU	Body		52.7 ± 6.9	56.7 ± 5.3	3.99734	0.019221	0.307205
cg11691429	SNTG2	Body	S_Shore	41.8 ± 5.3	45.8 ± 4.8	3.99722	0.013572	0.286333
cg24729221			N_Shore	42.9 ± 5.8	46.9 ± 5.3	3.99391	0.00612674	0.24613
cg25375162				46.4 ± 7.1	50.4 ± 6	3.99338	0.024135	0.322603
cg14473643	ZBTB22;TAPBP;TAPBP;TAPBP;ZBTB22	Body;TSS1500;TSS1500;TSS1500;Body	Island	18.4 ± 4.2	22.4 ± 5.3	3.99327	0.000918485	0.18364
cg02282631			S_Shore	41.4 ± 4.4	45.4 ± 6.2	3.99311	0.0338053	0.347053
cg27302255				57.6 ± 5	61.6 ± 4.2	3.99187	0.00217261	0.205915
cg05797623	ADAMTS3	Body		41.3 ± 7.1	45.3 ± 6.3	3.9908	0.0497522	0.38167
cg09784347	IQCJ;IQCJ	TSS200;TSS200		56.2 ± 5.6	60.2 ± 4.2	3.99042	0.00387993	0.226425
cg03577139	SOD3	TSS200		40.8 ± 7.2	44.8 ± 6.5	3.9891	0.0464837	0.375105
cg13119182	SLC10A6	TSS1500		52.2 ± 7.6	56.1 ± 6.5	3.97908	0.0496691	0.381489
cg24320816	GFOD1	Body		45 ± 7.5	49 ± 6.4	3.97711	0.0423316	0.366757
cg05528293	GALR1	TSS1500	N_Shore	20.6 ± 4.8	24.6 ± 7.1	3.97689	0.00374389	0.225049
cg07896438				49.3 ± 5.7	53.3 ± 5.1	3.97521	0.0111224	0.275647
cg09498948			S_Shore	35.7 ± 6.3	39.7 ± 5.3	3.9748	0.02416	0.322603
cg25045942	HLA-DPB1	Body	N_Shore	43.9 ± 7.5	47.9 ± 5.4	3.97459	0.0212591	0.313715
cg20800892				55.8 ± 6.1	59.8 ± 6.2	3.97155	0.0178771	0.303028
cg25780109	NMNAT3	Body		46.6 ± 6.3	50.5 ± 6	3.97131	0.0468041	0.375845
cg19106932			Island	18.1 ± 6.3	22 ± 6.1	3.9708	0.0241135	0.322603
cg00470636	DPYSL2	Body	S_Shelf	48.8 ± 7.2	52.8 ± 6	3.96898	0.0459865	0.374344
cg27223728			S_Shelf	51.7 ± 6.6	55.7 ± 6.1	3.96762	0.0224281	0.317012
cg23694533			S_Shore	25.9 ± 6.1	29.8 ± 6.3	3.96752	0.038216	0.357558
cg25647583	FES;FES;FES;FES	TSS1500;TSS1500;TSS1500;TSS1500	N_Shore	24 ± 4.3	27.9 ± 4.1	3.96689	0.000492669	0.172011
cg19155391	ZNF727	TSS200	N_Shore	23.8 ± 5.2	27.8 ± 6.7	3.96362	0.00494313	0.235892
cg17261676			N_Shelf	49.7 ± 6.2	53.6 ± 5.5	3.96262	0.0329107	0.344749
cg05049448	SNX8	Body	S_Shelf	36 ± 7	39.9 ± 6.5	3.96039	0.0461313	0.374445
cg15622158	CNKSR1;CNKSR1;CNKSR1	Body;5'UTR;1stExon		41 ± 5.7	45 ± 5.9	3.95981	0.00398283	0.227756
cg11265839	ELK3	Body	S_Shelf	32.7 ± 6	36.6 ± 6.7	3.95877	0.0163974	0.297693
cg08844365	LAMA4;LAMA4;LAMA4;LAMA4;LAMA4	TSS1500;TSS1500;TSS1500;TSS1500;TSS1500	S_Shore	50.7 ± 5.9	54.7 ± 5.3	3.95814	0.0242949	0.322986
cg07906931	KLHL36	5'UTR	S_Shore	60.7 ± 4.5	64.7 ± 5.3	3.95708	0.0034774	0.222211
cg09037712	HLCS	TSS1500	Island	49.1 ± 6.1	53 ± 5	3.95481	0.0106758	0.273672
cg19701087	GSTA4	Body	N_Shore	31.6 ± 4.7	35.5 ± 5	3.95473	0.00758789	0.257366
cg11653466	C8orf86	TSS200		38.9 ± 7.3	42.8 ± 5.8	3.95407	0.0270904	0.330338
cg17055704	ZBTB22;TAPBP;TAPBP;TAPBP;ZBTB22	Body;TSS1500;TSS1500;TSS1500;Body	Island	36.3 ± 3.9	40.2 ± 4.4	3.95247	0.000239026	0.159626
cg27466845	NRXN2;NRXN2;NRXN2	Body;Body;Body	Island	37.6 ± 7	41.6 ± 6.3	3.9515	0.041701	0.365565
cg14635199				57.2 ± 6.1	61.2 ± 6.6	3.95054	0.0265707	0.328907
cg00012362	S100A13;S100A13;S100A13;S100A13;S100A1;S100A13;S100A13	5'UTR;1stExon;5'UTR;5'UTR;TSS1500;5'UTR;5'UTR		38.7 ± 6	42.7 ± 5.3	3.94682	0.0050109	0.236425
cg14011987	TNXB	5'UTR	S_Shore	69.4 ± 7.6	73.3 ± 6	3.94419	0.0266462	0.329158
cg07124183				62.9 ± 8.5	66.9 ± 6.2	3.94253	0.0251286	0.32519
cg16708623	TRIM2;TRIM2	TSS1500;5'UTR		48.2 ± 6.2	52.2 ± 5.2	3.94225	0.0188818	0.306198
cg25799073	PHLDB2;PLCXD2	5'UTR;Body		45.3 ± 6.6	49.3 ± 5.8	3.94111	0.0230142	0.319073
cg01192051	POLG;POLG	TSS1500;TSS1500	S_Shore	49.3 ± 4.6	53.2 ± 4.3	3.93749	0.00225137	0.206045
cg03236170			N_Shore	36.3 ± 4	40.3 ± 4.4	3.93741	0.000502497	0.172287
cg14565752	SLC8A2	Body	S_Shelf	49.9 ± 6.6	53.9 ± 5.8	3.93628	0.0202397	0.310578
cg09206294	MAPKBP1;MAPKBP1	Body;Body		44.2 ± 6.3	48.1 ± 5.6	3.93619	0.0323149	0.343501
cg09876464	ZNF592	Body		51.6 ± 6.2	55.5 ± 5.8	3.93532	0.0157679	0.295384
cg00885365				53 ± 4.8	57 ± 4.9	3.93434	0.00810958	0.259433
cg07224931	MLEC	Body		43.9 ± 6	47.9 ± 5.1	3.93413	0.0154878	0.294397
cg09841704	MESDC1;MESDC1	1stExon;3'UTR	S_Shore	48.1 ± 6.3	52.1 ± 5.5	3.93272	0.049189	0.380553
cg09759458				21.6 ± 4.7	25.5 ± 7.1	3.93182	0.0160757	0.296597
cg02269978	PPP1R2P1	Body	Island	42.4 ± 3.1	46.4 ± 4	3.93058	4.52471e-05	0.130791
cg20716653				51 ± 5.7	54.9 ± 5.6	3.92864	0.0273381	0.331044
cg27512510			N_Shore	37.4 ± 5.8	41.3 ± 5.1	3.92712	0.0160795	0.296597
cg24727290	DDR1;DDR1	TSS1500;TSS1500	N_Shore	42 ± 5.9	45.9 ± 5.7	3.92345	0.0324825	0.343863
cg23554164	EXT1	Body		38.6 ± 7	42.5 ± 5.9	3.92287	0.0361182	0.352801
cg02834909	PRSS50	TSS200	Island	29.1 ± 6.6	33.1 ± 7.2	3.92251	0.017858	0.303027
cg09246103	RERE;RERE;RERE	5'UTR;Body;Body		40 ± 6	44 ± 5.6	3.92213	0.0246198	0.323874
cg22311289	UTRN	Body		52.8 ± 6.6	56.7 ± 5.5	3.92048	0.0253944	0.325817
cg04079760	ESRP2	Body	Island	29.1 ± 5.4	33 ± 7.5	3.92044	0.0148383	0.29175
cg00567703	HOXC4;HOXC5;HOXC6	5'UTR;Body;5'UTR	Island	25.8 ± 4.7	29.8 ± 5.4	3.92038	0.0054479	0.240711
cg19931491	FEZ1	Body		45.8 ± 8.5	49.8 ± 6.9	3.91859	0.0424819	0.367073
cg22365132	LYRM4;LYRM4;LYRM4	Body;Body;Body		37.2 ± 6	41.1 ± 5.3	3.91813	0.021079	0.313067
cg06438517			Island	24.4 ± 7.4	28.4 ± 5.9	3.91542	0.00302577	0.216567
cg20712631	NEURL1B	Body		47.5 ± 6.3	51.4 ± 5.3	3.91509	0.0250855	0.324994
cg25026992	PCDHB7;PCDHB7	1stExon;3'UTR	S_Shore	34.8 ± 4.4	38.7 ± 5.5	3.91488	0.00172708	0.196175
cg14078714	C9orf3	Body		51.5 ± 6.2	55.4 ± 5.2	3.91281	0.0285108	0.334311
cg15646463				53.2 ± 6.7	57.1 ± 6.1	3.91157	0.0338645	0.347137
cg13349035	HLA-DPB1	Body	N_Shore	38.4 ± 7.9	42.3 ± 5.5	3.91156	0.026068	0.327711
cg12103951			S_Shore	36.2 ± 5.3	40.1 ± 5.2	3.91121	0.0135267	0.286303
cg25927215				49.4 ± 6.3	53.4 ± 5.5	3.91118	0.0331398	0.345395
cg27046335	PRLR	5'UTR		29.3 ± 5.9	33.2 ± 5.5	3.91034	0.0118927	0.27952
cg07844738	PTGIR	TSS1500	S_Shore	53.5 ± 5.1	57.4 ± 5.7	3.90918	0.022602	0.317565
cg27632471	C20orf96	Body	N_Shore	59.6 ± 6.5	63.6 ± 6	3.90826	0.0382534	0.357702
cg11156891			S_Shelf	28 ± 6.2	31.9 ± 6.8	3.90646	0.016152	0.296746
cg02052366			N_Shelf	46.9 ± 5.8	50.8 ± 5.3	3.90363	0.01978	0.309173
cg14439774	SMG6;SMG6	Body;Body		38.3 ± 6.7	42.2 ± 5.8	3.90241	0.029354	0.336442
cg21024234				50.6 ± 4.7	54.5 ± 4.4	3.90144	0.0015351	0.193893
cg13276704				37.9 ± 6.8	41.8 ± 5.9	3.90095	0.0236575	0.321082
cg24507266	PLEC1;PLEC1;PLEC1;PLEC1	1stExon;Body;Body;5'UTR	Island	15.5 ± 5.3	19.4 ± 5.3	3.90072	0.00618905	0.246641
cg24590430			S_Shelf	36 ± 5.9	39.9 ± 5.7	3.89814	0.0288057	0.334992
cg26343510	P2RY6;P2RY6;P2RY6;P2RY6	5'UTR;5'UTR;1stExon;1stExon	Island	26.3 ± 4.4	30.2 ± 3.8	3.89763	0.00116506	0.186809
cg21123417	SLC12A7	Body	S_Shelf	41.4 ± 6.5	45.3 ± 6.1	3.89708	0.037766	0.356559
cg24330456	RNF39;RNF39	Body;Body	Island	46.2 ± 7.2	50.1 ± 6	3.89639	0.0373514	0.355669
cg24864203	KIF2A;KIF2A	Body;Body		52.2 ± 4.6	56.1 ± 4.4	3.89217	0.0016725	0.195561
cg16866941	MAFF;MAFF;MAFF;MAFF	5'UTR;5'UTR;5'UTR;5'UTR	S_Shelf	40.3 ± 7.3	44.2 ± 5.9	3.89191	0.0333543	0.345964
cg22332066	HHAT;HHAT;HHAT;HHAT;HHAT;HHAT;HHAT;HHAT	TSS1500;TSS1500;1stExon;5'UTR;TSS1500;1stExon;5'UTR;TSS1500	N_Shore	47.6 ± 5.2	51.5 ± 4.7	3.88924	0.00733783	0.255383
cg16716449	A2BP1;A2BP1;A2BP1	5'UTR;5'UTR;5'UTR		48.8 ± 5.1	52.7 ± 5.9	3.88706	0.0244166	0.323173
cg24280512			Island	25 ± 4	28.9 ± 4.1	3.88614	2.90303e-05	0.128838
cg07822618	WDR60	Body	N_Shelf	57.5 ± 5	61.3 ± 4.6	3.88614	0.010474	0.272738
cg18581950	GPBAR1;GPBAR1;GPBAR1	TSS1500;TSS1500;TSS1500		41.9 ± 7.1	45.8 ± 6.4	3.88509	0.0449839	0.372025
cg13385114	TMEM201;TMEM201	Body;Body		38.5 ± 5	42.4 ± 4.8	3.88454	0.0078897	0.258454
cg07855242	MYT1L	Body	N_Shore	37.3 ± 6.3	41.2 ± 5.6	3.88439	0.0299876	0.337782
cg03102898				44.3 ± 4.6	48.2 ± 4.4	3.88346	0.000386431	0.168408
cg00246969	STK24;STK24	Body;Body		40.5 ± 6.7	44.4 ± 6.1	3.88268	0.0425209	0.3672
cg07701307				48.4 ± 6	52.3 ± 5.1	3.8825	0.0123261	0.281273
cg23058037	VIPR2	Body	Island	28.7 ± 5.9	32.6 ± 5.1	3.88117	0.00413894	0.228965
cg27083087	VGLL4;VGLL4;VGLL4;VGLL4;VGLL4	Body;Body;1stExon;Body;5'UTR	Island	42.8 ± 7.8	46.7 ± 6.6	3.87973	0.0369738	0.354976
cg13947469	ZNF727;ZNF727	1stExon;5'UTR	N_Shore	18.1 ± 4.7	21.9 ± 6.2	3.87586	0.00359058	0.223557
cg27654476			S_Shelf	59.1 ± 6.5	63 ± 5.4	3.87544	0.0263895	0.328475
cg05884192	NID2	Body		26.3 ± 4.4	30.1 ± 4.3	3.87449	0.000639229	0.178275
cg18835078	PCDHGA1;PCDHGA1	1stExon;1stExon	Island	60.2 ± 8	64.1 ± 6.1	3.87391	0.0319533	0.342783
cg09375065				73.6 ± 9.7	77.5 ± 5.3	3.8729	0.0405091	0.362692
cg18645642	RERE;RERE	Body;Body		45.9 ± 6.2	49.8 ± 5.4	3.87223	0.0202832	0.310861
cg13952899	C1orf95	Body	S_Shore	51.7 ± 5.3	55.6 ± 4.4	3.8718	0.0118277	0.279086
cg09955886	ITIH5;ITIH5	3'UTR;3'UTR		43.4 ± 6.9	47.3 ± 6	3.87091	0.0457173	0.373781
cg01905046	TGOLN2	Body	N_Shore	19.5 ± 6.6	23.4 ± 8.6	3.87054	0.00937992	0.267747
cg08839808				35.1 ± 5.9	38.9 ± 5.5	3.86727	0.0231689	0.31947
cg10884544	LOC253724	Body		40.2 ± 4	44.1 ± 3.6	3.86707	0.000503273	0.172287
cg02843201	VWA3A	TSS1500		36.4 ± 6.1	40.2 ± 5.4	3.86512	0.0216516	0.315078
cg25486738			N_Shore	53.9 ± 5.7	57.8 ± 4.4	3.86492	0.0023698	0.207338
cg12736877	RNF39;RNF39	Body;Body	Island	38.6 ± 7.4	42.5 ± 6.8	3.86241	0.0488528	0.379874
cg19718563			Island	45 ± 5.9	48.8 ± 5	3.86182	0.00441987	0.23157
cg01485547	GCNT2;GCNT2	TSS1500;Body		46.1 ± 6.9	49.9 ± 5.7	3.86137	0.0248444	0.324446
cg01023808	TECPR1	Body		67.6 ± 4.8	71.4 ± 4.9	3.85958	0.0430579	0.36827
cg09532664	TAS2R1	TSS1500		78.8 ± 10.3	82.7 ± 3.7	3.85802	0.00800235	0.259106
cg05804047				43.8 ± 6.6	47.6 ± 5.7	3.85747	0.0425602	0.36731
cg19801256	ITGA1	Body		41.8 ± 6.4	45.7 ± 5.9	3.85658	0.0424677	0.367058
cg24039780	PBX1	Body		45.9 ± 5.8	49.8 ± 5.5	3.85544	0.0197542	0.309135
cg00414384	MTL5;MTL5	Body;Body	Island	24.1 ± 4.1	27.9 ± 4.8	3.85434	0.00358575	0.223526
cg03580358				54 ± 6.2	57.9 ± 5	3.852	0.0143121	0.289415
cg13652338	MIR548F5;NBEA	Body;Body		54 ± 5.8	57.8 ± 5.2	3.85078	0.0227883	0.318289
cg21257293			Island	43.3 ± 7.2	47.1 ± 9.4	3.85036	0.0247289	0.324103
cg21416692	PHC2;PHC2	5'UTR;Body		39.4 ± 6.3	43.2 ± 5.5	3.85032	0.0404756	0.362614
cg13001289	INPP5K;INPP5K;INPP5K	Body;Body;Body	N_Shelf	39.3 ± 5.8	43.1 ± 4.9	3.84985	0.011087	0.275429
cg00797104	PPP1R2P1	Body	Island	51.4 ± 3.7	55.3 ± 3.9	3.84879	0.000203223	0.155426
cg12817389	ASPH;ASPH;ASPH;ASPH;ASPH;ASPH;ASPH;ASPH;ASPH;ASPH;ASPH;ASPH	Body;TSS200;TSS200;Body;TSS200;TSS200;TSS200;Body;TSS200;TSS200;Body;Body		37.7 ± 6.6	41.5 ± 5.8	3.84864	0.0420904	0.366298
cg22681190	ALPL	5'UTR		48.9 ± 5.6	52.8 ± 5.4	3.84545	0.0308685	0.339974
cg11728928	CCL3	3'UTR		45.5 ± 6.9	49.3 ± 6.4	3.84528	0.00409945	0.228854
cg05488681				51 ± 6.1	54.8 ± 5.4	3.84512	0.0402473	0.362199
cg08906309	LOC100128288	Body		37.2 ± 5	41.1 ± 5.9	3.84356	0.0157509	0.295314
cg12392557	CHRNB2	3'UTR		40.6 ± 6.6	44.4 ± 5.8	3.84198	0.0441978	0.370416
cg08844698				48.1 ± 6.6	52 ± 5.3	3.84165	0.0345639	0.348374
cg15531562	SNX32	Body	S_Shore	24.5 ± 4.7	28.4 ± 6	3.84021	0.0167573	0.299032
cg19763108	THRB;THRB;THRB	Body;Body;Body		52 ± 6.4	55.8 ± 5	3.83631	0.0219578	0.315701
cg17096289	HLA-C	Body	N_Shore	43.1 ± 10.3	46.9 ± 9.7	3.83462	0.029115	0.335837
cg10281770	WDR45L	TSS1500	S_Shore	58.3 ± 5.3	62.1 ± 6.6	3.82969	0.0274745	0.331442
cg14195992	KIAA0146	Body		43.5 ± 5.8	47.3 ± 5.4	3.82746	0.0197052	0.309028
cg18055623	CACNG8;MIR935	Body;TSS1500	Island	38.6 ± 5.3	42.5 ± 4.7	3.82526	0.00901224	0.265207
cg18869127	PSD4;LOC440839	Body;Body	N_Shore	34.5 ± 6.5	38.4 ± 6.2	3.82488	0.0410397	0.363918
cg02692313	HLA-DPB1	Body	Island	34.2 ± 7.1	38.1 ± 6.2	3.82432	0.0494953	0.381122
cg01839565				41.2 ± 4.7	45.1 ± 4.7	3.82342	0.00404249	0.228324
cg21234265			N_Shore	24.7 ± 4.1	28.6 ± 4.1	3.82301	0.000294769	0.162269
cg07728250	MSI2;MSI2	Body;Body		43.3 ± 5	47.1 ± 3.8	3.82253	0.00117274	0.186809
cg22276371	CHRND	TSS200	S_Shore	33.6 ± 4.6	37.5 ± 4.9	3.82183	0.00523015	0.238506
cg08838842	PHLDB2;PHLDB2;PHLDB2;PHLDB2	TSS1500;Body;TSS1500;TSS1500	N_Shore	48.8 ± 5.1	52.6 ± 5	3.82157	0.019373	0.307882
cg00850538	CRIM1	TSS1500	N_Shore	50 ± 6.3	53.8 ± 5.6	3.81912	0.0396482	0.360967
cg02471760	MIR210	TSS1500	S_Shore	32.9 ± 5	36.7 ± 5.8	3.81884	0.00584612	0.243917
cg03780997	CCHCR1;CCHCR1;CCHCR1	3'UTR;3'UTR;3'UTR		38.8 ± 6.3	42.6 ± 5.6	3.81566	0.0231466	0.31944
cg01560476	TNRC6A	Body	S_Shore	43.5 ± 6.4	47.3 ± 5.5	3.8149	0.0404621	0.362611
cg21213853	GRM2;GRM2	5'UTR;5'UTR	S_Shore	48.9 ± 4.6	52.7 ± 4.9	3.81327	0.0314087	0.341348
cg14228300	IGFBP3;IGFBP3	TSS1500;TSS1500	Island	10.6 ± 4.4	14.4 ± 8.1	3.81207	0.0135354	0.286303
cg01167615				54.8 ± 6.3	58.6 ± 5.4	3.81139	0.0382078	0.357558
cg19684668				48.4 ± 7.1	52.2 ± 6.4	3.81138	0.0170828	0.300406
cg10377144	PAPSS2;PAPSS2	TSS1500;TSS1500	N_Shore	37.8 ± 6.4	41.6 ± 5.4	3.80936	0.0307625	0.339708
cg25349276	LIMCH1;LIMCH1;LIMCH1;LIMCH1;LIMCH1	Body;Body;Body;TSS1500;TSS1500		48.9 ± 6.5	52.7 ± 5.5	3.80888	0.0344776	0.348223
cg15593269				54.6 ± 5.8	58.4 ± 4.9	3.80862	0.0324179	0.34378
cg03348100			S_Shelf	45.5 ± 4.9	49.4 ± 4.3	3.80845	0.00244304	0.208538
cg12893780	HLA-DPB1	Body	Island	37 ± 7.1	40.9 ± 5.4	3.80805	0.0273248	0.331044
cg03753942				46.8 ± 6.9	50.6 ± 5.9	3.80659	0.0432743	0.368677
cg17362900	HLA-DPB1	Body	N_Shore	50.1 ± 6	53.9 ± 5.1	3.80619	0.0150789	0.292816
cg26927939	C4orf27	TSS1500	S_Shore	45.6 ± 5.4	49.4 ± 5.4	3.804	0.00719035	0.254081
cg05868365	TMEM184A	3'UTR	S_Shore	69.3 ± 5.1	73.1 ± 6.7	3.80373	0.00798277	0.258845
cg06419659	S100A13;S100A13;S100A13;S100A1;S100A13;S100A13	TSS1500;5'UTR;TSS200;TSS1500;5'UTR;TSS1500		19.8 ± 5.3	23.6 ± 6.1	3.80367	0.00292042	0.215009
cg23454003				55.5 ± 5.1	59.3 ± 4.3	3.80234	0.0141874	0.288981
cg15995075	TRPC1	Body		59.6 ± 5.2	63.4 ± 4.5	3.8002	0.00261867	0.211381
cg04830355			N_Shelf	45.9 ± 5.3	49.7 ± 5.3	3.80012	0.0179502	0.303298
cg17298989	EIF2B3;EIF2B3	Body;Body		45.3 ± 7	49.1 ± 5.7	3.79972	0.0397439	0.361205
cg00245454	FNIP2	Body		37 ± 6.5	40.8 ± 5.9	3.79861	0.0412428	0.364546
cg00439384	PDIA5;PDIA5	TSS1500;TSS1500	N_Shore	33.5 ± 6.3	37.3 ± 5.3	3.79855	0.0223142	0.316739
cg05542785			Island	27.1 ± 5.8	30.9 ± 5.2	3.79821	0.00440691	0.231397
cg13506158	UTS2D;CCDC50;CCDC50	TSS200;Body;Body	S_Shore	37.8 ± 6.7	41.6 ± 6.4	3.7963	0.0472277	0.376564
cg14102186	TCF7L1	Body	S_Shelf	57.8 ± 4.8	61.5 ± 4.4	3.79624	0.0132535	0.285361
cg11141743				39.8 ± 6.3	43.6 ± 5.7	3.79581	0.0376689	0.356457
cg03228449	FN1;FN1;FN1;FN1;FN1;FN1;FN1	Body;Body;Body;Body;Body;Body;Body	N_Shore	48.5 ± 5.8	52.3 ± 5.5	3.79412	0.0152853	0.29363
cg00674220				48.6 ± 6	52.4 ± 5.2	3.79126	0.0158069	0.295503
cg01252526	WDR90	Body	N_Shore	29.7 ± 7.1	33.5 ± 7.6	3.79095	0.0265791	0.328963
cg19480385				35.7 ± 5.9	39.5 ± 5.5	3.79011	0.0213832	0.314265
cg05189804	ASAM	Body	N_Shore	38.3 ± 4.9	42.1 ± 4.2	3.78933	0.00197155	0.201239
cg05352688				39.4 ± 6.6	43.2 ± 5.5	3.78819	0.0261025	0.32779
cg06195280	XAF1;XAF1	TSS1500;TSS1500		46.4 ± 6.8	50.2 ± 5.8	3.78753	0.0456063	0.373509
cg19928597			S_Shelf	28.4 ± 6.1	32.2 ± 5.8	3.78748	0.00837793	0.261525
cg05822335	FMO2	3'UTR		40.9 ± 6.4	44.7 ± 6.1	3.78747	0.0415146	0.365284
cg03447547	IFI27;IFI27	TSS200;TSS200		44.8 ± 5.7	48.6 ± 5.5	3.78613	0.0132652	0.285393
cg01997884				41.1 ± 7.1	44.9 ± 5.9	3.78561	0.0431175	0.368437
cg09760574	C20orf152	Body		44.8 ± 6.8	48.6 ± 6.4	3.78166	0.0476781	0.377445
cg06111140	ESYT2	Body		36.5 ± 5.7	40.3 ± 5.3	3.78106	0.0340564	0.3477
cg10909080	MAFG;MAFG	5'UTR;TSS200	S_Shore	24 ± 4.5	27.8 ± 4.1	3.77893	0.000803424	0.180529
cg27395066	ACBD4;ACBD4;ACBD4;ACBD4	3'UTR;3'UTR;3'UTR;3'UTR	N_Shore	16.5 ± 5.4	20.3 ± 5.9	3.77856	0.016514	0.298112
cg23436960	VASH1	Body	N_Shelf	20.3 ± 4.5	24 ± 3.6	3.77771	5.24152e-06	0.10604
cg06900514				37.8 ± 7.2	41.6 ± 6.1	3.77691	0.0477977	0.377552
cg06068373	SEC22C;SEC22C	3'UTR;Body		50.3 ± 4.8	54 ± 4.3	3.7769	0.00474448	0.233648
cg27312961	UTS2D;CCDC50;CCDC50	TSS200;Body;Body	S_Shore	26.1 ± 5.9	29.9 ± 6	3.77301	0.0160038	0.296367
cg24036116	TTC7B	Body	N_Shore	40.4 ± 6.7	44.2 ± 6.6	3.77156	0.039144	0.359588
cg22214349				54.4 ± 5	58.1 ± 4.3	3.7715	0.0140945	0.288981
cg02319972				40.8 ± 4.7	44.5 ± 4.3	3.7694	0.00147568	0.193233
cg18016304			S_Shelf	45.2 ± 6.7	48.9 ± 6.6	3.76932	0.0207088	0.312216
cg18568930	IGLON5	Body	S_Shore	41.6 ± 6.3	45.3 ± 5.5	3.7684	0.0126157	0.28238
cg06957310	ADAP2	Body		39.9 ± 6.6	43.7 ± 6	3.76624	0.0114881	0.277132
cg09752496				53.9 ± 6	57.7 ± 5.4	3.76599	0.0241993	0.322727
cg15617545	SERPING1;SERPING1	TSS1500;TSS200		41.3 ± 8.3	45.1 ± 6.5	3.76284	0.0435179	0.369103
cg24291747			S_Shelf	45.8 ± 5	49.5 ± 4.4	3.76213	0.00355053	0.222852
cg13178361	UAP1	5'UTR	S_Shore	36.9 ± 4.3	40.7 ± 4.4	3.76153	0.00920609	0.267002
cg03720950	C12orf51	Body		41.1 ± 6.6	44.9 ± 5.7	3.76039	0.0326294	0.344096
cg01283343	CEACAM5	TSS1500		39.3 ± 4.4	43 ± 4.2	3.76029	0.00292614	0.21508
cg13502125			Island	31.6 ± 5.5	35.4 ± 5.4	3.75968	0.0139808	0.288625
cg00688932				34.6 ± 7.1	38.3 ± 5.7	3.75894	0.0316231	0.342042
cg08688393	TLE3;TLE3;TLE3	Body;Body;Body		46.4 ± 5.6	50.2 ± 5.2	3.75825	0.0280355	0.33305
cg08893853	C1orf230	Body		47.9 ± 4.7	51.7 ± 5.3	3.75484	0.0194049	0.30797
cg19130973	IQSEC1;IQSEC1	Body;Body	S_Shore	40 ± 6.3	43.8 ± 5.3	3.75294	0.0280178	0.33305
cg23351738	SNORA38;BAT2	TSS1500;5'UTR	S_Shore	46.9 ± 5.2	50.6 ± 5.1	3.74959	0.038785	0.358867
cg06837799	HOXA3	5'UTR	N_Shore	44.6 ± 5	48.3 ± 4.9	3.74668	0.0368627	0.354787
cg03835987	ELOVL6;ELOVL6	TSS1500;TSS1500	S_Shore	21.3 ± 4.6	25.1 ± 5.2	3.74667	0.00559299	0.242085
cg10132208	ZSCAN1	5'UTR	Island	11.7 ± 3.8	15.4 ± 5.5	3.74544	0.0104729	0.272738
cg08478627	NBPF15	TSS1500	S_Shore	30.8 ± 3.5	34.6 ± 2.9	3.74516	3.73785e-06	0.100365
cg26708483				35.7 ± 7	39.5 ± 6.5	3.74189	0.0222378	0.316648
cg23009780				40.5 ± 6	44.2 ± 4.7	3.74149	0.0164934	0.29802
cg26319363	PCGF3	Body	S_Shore	74.4 ± 6.7	78.1 ± 3.7	3.74148	0.00233426	0.207258
cg25642315				38.2 ± 4.6	41.9 ± 5.1	3.74109	0.0149484	0.292114
cg01766396	RFTN2	3'UTR		33.1 ± 2.5	36.9 ± 3.8	3.73978	6.13111e-05	0.139121
cg24724567				41.9 ± 6.9	45.7 ± 6.1	3.73954	0.0367535	0.354511
cg09612502			N_Shelf	55.9 ± 5.5	59.7 ± 4.4	3.73928	0.00669751	0.250375
cg04540882				42.4 ± 4.6	46.1 ± 4.8	3.73859	0.00106376	0.185054
cg18266783	MEF2D	5'UTR	N_Shelf	46.8 ± 6.1	50.5 ± 5.7	3.73707	0.0324722	0.343855
cg23204680	ATXN1;ATXN1	5'UTR;5'UTR		45.8 ± 5.8	49.6 ± 5	3.73694	0.0187313	0.305499
cg24456846			N_Shore	25.1 ± 5.9	28.8 ± 7.5	3.73596	0.0109502	0.275098
cg15451548			S_Shore	35.3 ± 5.2	39 ± 4.5	3.73248	0.00189598	0.199643
cg20438286	GALNTL4	Body		47.3 ± 5.9	51 ± 5.5	3.73247	0.0387001	0.35863
cg06833823	LOC441666	Body	Island	37.1 ± 6.3	40.9 ± 7.1	3.73214	0.042923	0.368008
cg13777984	ENOX1;ENOX1	Body;Body		56.6 ± 5.5	60.4 ± 5.2	3.73132	0.0160075	0.296392
cg27270412	NRP1;NRP1;NRP1	Body;Body;Body	N_Shore	42.8 ± 5.5	46.5 ± 6.3	3.73094	0.0375235	0.356149
cg13805654			Island	30.2 ± 4	33.9 ± 3.6	3.73049	0.00016256	0.155426
cg04148163				41.5 ± 7.2	45.2 ± 5.9	3.72845	0.0397147	0.361157
cg17208748				36 ± 4.1	39.7 ± 3.8	3.72788	0.000769505	0.179995
cg02441103				56.1 ± 6.5	59.8 ± 5.6	3.72556	0.0189292	0.306327
cg22594985				30.3 ± 5.3	34 ± 5.9	3.72508	0.0211675	0.3134
cg01147727	KIAA0284;KIAA0284	3'UTR;3'UTR	S_Shelf	72.2 ± 4.9	75.9 ± 5.5	3.72435	0.000879175	0.183401
cg00247963				33.9 ± 5.8	37.6 ± 4.8	3.72372	0.0150227	0.292567
cg13518121	PARVA	Body		57.6 ± 6.3	61.3 ± 5.4	3.72106	0.0466602	0.375536
cg12406992	MEX3A	Body	S_Shore	53.7 ± 5.4	57.4 ± 5.2	3.7206	0.0477023	0.377502
cg06855485	GAB1;GAB1	Body;Body		35.7 ± 5.8	39.4 ± 5.7	3.71999	0.0263009	0.328242
cg13420075	STRA6;STRA6;STRA6;STRA6	3'UTR;3'UTR;3'UTR;3'UTR		42.9 ± 7	46.6 ± 5.7	3.71973	0.0427932	0.36779
cg25876443			S_Shore	27 ± 4.2	30.8 ± 5.7	3.7176	0.0183938	0.304433
cg26811252	RRN3P2	Body		23 ± 4.6	26.7 ± 4.6	3.71647	0.000331553	0.165885
cg02985541	PLCD4	TSS1500		37.1 ± 6.3	40.8 ± 5.7	3.71644	0.0267917	0.32947
cg02693607	HOXA3;HOXA3;HOXA3	5'UTR;5'UTR;5'UTR	S_Shore	54.4 ± 4.9	58.2 ± 4.9	3.71625	0.0178018	0.302931
cg02574101	LOC91450	TSS200		44.8 ± 6.2	48.5 ± 5.3	3.71615	0.0388837	0.359045
cg17531288	ROCK2	Body	N_Shore	31.1 ± 5.5	34.8 ± 5	3.71594	0.0105043	0.272837
cg04240583	CGN	5'UTR	S_Shore	55.1 ± 5	58.9 ± 5.1	3.71584	0.0312629	0.340927
cg01004363	AGAP11;C10orf116	TSS1500;Body	N_Shore	38.7 ± 6.1	42.5 ± 5.4	3.71548	0.0345351	0.348306
cg06829788	TRIM11	3'UTR	N_Shore	43.1 ± 5.9	46.8 ± 5.2	3.71484	0.0122673	0.281133
cg22133973			S_Shore	34.7 ± 6.2	38.4 ± 5	3.71357	0.0154612	0.294364
cg12876594	NPR2	TSS1500	Island	24.8 ± 4.9	28.6 ± 4.7	3.71279	0.00235055	0.207324
cg25821399	C3orf37;C3orf37	TSS1500;TSS1500	N_Shore	40.4 ± 6.6	44.1 ± 5.4	3.71132	0.0365045	0.353884
cg15498409			N_Shore	48.2 ± 8.3	51.9 ± 3.5	3.71106	0.0140107	0.28871
cg08701183				29.6 ± 4.9	33.3 ± 4.5	3.71032	0.0072418	0.254718
cg08264481	EGFLAM	Body		47.1 ± 5.8	50.8 ± 5.1	3.71028	0.0133694	0.285883
cg09654329	RGS12;RGS12;RGS12	Body;Body;Body	N_Shore	83.5 ± 9.8	87.2 ± 4.3	3.71004	0.039337	0.360065
cg09135656	PCDHB15	1stExon	N_Shore	45 ± 4	48.7 ± 5.3	3.70878	0.00144171	0.192891
cg19402314				44.3 ± 5.2	48.1 ± 4.1	3.70787	0.00212853	0.204849
cg14149304	FAM54B;FAM54B;FAM54B	TSS1500;TSS1500;TSS1500	N_Shore	33.8 ± 6.3	37.5 ± 5.7	3.70709	0.0305203	0.339098
cg12803053	NSMCE2	Body		51.4 ± 6.2	55.1 ± 5.4	3.70676	0.0339498	0.347373
cg20045970	GLTP	TSS1500	S_Shore	41.4 ± 4.5	45.1 ± 4.6	3.7065	0.00796947	0.25883
cg16637690	WWP2;WWP2	Body;Body		55.1 ± 5.7	58.8 ± 5	3.70346	0.0339248	0.347338
cg17253981				52.2 ± 7.5	55.9 ± 6.4	3.70252	0.0382384	0.357637
cg04954225	RGS6	Body		44.5 ± 8.6	48.2 ± 8.5	3.70208	0.0445146	0.371217
cg05766510	PTPRN2;PTPRN2;PTPRN2	Body;Body;Body	Island	57.7 ± 5.4	61.4 ± 6.5	3.70158	0.00965441	0.268731
cg08906030			S_Shore	47.4 ± 4.6	51.1 ± 5.3	3.70033	0.00129455	0.190274
cg26183190	LEMD2;LEMD2	Body;TSS200	N_Shore	55.1 ± 6	58.8 ± 4.6	3.7003	0.0166932	0.298838
cg01190989	GPR125	Body		44.9 ± 4.7	48.6 ± 5.2	3.69978	0.0185463	0.30489
cg15925365	GSTA4	Body	N_Shore	36.2 ± 5	39.9 ± 4.9	3.6996	0.0182454	0.304237
cg26689666				24.1 ± 3.8	27.8 ± 3.4	3.69837	8.73654e-05	0.145465
cg02705964	LOC651250	TSS1500	N_Shore	46.2 ± 4.3	49.9 ± 4.2	3.69758	0.00278555	0.213367
cg22742965	TMEFF2	Body		49.6 ± 4.9	53.3 ± 5.2	3.6968	0.0266205	0.329142
cg22219089	FAM149A;FAM149A	5'UTR;5'UTR		43.5 ± 6.7	47.2 ± 5.7	3.69543	0.029396	0.33645
cg02188185	RNF39;RNF39	Body;Body	S_Shore	27.1 ± 6.2	30.8 ± 7.5	3.69367	0.00735028	0.255521
cg07398952				43.9 ± 6	47.6 ± 5.4	3.69295	0.0144963	0.290441
cg03636880	HLA-DPB1	Body	Island	44.9 ± 7.1	48.6 ± 5.5	3.6918	0.0419713	0.366161
cg22706505	MPP4;MPP4	5'UTR;1stExon		30 ± 5.1	33.6 ± 4.5	3.69151	0.00241072	0.208093
cg26120971				44.1 ± 4.2	47.8 ± 4.4	3.69104	0.00534572	0.239375
cg15528736	FCGRT;FCGRT;FCGRT	5'UTR;TSS1500;1stExon	N_Shore	21.9 ± 3.9	25.6 ± 4.3	3.68967	0.000358827	0.167172
cg00349404			S_Shore	33.6 ± 4.8	37.3 ± 4.3	3.68941	0.0072126	0.254395
cg04596539			N_Shore	41.9 ± 6	45.6 ± 5.5	3.68904	0.0337215	0.34688
cg17066349	CIT	Body	S_Shelf	46.5 ± 6.1	50.2 ± 5.9	3.6884	0.0388432	0.358998
cg10376053	ZBTB22;TAPBP;TAPBP;TAPBP;ZBTB22	Body;TSS1500;TSS1500;TSS1500;Body	Island	26.1 ± 3.7	29.7 ± 4.4	3.68707	0.000263026	0.161109
cg10023572	ZCCHC14	Body	Island	89.5 ± 7.1	93.2 ± 0.8	3.6862	0.000496035	0.172011
cg26153715				40.5 ± 5.5	44.2 ± 4.7	3.686	0.00374613	0.225049
cg19053046	HLA-DPB1	Body	N_Shore	34.6 ± 6.6	38.3 ± 5.1	3.6858	0.0182302	0.304224
cg23918490	ZNF438;ZNF438;ZNF438;ZNF438;ZNF438;ZNF438;ZNF438;ZNF438	Body;5'UTR;Body;5'UTR;Body;Body;5'UTR;Body		43 ± 5.5	46.7 ± 5.3	3.68549	0.0250923	0.325016
cg20667364	HIF3A;HIF3A;HIF3A	Body;Body;Body	Island	33.3 ± 5.3	37 ± 4.3	3.68524	0.00717314	0.253967
cg13620499				33.4 ± 9.2	37.1 ± 8.1	3.68424	0.035949	0.352276
cg09481121	CMYA5	TSS1500		52.1 ± 5.3	55.7 ± 5	3.68374	0.0278703	0.332698
cg01912040			N_Shore	43.6 ± 4.1	47.3 ± 4.4	3.68289	0.00269784	0.21269
cg09730302	DOCK1	Body	Island	54 ± 7.1	57.7 ± 5	3.68181	0.0430032	0.368162
cg06916059	KLF7	Body		54.5 ± 5.5	58.2 ± 5.3	3.68101	0.0444126	0.370927
cg21409965	GRIK3	Body		41.4 ± 6.8	45.1 ± 5.3	3.68053	0.0427126	0.367538
cg15753546				60.9 ± 4.4	64.6 ± 4.5	3.68016	0.00700066	0.252719
cg13567169	C12orf27	TSS1500		24.5 ± 3.8	28.2 ± 3.8	3.67955	0.000187453	0.155426
cg03398919				62.4 ± 14.6	66.1 ± 13.7	3.6775	0.0428278	0.367885
cg07959477	CLEC1A	TSS1500		52.3 ± 5.8	56 ± 5.3	3.67435	0.042004	0.366213
cg10636490	PFN2;PFN2	Body;Body	N_Shore	52.6 ± 4.4	56.3 ± 5.2	3.67335	0.0344922	0.348226
cg19184885	NPEPPS	3'UTR		53.9 ± 6.6	57.5 ± 5	3.67312	0.0336672	0.346787
cg11190987			S_Shelf	51.2 ± 6.9	54.9 ± 5.8	3.67305	0.01981	0.309299
cg12596243	DIRC3	Body		42.3 ± 4.9	45.9 ± 4.4	3.67215	0.00530882	0.239171
cg20371266	CHRND	TSS200	S_Shore	16.8 ± 3	20.5 ± 4.4	3.67168	0.000793912	0.180302
cg23694113	HLA-J;NCRNA00171	Body;Body	N_Shore	34.9 ± 3.6	38.6 ± 4.3	3.67115	0.000258734	0.161109
cg12257634	NRXN2;NRXN2;NRXN2	TSS1500;Body;Body	S_Shore	30.4 ± 4.4	34 ± 5.1	3.66992	0.00606667	0.246058
cg24642169			Island	26.7 ± 5.3	30.4 ± 4.7	3.66968	0.00474053	0.233648
cg07984168	SHISA2	TSS1500	S_Shore	55.9 ± 6.1	59.6 ± 5	3.66777	0.0119664	0.279931
cg09031823	MIR575;SCD5;SCD5	TSS1500;Body;Body		60.5 ± 5.3	64.1 ± 4.3	3.66625	0.0229572	0.318892
cg18998321	LAMA1	Body		46.6 ± 6.6	50.2 ± 7	3.66526	0.0453467	0.372682
cg20467658	LOC254559	Body		39.7 ± 5.2	43.4 ± 4.7	3.66524	0.0113241	0.276554
cg15802263	CACNG6;CACNG6;CACNG6	Body;Body;Body	Island	32.7 ± 3.8	36.3 ± 4.8	3.66502	0.00413702	0.228965
cg16751493	PPP1R7	Body		40.7 ± 6.7	44.4 ± 6	3.6648	0.0440325	0.370026
cg02525719			N_Shore	65 ± 4.5	68.7 ± 4.8	3.66392	0.00818268	0.25995
cg11191555	COL23A1	Body		36.2 ± 6	39.9 ± 5.1	3.66304	0.0112698	0.276492
cg03775372	FRMD4A	Body		40 ± 6.9	43.6 ± 5.6	3.6621	0.025151	0.325244
cg13469268				49.5 ± 5.7	53.2 ± 4.9	3.66208	0.032469	0.343855
cg18842474	SLC22A23;SLC22A23	Body;Body		18.6 ± 4.7	22.3 ± 6.3	3.66023	0.0385749	0.358364
cg14671384	SLC38A4;SLC38A4	TSS200;TSS200		36.5 ± 4.9	40.2 ± 5.1	3.66002	0.00298388	0.215763
cg08452338	WWTR1;WWTR1;WWTR1	Body;Body;Body		46.9 ± 5.4	50.6 ± 5.5	3.65933	0.0307517	0.339676
cg20831708	SEC31B	5'UTR	Island	29.9 ± 5.5	33.5 ± 5.2	3.65911	0.0416208	0.365475
cg09135529			S_Shelf	40.6 ± 6.7	44.2 ± 5.9	3.65791	0.0470607	0.376169
cg24392970	SLITRK6	TSS200		29 ± 4.1	32.6 ± 4.3	3.65762	0.00124845	0.189152
cg05357107			N_Shore	37.7 ± 4.6	41.3 ± 4.4	3.65738	0.00140689	0.192368
cg26010879			S_Shelf	36.5 ± 5.1	40.2 ± 4.3	3.65675	0.00294613	0.215548
cg10821964	EIF2AK4	Body	S_Shore	54 ± 6.7	57.6 ± 6	3.6549	0.0274257	0.331284
cg03654668				49.1 ± 5.4	52.7 ± 5.2	3.65413	0.0441192	0.370237
cg18184092	RERE;RERE;RERE	3'UTR;3'UTR;3'UTR		41.9 ± 6.7	45.6 ± 5.4	3.65362	0.0371686	0.355298
cg04812351	ADAMTS3	Body		38.7 ± 6.8	42.4 ± 5.8	3.65233	0.0405646	0.362795
cg16306706	FOXJ3	3'UTR		29.1 ± 5.8	32.8 ± 5.4	3.65199	0.018221	0.304188
cg08745451	BEND6	Body		53.6 ± 4.8	57.2 ± 3.6	3.65172	0.00265064	0.211796
cg05022059			Island	23.8 ± 4.2	27.4 ± 4.4	3.65045	0.00464053	0.233161
cg12709207			N_Shore	64.5 ± 5.9	68.2 ± 6	3.65024	0.0249145	0.324651
cg04606397	ARID1B;ARID1B;ARID1B	Body;Body;Body		47.6 ± 4	51.2 ± 3.2	3.64973	0.000116496	0.147781
cg03322057	DNM3;DNM3;MIR199A2	Body;Body;TSS1500		31.4 ± 4.8	35 ± 4.6	3.64963	0.0128759	0.283502
cg12603560	TNKS1BP1	5'UTR	N_Shore	40.6 ± 7.1	44.3 ± 5.8	3.64613	0.0467183	0.375615
cg10202436	SPATA24	Body	S_Shelf	52.3 ± 6	55.9 ± 5.6	3.64592	0.0324311	0.343826
cg00536472	TSHZ1	3'UTR	S_Shore	60.6 ± 5.5	64.3 ± 4.8	3.64575	0.0288497	0.335047
cg01358444	DST;DST;DST;DST;DST	Body;Body;Body;Body;Body	N_Shore	44.6 ± 6.6	48.3 ± 5.7	3.64473	0.0370064	0.355018
cg20249327	RNF39;RNF39	Body;Body	Island	16.6 ± 4.8	20.3 ± 8.7	3.64459	0.0225519	0.317304
cg13581859	HLA-DPB1	Body	Island	43.8 ± 6	47.4 ± 4.6	3.64345	0.0157853	0.295442
cg23630131			S_Shore	49.7 ± 5.7	53.3 ± 5.3	3.64298	0.021308	0.313951
cg06694446	CCDC50;CCDC50;UTS2D	Body;Body;TSS1500	S_Shore	44.3 ± 5.8	48 ± 5.7	3.64136	0.0284017	0.33389
cg12967864	MBOAT7;MBOAT7;TMC4;MBOAT7;TMC4	3'UTR;3'UTR;TSS1500;3'UTR;TSS1500		48.2 ± 8.9	51.9 ± 7.3	3.64116	0.0421379	0.366423
cg02832224	SSBP3;SSBP3;SSBP3	Body;Body;Body	S_Shelf	40.9 ± 4.7	44.6 ± 4.6	3.6411	0.0251962	0.325312
cg23768816	SRCRB4D	3'UTR	N_Shelf	43.9 ± 5.7	47.6 ± 5.1	3.63853	0.0224487	0.317132
cg13409674	TNXB;TNXB	Body;TSS1500		33.9 ± 3.8	37.6 ± 5.3	3.63693	0.00947774	0.26817
cg00694258				40.2 ± 5.4	43.8 ± 4.4	3.63643	0.0174192	0.301716
cg08420135			S_Shelf	55.1 ± 5.7	58.7 ± 5.1	3.63519	0.0377172	0.356524
cg07588819			N_Shore	60.4 ± 6.8	64.1 ± 5.2	3.63492	0.0283973	0.33389
cg01766505			N_Shore	56.7 ± 6.3	60.3 ± 4.9	3.63242	0.0389615	0.359265
cg02262633	NXN	Body		69.1 ± 4	72.7 ± 5.5	3.63182	0.0165671	0.298397
cg21851395				53.8 ± 6	57.5 ± 5.3	3.63152	0.0366703	0.354369
cg23822407	ZHX2	3'UTR		57.6 ± 5.3	61.2 ± 5.3	3.63109	0.0452954	0.372564
cg09873772	GLYR1	Body	N_Shore	42.3 ± 5.8	45.9 ± 5.3	3.62867	0.025274	0.325578
cg06703803	ANAPC7	3'UTR		62.1 ± 4.7	65.7 ± 3.8	3.62814	0.00323012	0.218737
cg17515110				51.1 ± 6.2	54.7 ± 5.9	3.62774	0.0499427	0.382131
cg04268624			Island	54.9 ± 4.2	58.5 ± 4.5	3.62491	0.0146023	0.291129
cg21900073				43.4 ± 6.5	47 ± 5.4	3.6234	0.0356555	0.351614
cg18037834	TENC1;TENC1;TENC1	5'UTR;Body;Body	N_Shelf	33.8 ± 6	37.5 ± 5.3	3.62254	0.0163329	0.297582
cg07284190	NAV3	Body		45.1 ± 6.8	48.7 ± 5.9	3.62213	0.0432115	0.368627
cg09033638	AMMECR1L;AMMECR1L	5'UTR;1stExon	N_Shore	41.6 ± 6.4	45.2 ± 5.4	3.62086	0.0370808	0.355126
cg19502936	RILP	TSS200	S_Shore	44.5 ± 6.6	48.1 ± 5.6	3.62048	0.048588	0.379281
cg15312943	SERGEF	Body		32.3 ± 4.3	35.9 ± 4.2	3.61995	0.015355	0.293838
cg04821248			N_Shore	47.9 ± 5.1	51.5 ± 4.4	3.61938	0.00523624	0.238506
cg04020713	TENC1;TENC1;TENC1	3'UTR;3'UTR;3'UTR		33.1 ± 6.1	36.7 ± 5.1	3.6177	0.0271393	0.330544
cg07262873	SLC38A9	Body		43 ± 5.5	46.6 ± 5.4	3.61568	0.0239648	0.322022
cg00297912	TFB1M	TSS1500	S_Shore	43.5 ± 7.4	47.1 ± 5.8	3.6142	0.0334805	0.346332
cg15414930	KIF13A;KIF13A;KIF13A;KIF13A	Body;Body;Body;Body	N_Shore	40 ± 5	43.6 ± 4.8	3.61201	0.00685881	0.251923
cg24019073	UBXN6;UBXN6	Body;Body	S_Shelf	50.9 ± 6	54.5 ± 4.5	3.61185	0.00338392	0.220521
cg27052418				38.9 ± 6.5	42.5 ± 5.4	3.60917	0.0062347	0.247051
cg07264048	GCNT2;GCNT2;GCNT2	5'UTR;1stExon;Body		41.9 ± 6.8	45.5 ± 5.6	3.60784	0.045639	0.373636
cg17831791	CTBP2;CTBP2;CTBP2	Body;Body;Body	Island	55.1 ± 5	58.7 ± 4.5	3.60779	0.0192822	0.307277
cg19276110	PLA2G5	TSS200		36.6 ± 6.4	40.2 ± 5.1	3.60632	0.0256126	0.326497
cg25617028				51.1 ± 6.3	54.7 ± 5.4	3.60458	0.0299364	0.337643
cg04166432	UBE2E3	TSS1500	N_Shore	45.7 ± 5.2	49.3 ± 5.2	3.60414	0.0272008	0.330679
cg21621697	LOC145814;LOC145814	Body;Body	N_Shore	73.8 ± 4.5	77.4 ± 4.9	3.60405	0.00253611	0.210697
cg14569209				43 ± 6.4	46.6 ± 5.7	3.60395	0.0390287	0.359354
cg18087143				41.5 ± 7.2	45.1 ± 7.1	3.60315	0.0257807	0.326948
cg18281910	EDARADD;EDARADD	Body;Body		36.5 ± 6.6	40.1 ± 5.8	3.60078	0.0476642	0.377445
cg04317051	LOC283663	Body	S_Shore	57.5 ± 5.3	61.1 ± 4.8	3.60055	0.0409814	0.363763
cg03782453	CCDC96;TADA2B	1stExon;TSS1500	Island	23.1 ± 3	26.7 ± 3.5	3.60054	9.77986e-05	0.146349
cg06514855			Island	25.2 ± 7.9	28.8 ± 6.6	3.59992	0.0434624	0.368968
cg14630748	TNXB;TNXB	Body;TSS1500		55.5 ± 4.9	59.1 ± 4.7	3.59912	0.0199043	0.309474
cg07144560				36.2 ± 6.8	39.8 ± 5.8	3.59816	0.0210839	0.313067
cg10778971	IFI27;IFI27;IFI27;IFI27	5'UTR;1stExon;1stExon;5'UTR		38.9 ± 7.7	42.5 ± 6.4	3.59727	0.0418292	0.365881
cg22110839				37.4 ± 4.5	40.9 ± 4.8	3.5966	0.0169973	0.299951
cg16448636				36.1 ± 5.2	39.7 ± 4.5	3.59482	0.0141848	0.288981
cg22549086	PRKCE	Body		41.1 ± 5.8	44.7 ± 4.7	3.5941	0.0167514	0.298986
cg07429623	KLHDC8A	TSS200		40.8 ± 5.1	44.4 ± 4.7	3.59064	0.0145657	0.290969
cg07348481			Island	27.9 ± 2.9	31.5 ± 3.4	3.59044	7.29904e-05	0.144467
cg12917058	C1GALT1	5'UTR		58.2 ± 5	61.8 ± 4.5	3.58979	0.0209604	0.312743
cg15139163	ATG7;ATG7;ATG7	Body;Body;Body		46.4 ± 7.1	50 ± 5.9	3.58978	0.0492859	0.380674
cg00262681	MAPK9;MAPK9;MAPK9;MAPK9;MAPK9	TSS1500;TSS1500;TSS1500;TSS1500;TSS1500	S_Shore	21.9 ± 7	25.4 ± 7.2	3.58913	0.0239783	0.322078
cg13305415	SPRY4;SPRY4	Body;5'UTR		30.9 ± 5.9	34.5 ± 5.3	3.58862	0.0289285	0.335331
cg14339991	ATG7;ATG7;ATG7	Body;Body;Body		58.3 ± 4.9	61.8 ± 4.4	3.58779	0.00991815	0.270405
cg13539372	NR6A1;NR6A1	Body;Body		51.6 ± 5.5	55.2 ± 5.4	3.58656	0.0494497	0.381059
cg25495534				48.9 ± 6.5	52.5 ± 5.3	3.58596	0.048653	0.379473
cg04272613	DAAM1	5'UTR		40.5 ± 6.8	44 ± 6	3.58478	0.0460174	0.374344
cg04322298	ORMDL1;ORMDL1	3'UTR;3'UTR		65.2 ± 4.2	68.8 ± 4.2	3.58071	0.00552777	0.241408
cg13920090	AHDC1	3'UTR	N_Shelf	42.7 ± 6.9	46.3 ± 5.5	3.58058	0.0402009	0.362098
cg16275894	MLX;MLX;MLX	3'UTR;3'UTR;3'UTR	S_Shelf	33.8 ± 4.6	37.3 ± 4.5	3.57929	0.00497767	0.236223
cg18091385				22.9 ± 4.2	26.5 ± 4.2	3.57856	0.00158434	0.194665
cg18605987	ZCCHC24	Body	N_Shore	33.8 ± 5.1	37.4 ± 4.7	3.57835	0.00753883	0.257057
cg13817265	SOX5	5'UTR		40.1 ± 5.5	43.7 ± 5.1	3.57764	0.00734742	0.255495
cg21090866	VPS53;VPS53	Body;Body		73.4 ± 6.8	77 ± 5.4	3.57733	0.0171359	0.30056
cg06176987	INPP4B;INPP4B	5'UTR;5'UTR		68.7 ± 7	72.3 ± 4.2	3.57672	0.00851269	0.262393
cg12251779	C22orf9;C22orf9	Body;TSS200		39.3 ± 6.7	42.9 ± 5.7	3.57663	0.0229329	0.318813
cg14711869	FAM193A	Body		35.1 ± 3.3	38.6 ± 3.3	3.57613	0.000124532	0.14781
cg02625222	CRB2	Body	N_Shore	46.3 ± 4.4	49.9 ± 4	3.57333	0.00451865	0.232499
cg03705784	MAML2	Body		71.6 ± 4.9	75.2 ± 3.5	3.57318	0.00414845	0.228967
cg11745355	SPTLC3	Body		49.1 ± 5.3	52.7 ± 4.6	3.57311	0.0243129	0.323083
cg05148180				38.8 ± 5.2	42.4 ± 4.9	3.57298	0.0203822	0.311083
cg12827601	RGNEF	Body		60 ± 5.7	63.6 ± 5.1	3.57274	0.0354721	0.350985
cg26875384	FAM107B	TSS1500		51 ± 5.7	54.6 ± 5.2	3.57004	0.0367807	0.35452
cg19773045	SLC27A3	TSS200	N_Shore	26.8 ± 4.7	30.4 ± 4.1	3.5694	0.000565859	0.176499
cg07561747	KIF21B	Body		35.1 ± 3.6	38.6 ± 3.7	3.56895	0.00104016	0.185054
cg19267457	ROR1;ROR1	Body;Body		51.2 ± 5.9	54.8 ± 5.2	3.56862	0.0201292	0.310249
cg15478401				61.2 ± 4.1	64.8 ± 3.4	3.56813	0.000457765	0.170502
cg21527078	VGLL4;VGLL4;VGLL4;VGLL4;VGLL4	Body;Body;1stExon;Body;5'UTR	Island	43.1 ± 7.1	46.7 ± 6.1	3.56621	0.0372019	0.355354
cg14308648				78.3 ± 6.7	81.9 ± 5.7	3.56582	0.0163221	0.297571
cg12391643				55.7 ± 5.7	59.3 ± 4.5	3.56581	0.0307914	0.339714
cg10426370	ESM1;ESM1	TSS1500;TSS1500		43.1 ± 5.4	46.7 ± 4.7	3.56481	0.0169103	0.299565
cg22332049			N_Shelf	49.7 ± 6.8	53.3 ± 5.6	3.56379	0.0290542	0.335652
cg00973938	CPNE7;CPNE7	Body;Body	Island	75.2 ± 6.8	78.8 ± 6.3	3.56347	0.00176305	0.197063
cg19372975	HDLBP;HDLBP	5'UTR;TSS1500	S_Shore	77.7 ± 5	81.3 ± 3.6	3.56258	0.00658571	0.249489
cg14675109			Island	34.6 ± 2.9	38.2 ± 3.9	3.56188	3.22608e-05	0.130791
cg10702770			Island	21.6 ± 4.2	25.1 ± 4.9	3.56027	0.0117268	0.278419
cg18928017	SH3GL3;SH3GL3	TSS1500;TSS1500	N_Shore	65.3 ± 4.9	68.8 ± 4.1	3.56005	0.00318898	0.218442
cg03656863				52.4 ± 5.6	56 ± 4.9	3.55981	0.0290036	0.335502
cg11599718	VPS37B	Body		37.4 ± 3.2	41 ± 3.7	3.55807	0.00118483	0.186809
cg09473282				54.8 ± 5.6	58.3 ± 5.1	3.55796	0.0426442	0.367464
cg21292068			N_Shelf	54.7 ± 4.9	58.2 ± 4.4	3.55758	0.0110484	0.275391
cg15127733	HSPA12B	5'UTR	S_Shore	35.6 ± 5.1	39.1 ± 4.6	3.55688	0.00993614	0.270405
cg05427381	AHNAK;AHNAK	5'UTR;5'UTR	N_Shelf	49 ± 5.8	52.6 ± 5.2	3.55604	0.0294533	0.336666
cg24524285	NRXN2;NRXN2;NRXN2	Body;Body;Body	Island	32.1 ± 6.4	35.6 ± 5.3	3.55578	0.0397966	0.361323
cg12816936				39.7 ± 5.8	43.3 ± 5.4	3.55562	0.0388363	0.358998
cg17392047			S_Shore	38.5 ± 5.1	42 ± 5.2	3.55547	0.0187613	0.305658
cg13866767	EDNRB;EDNRB;EDNRB	Body;3'UTR;3'UTR		43.1 ± 6.5	46.7 ± 5.6	3.5527	0.0417026	0.365565
cg11481968				37.1 ± 4.5	40.6 ± 4.9	3.55194	0.0223844	0.316867
cg13535015			N_Shore	12.3 ± 2.9	15.8 ± 7	3.55179	0.00843814	0.261973
cg13149890	ATP1A2	TSS1500		57.1 ± 10.2	60.6 ± 8.5	3.55177	0.0322261	0.343345
cg18129282				40.4 ± 4.8	44 ± 4.7	3.5517	0.0290707	0.335691
cg08425070	SRRM3	5'UTR	Island	42.3 ± 4	45.9 ± 4.3	3.5512	0.00851784	0.262418
cg16218715				38 ± 5.6	41.6 ± 4.9	3.55096	0.0141133	0.288981
cg25292098	EFCAB8	TSS1500		48.9 ± 5.1	52.5 ± 5	3.54949	0.0485484	0.379194
cg27425146				33.8 ± 6.6	37.3 ± 6	3.549	0.0455668	0.373363
cg04074945	PHF21A;PHF21A	Body;Body		46.3 ± 5	49.9 ± 4.6	3.54775	0.0230962	0.319307
cg15296767	CCDC88B	Body	N_Shelf	18.7 ± 4.1	22.3 ± 4.2	3.54772	0.00370843	0.224762
cg03167883				52.3 ± 4.9	55.9 ± 4.1	3.54736	0.00475486	0.23365
cg13606421	GALNTL2	TSS200		29.2 ± 4.8	32.7 ± 4.3	3.5473	0.00612286	0.24613
cg20842915	RALA	5'UTR	S_Shore	45.4 ± 4.6	49 ± 4.6	3.54515	0.0036236	0.224094
cg16729850			N_Shelf	37.1 ± 6.6	40.6 ± 5.5	3.54512	0.0486012	0.379309
cg24259363				33.4 ± 6.1	37 ± 5.2	3.54389	0.0265134	0.3288
cg24446178	SLC17A8;SLC17A8	TSS200;TSS200		55 ± 5.4	58.5 ± 4.1	3.54363	0.00518963	0.238205
cg05501426			Island	47.4 ± 6.8	51 ± 5.6	3.54345	0.0317766	0.342346
cg18917643				43.6 ± 6.2	47.2 ± 5.5	3.54159	0.00624361	0.247165
cg22681709	PDE11A;PDE11A;PDE11A;PDE11A	Body;Body;Body;Body		43.9 ± 9.8	47.5 ± 8.6	3.54099	0.0168011	0.299158
cg10193804	TNFRSF13B	TSS1500		36.4 ± 5.5	39.9 ± 4.9	3.54045	0.0328221	0.344425
cg27168291	ZBTB22;TAPBP;TAPBP;TAPBP;ZBTB22	Body;TSS1500;TSS1500;TSS1500;Body	Island	45.4 ± 5	48.9 ± 4.6	3.5389	0.00611688	0.24613
cg00704780	HDLBP;HDLBP	5'UTR;5'UTR	N_Shelf	42.6 ± 4.9	46.1 ± 4.3	3.53826	0.0225501	0.317289
cg06679270	LASS3	TSS200	Island	58.9 ± 8.2	62.4 ± 9.8	3.53695	0.0466455	0.375505
cg21212881			N_Shore	38 ± 5.2	41.6 ± 4.6	3.53469	0.0105661	0.273105
cg18745031	LOC285375	Body	S_Shelf	39.7 ± 5	43.3 ± 3.8	3.53463	0.00259583	0.211381
cg19225602			N_Shelf	38.1 ± 6.6	41.6 ± 5.5	3.53258	0.0430338	0.368205
cg07837078				47.3 ± 6.7	50.8 ± 5.7	3.5321	0.0358776	0.35213
cg05132077			S_Shore	41 ± 6.5	44.5 ± 5.4	3.53078	0.0387796	0.358867
cg07876788	TMEM140	Body		29.8 ± 6.6	33.3 ± 7	3.53005	0.0136427	0.286683
cg05280806			N_Shore	31.3 ± 5.8	34.8 ± 5.1	3.52773	0.0124025	0.281482
cg07729025				41.9 ± 5.4	45.4 ± 5.1	3.52732	0.0192401	0.307205
cg26264419				32.6 ± 4.9	36.1 ± 4.8	3.52682	0.0117734	0.278699
cg25975485	HOXC4;HOXC4	5'UTR;TSS1500	N_Shore	29.9 ± 3.6	33.5 ± 3.8	3.52681	0.000455757	0.170502
cg12251573	AHRR	Body	Island	77 ± 6.7	80.5 ± 3.7	3.52668	0.00414075	0.228965
cg07831312	FAM188B	Body		36.3 ± 6.1	39.8 ± 5.5	3.52528	0.0332035	0.345548
cg10445315			Island	23.7 ± 5.4	27.2 ± 7.8	3.52456	0.0171696	0.30063
cg26958615				36.6 ± 3.9	40.2 ± 4.5	3.52422	0.00454872	0.232717
cg10312522				45.7 ± 5.8	49.2 ± 5	3.52323	0.0182714	0.304345
cg02931642			N_Shore	40 ± 5.7	43.5 ± 5.5	3.52273	0.0189157	0.306319
cg26687119	NTRK1;INSRR;INSRR	Body;5'UTR;1stExon	N_Shore	39.6 ± 5	43.1 ± 4.9	3.52183	0.0201905	0.310411
cg03943025	HLA-DPB2	Body	N_Shore	25 ± 6.5	28.5 ± 6.4	3.52142	0.0260374	0.327648
cg16850897	ZAN;ZAN	Body;Body		27.1 ± 7.7	30.6 ± 8.2	3.52101	0.0341537	0.347836
cg15624624	TCF7L2;TCF7L2;TCF7L2;TCF7L2;TCF7L2;TCF7L2	Body;Body;Body;Body;Body;Body		33.1 ± 6.1	36.6 ± 5.1	3.51846	0.0353504	0.350587
cg11146691	SLC38A4;SLC38A4;SLC38A4;SLC38A4	1stExon;5'UTR;1stExon;5'UTR		18.9 ± 4.9	22.4 ± 6.8	3.51836	0.01465	0.291347
cg10651121			Island	26.4 ± 4.9	29.9 ± 4.7	3.51802	0.00372409	0.224946
cg08626436	BMPR1A	5'UTR		39.2 ± 5.2	42.7 ± 5.3	3.5174	0.0196219	0.308796
cg16678522	CBFA2T2;CBFA2T2;CBFA2T2	Body;TSS1500;TSS1500		35.5 ± 4.7	39.1 ± 4.5	3.51613	0.0222021	0.316572
cg10213542	ADAMTS2;ADAMTS2	Body;Body		19.8 ± 4.9	23.3 ± 5.5	3.51587	0.0193531	0.307784
cg09737078			Island	42 ± 6.1	45.5 ± 5.2	3.5151	0.0495251	0.3812
cg14532218				54.2 ± 5.7	57.7 ± 4.9	3.51491	0.034145	0.347836
cg09854615			S_Shore	42.7 ± 5.4	46.2 ± 4.3	3.51386	0.0131092	0.284727
cg04306507	LGALS3	TSS1500	N_Shore	51.2 ± 3.6	54.7 ± 4.4	3.51356	0.00488595	0.235255
cg22472290	ZNF577;ZNF577;ZNF577	TSS1500;TSS1500;TSS1500	S_Shore	35.8 ± 5.2	39.3 ± 4.8	3.5134	0.0178543	0.303027
cg06527936			N_Shore	32 ± 7.1	35.5 ± 8.7	3.51322	0.00949685	0.268294
cg21089930	DTX4	Body		44.9 ± 4.6	48.4 ± 4.1	3.51262	0.0234684	0.320572
cg08260052	MEFV	Body	Island	56.2 ± 6.3	59.7 ± 6.2	3.51208	0.00947638	0.26817
cg25102449	KLHL26	Body	Island	29.1 ± 5	32.6 ± 5.1	3.51173	0.0149632	0.292184
cg06275642	CNRIP1;CNRIP1	Body;Body	N_Shore	28 ± 5	31.5 ± 4.2	3.51072	0.00226675	0.206116
cg11805027				45.8 ± 6.5	49.3 ± 5.8	3.51068	0.0261466	0.327973
cg07676002	CDH22;CDH22	1stExon;5'UTR	Island	25.6 ± 4.6	29.1 ± 5.7	3.50953	0.00234331	0.207324
cg01770296	MIA3	Body	S_Shore	44.3 ± 4.3	47.8 ± 4.6	3.50953	0.0169998	0.299967
cg04908077				63.3 ± 4.9	66.8 ± 4.2	3.50925	0.0062037	0.246765
cg01856384			Island	42.9 ± 3.7	46.4 ± 4.6	3.50919	0.00976501	0.269266
cg21506509	MN1	1stExon	Island	58.8 ± 4.9	62.3 ± 4.5	3.50911	0.00849445	0.262265
cg04957903	VPS41;VPS41	Body;Body		48.7 ± 4.8	52.2 ± 4.8	3.50814	0.00167136	0.195561
cg15674899				55.7 ± 5.1	59.2 ± 4.4	3.50814	0.0217808	0.315295
cg13278478	PHKG1	TSS1500		37.8 ± 6	41.3 ± 5.4	3.50777	0.0363146	0.353511
cg23335299			N_Shore	39.8 ± 3.7	43.3 ± 4.5	3.50703	0.0140752	0.288963
cg07355514	COG7	Body		55.4 ± 5.5	58.9 ± 4.7	3.50628	0.029653	0.336996
cg24950222	LYPD3	TSS200	S_Shore	31.3 ± 3.6	34.8 ± 3.9	3.506	0.000296799	0.162269
cg04868238	FLJ14107;BIN3	TSS1500;Body		33.5 ± 4	37 ± 3.6	3.50563	0.00118328	0.186809
cg22129571	NID1	Body		55.6 ± 4.9	59.1 ± 4.1	3.50476	0.00844493	0.261973
cg07482257				46.1 ± 4.1	49.6 ± 4.8	3.50424	0.00532083	0.239201
cg10536276	PSD4;LOC440839	Body;Body	Island	33.6 ± 5.1	37.1 ± 5.3	3.50264	0.0135841	0.286376
cg04955246	PRKCA	Body		44.1 ± 5.8	47.6 ± 5.3	3.50254	0.0294522	0.336666
cg00863716	AKR1C2;AKR1C2	TSS1500;TSS1500		45.9 ± 4.6	49.4 ± 5.3	3.50249	0.0173505	0.301484
cg05592035	CD300A	Body		19.5 ± 3.4	23 ± 5	3.50245	0.00253321	0.210695
cg18378955				64.3 ± 3.6	67.8 ± 3.4	3.50209	0.00042063	0.168817
cg13731640				43.9 ± 4.9	47.4 ± 4.5	3.50111	0.00265635	0.211826
cg00036723	CCL1	Body		30.8 ± 4.6	34.3 ± 4.3	3.50086	0.00630331	0.247784
cg00204262	ECH1	TSS1500	S_Shore	59.2 ± 6.5	62.7 ± 5.8	3.50015	0.0267154	0.329328
cg05308656	ARL4C	TSS1500	Island	32.5 ± 4.5	36 ± 3.5	3.50006	0.00172127	0.196038
cg03015952	ZNF628	TSS1500	N_Shore	42.4 ± 3.6	45.9 ± 3.4	3.49915	3.54881e-05	0.130791
cg04326023	RNF222	3'UTR	N_Shore	46.8 ± 4.5	50.3 ± 4	3.49819	0.00516497	0.237958
cg25368482			Island	10 ± 3.6	13.5 ± 5.5	3.49796	0.000201762	0.155426
cg08867549			S_Shore	44.9 ± 6.7	48.4 ± 5.7	3.49591	0.0445506	0.371309
cg25694915	NOSTRIN;NOSTRIN;NOSTRIN;NOSTRIN	5'UTR;TSS200;TSS200;TSS200		42.2 ± 6.5	45.7 ± 5.6	3.49575	0.0416301	0.365509
cg18176723	PPCDC	Body		33.9 ± 4.8	37.4 ± 4.6	3.4954	0.0217606	0.315275
cg13558754	HSPB6;C19orf55	1stExon;TSS1500	Island	17.1 ± 5.5	20.6 ± 5.1	3.49511	0.0152234	0.293272
cg05027533	FMNL2	Body		50.6 ± 6.5	54.1 ± 5.2	3.49478	0.0480694	0.378304
cg24485696	AGPAT5	3'UTR		45.1 ± 6.5	48.6 ± 5.9	3.49403	0.0346195	0.348479
cg13808979	PSORS1C1	5'UTR		35 ± 4.2	38.5 ± 5	3.49334	0.00190509	0.199693
cg23053961	GLIS3	TSS1500	S_Shore	35.3 ± 5.7	38.8 ± 5	3.49265	0.0307422	0.339656
cg00753548	ANO6;ANO6;ANO6;ANO6	Body;Body;Body;Body		43.1 ± 6.8	46.6 ± 6.6	3.49203	0.0182491	0.30426
cg08636638			N_Shelf	43.2 ± 5.2	46.7 ± 5	3.49201	0.0200959	0.310201
cg25810247	LIG4;LIG4;LIG4	5'UTR;TSS200;5'UTR	Island	30.5 ± 3.9	34 ± 3.3	3.49124	0.000345822	0.166506
cg16274376	LATS2	5'UTR	N_Shore	37.8 ± 4.4	41.3 ± 4.3	3.49112	0.00334012	0.220108
cg03074946	PXN;PXN;PXN;PXN	5'UTR;Body;1stExon;Body		33.4 ± 4.8	36.9 ± 4.7	3.49104	0.0107754	0.274155
cg14844953				46.8 ± 5.4	50.3 ± 4.9	3.49097	0.0304581	0.339004
cg02841651				40.2 ± 4.9	43.7 ± 4.7	3.4894	0.0188557	0.306005
cg10021122	TTF2	Body		37.4 ± 5.8	40.9 ± 4.8	3.48929	0.0140633	0.288909
cg17352045	PPP1R2P1	Body	Island	48.8 ± 3.5	52.3 ± 3.8	3.48894	0.00134161	0.190877
cg21938541				35 ± 4.4	38.5 ± 4.6	3.48685	0.00505877	0.236609
cg20579480	APOBEC4;RGL1	5'UTR;5'UTR		51.8 ± 5.1	55.3 ± 4.3	3.48679	0.0345312	0.348306
cg09781028	CDK14	Body		53.4 ± 5.3	56.9 ± 5	3.48624	0.0489523	0.380005
cg10663897				53.2 ± 6.2	56.7 ± 5.4	3.48622	0.0247174	0.324103
cg13115440	LOC220729	TSS1500	S_Shore	51 ± 5.4	54.5 ± 6.3	3.48561	0.0191997	0.307107
cg07179033	RNF39;RNF39	Body;Body	S_Shore	19 ± 4.5	22.5 ± 5.4	3.48551	0.000850986	0.18207
cg12158889	SUCLG1	Body		32.9 ± 5.1	36.4 ± 4.8	3.48549	0.00521789	0.238467
cg16900604				52.9 ± 6.2	56.4 ± 5.4	3.48406	0.0306353	0.339437
cg04259907	LYPD3	TSS200	S_Shore	30.6 ± 4.6	34.1 ± 5	3.48385	0.00715167	0.253862
cg03890680	CDC42BPA;CDC42BPA	1stExon;1stExon	N_Shore	40.5 ± 6.1	44 ± 5	3.48368	0.0226834	0.317915
cg19389372	SDHAF1	TSS1500	Island	30.2 ± 6.6	33.7 ± 5.6	3.48304	0.0339309	0.347338
cg21871091	HLCS	5'UTR	N_Shelf	54.6 ± 6.4	58.1 ± 6.7	3.48208	0.01218	0.280879
cg15049549	IP6K2;IP6K2;IP6K2;IP6K2;IP6K2;IP6K2;IP6K2;IP6K2	Body;Body;Body;Body;Body;Body;Body;Body		52.2 ± 5.6	55.7 ± 5.1	3.48204	0.0320438	0.342919
cg01905967				43 ± 6.9	46.5 ± 6	3.48141	0.0131033	0.284727
cg02399048	REEP4	TSS1500	S_Shore	29.1 ± 5	32.5 ± 4.9	3.48138	0.00836603	0.261406
cg03492136				44.9 ± 7.5	48.4 ± 6.7	3.48125	0.0494333	0.381024
cg10262891	GRIN2D	Body	N_Shelf	44.2 ± 4.6	47.7 ± 4.6	3.47998	0.0168973	0.2995
cg14288848	ZBTB22;TAPBP;TAPBP;TAPBP;ZBTB22	Body;TSS1500;TSS1500;TSS1500;Body	Island	35.1 ± 4.5	38.6 ± 4.8	3.47988	0.00123187	0.188463
cg00613284	C8orf46	Body	S_Shelf	40.7 ± 5.9	44.2 ± 5	3.47867	0.0269105	0.329735
cg26939946	RNF112	TSS200		49.3 ± 6.7	52.8 ± 5.1	3.47852	0.0454454	0.373004
cg20141118	CNTLN;CNTLN	TSS1500;TSS1500	N_Shore	34.3 ± 5.2	37.8 ± 5.1	3.47799	0.0447164	0.371598
cg24699296	TRAPPC5;TRAPPC5;TRAPPC5	Body;Body;Body	Island	45.4 ± 4.2	48.9 ± 4.7	3.47624	0.0149138	0.29197
cg23466769	RASA3	Body	N_Shelf	35.2 ± 5	38.7 ± 5.3	3.47544	0.0240679	0.322416
cg15364504	ACTN1;ACTN1;ACTN1	Body;Body;Body		43.3 ± 6.4	46.8 ± 5.1	3.47459	0.0236563	0.321075
cg05030553				40.9 ± 5.6	44.4 ± 5.2	3.47435	0.0224787	0.317132
cg11637968	FNIP2	Body		41.4 ± 8	44.8 ± 6.8	3.47365	0.0492217	0.380617
cg09053247	KIF15;KIAA1143	TSS1500;Body	N_Shore	56.8 ± 4.8	60.3 ± 4.7	3.47281	0.0133949	0.285933
cg18819791	DAAM1	Body		39 ± 5.3	42.4 ± 4.9	3.47261	0.0110047	0.275201
cg22894896	MIR193A	TSS200	Island	21.3 ± 5.6	24.8 ± 5.7	3.47166	0.0187877	0.305758
cg01036351	LOC200726	TSS1500	N_Shore	26.1 ± 2.9	29.6 ± 3.1	3.47154	4.52592e-05	0.130791
cg10811178				31.1 ± 6.3	34.5 ± 4.7	3.47146	0.00915482	0.266511
cg22399703				48.2 ± 6.1	51.7 ± 5.3	3.4713	0.0171453	0.300575
cg13951491	HPDL	1stExon	Island	18.9 ± 4.3	22.4 ± 4.8	3.47068	0.00345592	0.222022
cg13912311	NR5A1	Body	Island	30.6 ± 4.9	34 ± 4.8	3.47045	0.0214425	0.314519
cg09826364			Island	38.5 ± 7.2	42 ± 6.5	3.46956	0.0264495	0.328618
cg16103421				27.9 ± 3.4	31.4 ± 3.8	3.4687	0.00164968	0.194929
cg08701429				40.2 ± 5.5	43.6 ± 5.1	3.46865	0.034626	0.348479
cg03126765				49.2 ± 6.4	52.7 ± 6	3.46857	0.0225747	0.317431
cg24640637	CEND1	TSS200	N_Shore	55.8 ± 4.7	59.3 ± 4.6	3.46765	0.00929937	0.267513
cg19641804	CBX5;CBX5;CBX5;CBX5	1stExon;5'UTR;5'UTR;5'UTR		39.8 ± 5.5	43.3 ± 4.8	3.46714	0.0106473	0.273548
cg16651126	HOXA4	TSS200	Island	31.8 ± 7.7	35.3 ± 5.8	3.46653	0.0490326	0.380152
cg10107890			Island	23.4 ± 6.1	26.9 ± 5.3	3.46557	0.0158883	0.29581
cg04149500				67.3 ± 4.7	70.8 ± 3.7	3.4644	0.0141776	0.288981
cg20941258	LRRC2;TDGF1	5'UTR;TSS1500	Island	43.5 ± 4.9	47 ± 4.5	3.46411	0.00944085	0.267951
cg08035872	IQCG;RPL35A	5'UTR;Body		34.6 ± 5	38.1 ± 4.5	3.464	0.00988832	0.27012
cg21535253	MAN2B1	Body	Island	34.4 ± 6.6	37.8 ± 4.4	3.46274	0.0161362	0.296702
cg25692785	ZNF860;OSBPL10	5'UTR;TSS1500	S_Shore	51.9 ± 6.3	55.4 ± 5.1	3.46254	0.0291201	0.335837
cg13462219	C8orf73	Body	Island	41.7 ± 5.2	45.1 ± 5.4	3.46173	0.0314936	0.341625
cg05096637				42.8 ± 6.3	46.2 ± 5.2	3.46159	0.0287845	0.334926
cg05960850	MYT1L	5'UTR	N_Shore	43.6 ± 5.6	47.1 ± 5.2	3.46149	0.0294184	0.336542
cg04637727			Island	21.5 ± 7	25 ± 7.5	3.46082	0.0169475	0.299744
cg10811485	DOCK9;DOCK9;DOCK9;DOCK9	Body;TSS1500;TSS1500;Body		33.1 ± 6.4	36.5 ± 5.7	3.4604	0.0450971	0.372235
cg23850205	MAP2K7	TSS1500	N_Shore	24.5 ± 4.1	28 ± 4.4	3.46001	0.00467232	0.233161
cg10389771	BCAN;BCAN	Body;Body	Island	31.5 ± 3	35 ± 4.3	3.45984	0.000744738	0.179995
cg21899500	GRM2;GRM2	TSS1500;TSS1500	Island	43.2 ± 4.1	46.7 ± 4.2	3.45976	0.0166127	0.298438
cg05891054	STAT5B	Body		39.8 ± 2.9	43.3 ± 3.6	3.45972	0.000278446	0.161109
cg16708981	ZNF677	TSS1500	S_Shore	16.1 ± 3.4	19.6 ± 4.2	3.45958	0.000498939	0.17223
cg01855010	ZCCHC14	Body		51.8 ± 6.1	55.3 ± 5.3	3.45946	0.037958	0.356949
cg01275887	FOXK1	Body		56.5 ± 7.2	60 ± 6.3	3.45807	0.0357152	0.351787
cg01840055				61.1 ± 5	64.5 ± 4.4	3.45778	0.0306341	0.339431
cg08996805				51.5 ± 4.7	55 ± 5.7	3.4567	0.0239516	0.321969
cg15541170				42.6 ± 5	46.1 ± 4.9	3.45643	0.0160699	0.296597
cg13074711			N_Shore	56.2 ± 5.7	59.7 ± 6.1	3.45543	0.0296245	0.336935
cg13600201			N_Shore	49.8 ± 5.8	53.2 ± 5.1	3.45466	0.043089	0.368416
cg19876542			N_Shore	89 ± 6	92.4 ± 4.2	3.45363	0.00302069	0.216567
cg20176142	ZBTB10;ZBTB10	Body;Body		39.4 ± 4.2	42.9 ± 4.7	3.45219	0.0122913	0.281198
cg13512948				45.9 ± 5.2	49.4 ± 4.5	3.45217	0.00589381	0.244359
cg26512948				54.3 ± 5.1	57.8 ± 4.9	3.4519	0.0133982	0.285933
cg20368818			S_Shelf	45.4 ± 4.2	48.9 ± 4.1	3.45101	0.00683446	0.251679
cg02818170				36.5 ± 4.8	39.9 ± 4.5	3.45073	0.00769947	0.257809
cg06109482			S_Shelf	23.9 ± 5.8	27.4 ± 4.3	3.45031	0.00266849	0.211938
cg23057220	MUM1;MUM1	TSS200;5'UTR	S_Shore	29.4 ± 4.9	32.8 ± 4.4	3.45005	0.0102046	0.271413
cg05647733	NUAK1	Body		38.1 ± 6	41.5 ± 5	3.44974	0.0198209	0.309299
cg08946854				52.9 ± 5.7	56.3 ± 5.1	3.44949	0.0488621	0.379874
cg26117521	EBF1	Body		39.7 ± 4.9	43.1 ± 4.7	3.44793	0.0197506	0.309135
cg00843634	SOX7	Body	Island	43.9 ± 5.3	47.3 ± 5.2	3.44759	0.0148603	0.29175
cg18796027	KIFC1	Body	N_Shelf	30.8 ± 3.8	34.2 ± 4	3.44644	0.0026447	0.21164
cg13107973	KCNK2	TSS1500		50.8 ± 5.9	54.3 ± 5.1	3.44479	0.036726	0.354379
cg17781669			S_Shelf	25.1 ± 3.2	28.6 ± 4	3.43863	0.000638645	0.178275
cg26250086				39.7 ± 4.9	43.1 ± 4.6	3.43822	0.00836021	0.261374
cg16553272	SLC44A4	TSS1500		63.2 ± 7	66.7 ± 6	3.4369	0.0247563	0.324122
cg18161890	KRT72;KRT72;KRT72;KRT72;KRT72;KRT72	1stExon;5'UTR;1stExon;5'UTR;1stExon;5'UTR	Island	21 ± 5.4	24.4 ± 4.9	3.43434	0.00808548	0.259324
cg00632486				40 ± 6.3	43.4 ± 5.4	3.43382	0.0437972	0.369626
cg23424125	DLGAP2	5'UTR	N_Shore	54.9 ± 4.7	58.3 ± 4.7	3.43345	0.0205391	0.311789
cg22420044	MCM7;MCM7;MIR25	Body;Body;TSS200		39.7 ± 5.1	43.2 ± 3.9	3.43344	0.00759933	0.257408
cg06503831	FLJ40504	Body	Island	33.4 ± 4.9	36.8 ± 4.3	3.43267	0.00945187	0.268157
cg13503476				35.8 ± 6.9	39.2 ± 5.4	3.43259	0.03266	0.344096
cg19180828	RNF207	TSS1500	N_Shore	31.9 ± 5.5	35.4 ± 5	3.43253	0.0250477	0.324879
cg15133098				62.3 ± 5.4	65.7 ± 4.5	3.43189	0.0170525	0.300332
cg03248767	DHRS7C	Body	S_Shore	70 ± 7.2	73.4 ± 4.3	3.43135	0.00641357	0.248072
cg03670238	WISP1;WISP1	TSS1500;TSS1500		43.8 ± 4.6	47.3 ± 4.3	3.43024	0.00398581	0.227756
cg15339435				38.4 ± 6.2	41.9 ± 5.1	3.42989	0.0480312	0.378209
cg06480265			S_Shore	29.4 ± 4.9	32.8 ± 4.6	3.42951	0.0122389	0.280903
cg03212161	KIRREL	Body		65.2 ± 4	68.6 ± 3.2	3.42918	0.000870075	0.182895
cg04163847				33 ± 6.5	36.4 ± 5.5	3.42881	0.0390106	0.359334
cg14938561	PSTPIP2	Body	N_Shelf	39.3 ± 5.3	42.7 ± 4.2	3.42842	0.00530801	0.239171
cg05179645	SLC4A4;SLC4A4	5'UTR;5'UTR		63.9 ± 4.5	67.3 ± 4.1	3.42733	0.00660374	0.249683
cg10764388	AKR1CL1	TSS200		54.4 ± 5.6	57.8 ± 4.9	3.42718	0.0309238	0.340145
cg00384847	VPS13D;VPS13D	5'UTR;5'UTR	S_Shore	30.8 ± 6.1	34.2 ± 4.8	3.42514	0.014923	0.29197
cg24996161	PCDHGA2;PCDHGA4;PCDHGA1;PCDHGB1;PCDHGA3;PCDHGA4	Body;1stExon;Body;Body;Body;1stExon	N_Shore	42.3 ± 5.4	45.7 ± 6.5	3.42455	0.0238737	0.32171
cg03533858	MORN1;RER1	TSS1500;5'UTR	S_Shore	48 ± 6.7	51.5 ± 4.7	3.4244	0.0279967	0.333045
cg08330950				34.9 ± 5.7	38.4 ± 7.2	3.42421	0.0301113	0.338142
cg02337436	EBF3	Body		54.7 ± 5.5	58.2 ± 4.1	3.42318	0.0246849	0.324044
cg05204566	MAP1D	Body		58.3 ± 4.9	61.7 ± 4.8	3.42295	0.0301612	0.33817
cg00415993	F2RL2;F2RL2;IQGAP2	1stExon;5'UTR;Body		30.9 ± 2.7	34.4 ± 3.6	3.4226	0.000103923	0.147159
cg13651207	ASTN2;ASTN2;ASTN2	Body;Body;Body		59.7 ± 5.2	63.1 ± 5	3.42196	0.0303946	0.338867
cg23350716	PPIAL4B;PPIAL4A	TSS1500;TSS1500		71.3 ± 10	74.7 ± 9.5	3.42194	0.0485451	0.379194
cg26649096				35.8 ± 6	39.2 ± 5.4	3.42182	0.0436418	0.36934
cg04552852	TSPAN4;TSPAN4;TSPAN4;TSPAN4;TSPAN4;TSPAN4;TSPAN4	TSS200;5'UTR;5'UTR;5'UTR;5'UTR;5'UTR;5'UTR	S_Shore	21 ± 5	24.4 ± 4.5	3.42163	0.00294999	0.215595
cg26203136	PRKAR1B;PRKAR1B;PRKAR1B;PRKAR1B;PRKAR1B;PRKAR1B	Body;Body;Body;Body;Body;Body		39.2 ± 5.5	42.6 ± 4.7	3.42136	0.00993546	0.270405
cg19048950	LOC100188949	Body		56.2 ± 5	59.6 ± 4.4	3.41988	0.0189747	0.306501
cg12680719	RBMS3;RBMS3;RBMS3	Body;Body;Body		50.6 ± 5.1	54 ± 4.5	3.41876	0.0346835	0.348622
cg25019503				45.3 ± 5.3	48.8 ± 5.3	3.41613	0.037505	0.356111
cg07336987	MUPCDH;MUPCDH	TSS200;TSS200	N_Shore	49.4 ± 5.2	52.9 ± 4.7	3.41603	0.0322468	0.343388
cg05898524	LMNA;LMNA;LMNA	TSS1500;TSS1500;TSS1500	N_Shore	33 ± 5.8	36.4 ± 5.2	3.41554	0.0310385	0.340308
cg22804528				39 ± 5.6	42.5 ± 5.3	3.41416	0.0298654	0.33754
cg05768044	CHD9	Body		31.8 ± 2.7	35.2 ± 3.7	3.41409	0.000469443	0.170655
cg01496203	PRDM5	Body	N_Shore	16.3 ± 2.6	19.7 ± 3	3.4136	8.20175e-06	0.10604
cg24499411	TNS3	TSS1500	S_Shelf	46.4 ± 5.5	49.8 ± 4.4	3.41349	0.0287741	0.33491
cg10622174				37.9 ± 8.1	41.3 ± 6.7	3.4133	0.0364141	0.353801
cg08091050				33.7 ± 3.8	37.1 ± 4.6	3.4131	0.00740442	0.256109
cg10831246				40.7 ± 4.9	44.1 ± 4.8	3.41247	0.00706675	0.253102
cg07658590	SLC19A1	TSS1500	S_Shore	27.3 ± 3.9	30.7 ± 4.3	3.41163	0.0190972	0.30702
cg08449164	SPTBN1;SPTBN1	TSS1500;Body	N_Shore	40.5 ± 6.3	44 ± 5.2	3.4113	0.0484634	0.37908
cg25688583	TCF12;TCF12;TCF12;TCF12;TCF12	TSS1500;Body;Body;Body;Body		41.5 ± 4	44.9 ± 4.1	3.41036	0.00326474	0.219232
cg12683120			S_Shelf	51.3 ± 5.9	54.7 ± 4.8	3.41034	0.01275	0.283014
cg16852038			N_Shore	48.2 ± 6.1	51.6 ± 4.9	3.40876	0.0425829	0.367379
cg17795252	SOX2OT	TSS200		41.9 ± 5.3	45.3 ± 4.5	3.40781	0.0105726	0.273229
cg07472953	CSF3;CSF3;CSF3	TSS1500;TSS1500;TSS1500		39.9 ± 5.4	43.3 ± 5	3.40751	0.0402807	0.362208
cg08729059	ZNF593	TSS1500	N_Shore	42.2 ± 6.5	45.6 ± 5.6	3.40735	0.0476823	0.377445
cg05557027				53 ± 5.6	56.4 ± 5	3.4065	0.0098736	0.270036
cg10691866	TPST1	Body		26.7 ± 5.9	30.2 ± 5.2	3.40457	0.00731506	0.25516
cg27398401	PPAP2B;PPAP2B	Body;Body		58.5 ± 4.9	61.9 ± 4.6	3.40435	0.0424029	0.366938
cg21240684			S_Shelf	62.4 ± 5.1	65.8 ± 3.7	3.40189	0.00489017	0.235255
cg27391693	BMPR1B	5'UTR	S_Shore	27.5 ± 4.4	30.9 ± 4.2	3.40152	0.00690719	0.252202
cg12574576				52.1 ± 5.2	55.5 ± 4.6	3.40008	0.0271728	0.330567
cg09695307	RTKN2	Body		52.6 ± 5.2	56 ± 4.8	3.39947	0.0460944	0.374412
cg06789856	HRNBP3	5'UTR	N_Shore	38.2 ± 6.2	41.6 ± 5.9	3.39929	0.03821	0.357558
cg11064524	EXT1	Body		39.6 ± 5.7	43 ± 4.8	3.39906	0.0111546	0.275885
cg22846510	SEMA3A	Body		62.7 ± 3.8	66.1 ± 4	3.39844	0.00243443	0.208184
cg04792216	TRIM31	Body	S_Shelf	58.8 ± 4.6	62.2 ± 4.6	3.39844	0.00454649	0.232701
cg19956147	NXN	Body		34 ± 5.3	37.4 ± 4.7	3.39813	0.0223736	0.316837
cg05813532	OR2AG1	1stExon		59.1 ± 3.6	62.5 ± 3.6	3.39721	0.00162558	0.194929
cg14181271	MAML3	Body		53.7 ± 5.7	57.1 ± 5.1	3.39499	0.0459452	0.374267
cg18459154			Island	52.6 ± 5.2	56 ± 4.2	3.39493	0.00645046	0.248243
cg17835109	NCCRP1	Body	N_Shore	41.9 ± 4.2	45.3 ± 3	3.39445	0.000167175	0.155426
cg12695465	GCNT2;GCNT2;GCNT2	5'UTR;1stExon;Body		36 ± 6.1	39.3 ± 5.3	3.39384	0.0401428	0.362014
cg11813489			S_Shelf	40.8 ± 4.7	44.2 ± 4	3.39368	0.00186675	0.198983
cg05762488				32.2 ± 5.7	35.5 ± 4.9	3.39193	0.017505	0.301944
cg07913430				44.6 ± 5.8	48 ± 5	3.39168	0.0327198	0.344195
cg12688234	FAM196B;DOCK2;FAM196B	5'UTR;Body;1stExon		37.4 ± 4.7	40.8 ± 4.3	3.39119	0.00887859	0.264316
cg11525409				37.7 ± 4.1	41.1 ± 4.1	3.39041	0.0147732	0.291495
cg26604359	PGLYRP2	Body	S_Shelf	43.3 ± 5.7	46.7 ± 5.3	3.38998	0.0473369	0.376727
cg04001359	FBXL7	Body		45.5 ± 6.1	48.9 ± 4.7	3.38991	0.0267885	0.32947
cg16989646	SLC25A15	5'UTR	Island	25 ± 3.5	28.4 ± 4	3.38974	0.00160331	0.194929
cg19980369				57.6 ± 5.3	61 ± 4.9	3.3893	0.0183665	0.304433
cg10985909	CNST;CNST	Body;Body		41.3 ± 6.7	44.6 ± 5.4	3.38873	0.0454958	0.373184
cg06066452	PLXNB1;PLXNB1	5'UTR;5'UTR	Island	26.4 ± 4.2	29.8 ± 3.5	3.38614	0.000707583	0.179619
cg26761826	C8orf46	Body	S_Shore	44.7 ± 6.3	48.1 ± 5	3.38566	0.0306234	0.339398
cg17460445	PRSS50	TSS1500	S_Shore	53.8 ± 6	57.1 ± 5.5	3.38486	0.0285331	0.33438
cg21051972			Island	29.5 ± 4.6	32.9 ± 4.5	3.38341	0.0153248	0.293757
cg09487101	EFNA2	Body	Island	26 ± 4.4	29.4 ± 4.8	3.38304	0.00539193	0.240204
cg16943019	RYK;RYK	Body;Body		40.6 ± 4.4	44 ± 5.4	3.38296	0.00981451	0.269505
cg17827208	IGF1R	Body		39.9 ± 5.4	43.3 ± 5.2	3.38279	0.0220491	0.316166
cg04117986	PDGFRB	5'UTR		43 ± 5.2	46.4 ± 4.6	3.38273	0.0418035	0.365821
cg10719604	FXYD6;FXYD6;FXYD6;FXYD6;FXYD6	TSS1500;TSS1500;TSS1500;TSS1500;TSS1500	S_Shore	55 ± 5	58.4 ± 4.9	3.38228	0.0287662	0.33491
cg05920383				63.6 ± 4.1	67 ± 4	3.38159	0.0139758	0.288577
cg17261120				42 ± 4.6	45.4 ± 5	3.38153	0.0271996	0.330679
cg03024301	TRAM2	Body	N_Shore	40.2 ± 4.5	43.6 ± 4.6	3.37975	0.00965098	0.268731
cg13462890			Island	31.2 ± 6.1	34.6 ± 4.4	3.37925	0.023194	0.319566
cg14577593			Island	48.2 ± 5.4	51.6 ± 4.2	3.37876	0.0147292	0.291436
cg21542881			N_Shore	32.2 ± 5.6	35.6 ± 5.2	3.37793	0.0437225	0.369459
cg17880118	COL4A1	Body		40.6 ± 4.9	44 ± 6	3.37775	0.00785113	0.258382
cg12420107	VTRNA1-1	TSS1500		34 ± 9	37.4 ± 7.2	3.37745	0.0458367	0.374053
cg18659586	ASGR2;ASGR2;ASGR2;ASGR2	Body;Body;Body;Body		40 ± 4.5	43.4 ± 4.7	3.37714	0.0157453	0.295304
cg14478797	PHF7;PHF7	3'UTR;3'UTR		38.9 ± 4.9	42.2 ± 4.1	3.37596	0.00633617	0.247898
cg00684075				25.5 ± 4.5	28.9 ± 4	3.3758	0.00293428	0.21536
cg05543520	LRIG1	Body		47.3 ± 4.7	50.7 ± 5	3.37552	0.0409938	0.363769
cg08815403	HSD17B13;HSD17B13	TSS200;TSS200		44.3 ± 5.4	47.7 ± 4.8	3.37548	0.0166758	0.298718
cg21890667	HORMAD2	TSS1500	Island	36.5 ± 4.8	39.8 ± 5	3.37517	0.0175675	0.30232
cg21177396				35.1 ± 8.1	38.5 ± 7.3	3.37401	0.0290471	0.335627
cg14329783			Island	48.2 ± 6.1	51.5 ± 6.9	3.37376	0.00672173	0.250707
cg12197470			N_Shore	55.8 ± 3.9	59.1 ± 3.7	3.37372	0.00283788	0.214245
cg23021160	NAT8	TSS200		38.3 ± 8.8	41.7 ± 10.4	3.37355	0.0406308	0.362993
cg26155674			S_Shelf	54.8 ± 4.6	58.2 ± 3.7	3.37261	0.00402909	0.228129
cg13188098	KCNA6	TSS200	Island	20.7 ± 7.9	24 ± 6.4	3.37166	0.0412546	0.36459
cg26217572				35.9 ± 5.9	39.2 ± 5.3	3.37112	0.036897	0.354892
cg06913593				50.8 ± 5.4	54.2 ± 4.7	3.37093	0.0296396	0.33696
cg09397542	PHACTR1	5'UTR		50.1 ± 5.3	53.5 ± 4.5	3.37041	0.0134892	0.286168
cg04421348	SH2D4B;SH2D4B	TSS1500;Body	S_Shelf	42.8 ± 6	46.2 ± 4.4	3.36923	0.0295004	0.336699
cg23971638	NINJ2	Body		36.9 ± 5.6	40.3 ± 5.8	3.36916	0.0214627	0.3146
cg13470462	BOC	5'UTR		46.9 ± 6	50.3 ± 5.3	3.36911	0.033652	0.346787
cg21298174	ZNF709	TSS200	S_Shore	26.6 ± 3	30 ± 4.1	3.36879	0.000496121	0.172011
cg06499368				37.8 ± 4.2	41.2 ± 3.5	3.36876	0.00692423	0.252383
cg10098541	PDIA5;PDIA5	TSS1500;TSS1500	N_Shore	33.7 ± 6.6	37.1 ± 5	3.36868	0.0383967	0.358132
cg04647529	TNS4	3'UTR		49.5 ± 3.1	52.9 ± 4.4	3.3677	0.00317316	0.218049
cg06668829	EPPK1	TSS1500	S_Shore	39.9 ± 4.2	43.2 ± 4	3.36726	0.0046961	0.233161
cg09512548	FYN;FYN;FYN	Body;Body;Body		49 ± 4.8	52.4 ± 4.9	3.3669	0.0432427	0.368675
cg20007021	LTB4R2;LTB4R2;LTB4R2;LTB4R;CIDEB;CIDEB	Body;1stExon;Body;TSS1500;1stExon;5'UTR	Island	18.3 ± 7.3	21.7 ± 8.2	3.36687	0.0159744	0.296256
cg23679798	ZNF444	5'UTR	N_Shelf	65 ± 4.6	68.3 ± 3.1	3.36674	0.00291535	0.215009
cg04225088	HIPK3;HIPK3	TSS1500;TSS1500	N_Shore	35.9 ± 3.3	39.3 ± 4	3.3667	0.000165592	0.155426
cg09614479			S_Shore	44.2 ± 4.4	47.6 ± 5	3.36553	0.0316552	0.34212
cg04602696	FAM38A	Body	S_Shore	32.3 ± 5.5	35.6 ± 4.4	3.36513	0.00920746	0.267002
cg05306029				51.3 ± 6	54.6 ± 5	3.36493	0.046534	0.375216
cg16579158	PCDHGA2;PCDHGA1;PCDHGA2	1stExon;Body;1stExon	Island	43.3 ± 4.5	46.6 ± 5.2	3.36481	0.0103441	0.272051
cg14008686				54.2 ± 5	57.6 ± 5.1	3.36462	0.0302151	0.33835
cg09916651	CUX2	Body		50.1 ± 5.6	53.5 ± 4.6	3.36428	0.0315721	0.341898
cg16773768	MSRA;MSRA;MSRA	Body;Body;Body		38 ± 7.2	41.4 ± 6	3.36362	0.0386354	0.358474
cg01414268			Island	21.5 ± 6.7	24.9 ± 7.9	3.36279	0.0302613	0.338503
cg12071775				33.6 ± 5.6	37 ± 5.1	3.36214	0.0421253	0.366402
cg22361106				36.7 ± 6	40.1 ± 5.4	3.36204	0.0464661	0.375105
cg20347666	DGKI	Body		41.1 ± 5.9	44.4 ± 5.6	3.36133	0.0344634	0.348223
cg25361961			N_Shore	58 ± 3.8	61.4 ± 3.5	3.3606	0.00198269	0.201358
cg20975682	PRPF40B	5'UTR	S_Shelf	48.6 ± 6	52 ± 4.6	3.36021	0.0191382	0.307067
cg05669853	BEND3;BEND3	1stExon;5'UTR	N_Shore	44.5 ± 6.3	47.8 ± 5	3.35987	0.0340916	0.347719
cg21025142	OR2D2	TSS1500		50 ± 5.1	53.4 ± 4.2	3.35944	0.0103495	0.272052
cg13536265	NFATC4;NFATC4	Body;TSS1500	N_Shore	24.7 ± 4.1	28.1 ± 4.1	3.35854	0.00339845	0.220747
cg05384123	FOXP1;FOXP1	5'UTR;5'UTR		42.2 ± 5	45.6 ± 4.6	3.35811	0.0273352	0.331044
cg08393937	ARSB;ARSB	Body;Body	N_Shelf	54.9 ± 4.5	58.3 ± 4.4	3.35747	0.00828938	0.26063
cg03000585	NEXN	5'UTR	S_Shore	47.7 ± 4.9	51.1 ± 4.8	3.35743	0.0217063	0.315225
cg23163573	SULT1C2;SULT1C2;SULT1C2;SULT1C2	5'UTR;1stExon;1stExon;5'UTR		45.3 ± 4.5	48.6 ± 4.7	3.35632	0.030238	0.338437
cg03102824	RNF11	Body	S_Shore	43.2 ± 5.6	46.5 ± 4.5	3.35632	0.0149805	0.292384
cg07858973				30.5 ± 7	33.8 ± 5.9	3.35544	0.0220678	0.316215
cg15153957	AKT2	3'UTR	S_Shelf	34.9 ± 5.1	38.3 ± 4.6	3.35517	0.0140044	0.28871
cg14781605	ALPL	5'UTR		24.5 ± 5.4	27.9 ± 4.8	3.3547	0.0149549	0.29213
cg27454412	C7orf50;C7orf50;C7orf50	Body;Body;Body	Island	14.9 ± 4.3	18.3 ± 4.8	3.35469	0.00650404	0.248813
cg11714502	AK1	TSS200	S_Shore	29.6 ± 4.8	33 ± 4.8	3.35391	0.0149128	0.29197
cg24892069	NRP1;NRP1;NRP1	Body;Body;Body		34.5 ± 6.2	37.8 ± 5.6	3.35276	0.0207619	0.312313
cg10573751			N_Shore	42.9 ± 5.7	46.3 ± 4.6	3.35264	0.019306	0.307429
cg24401441			N_Shelf	51.2 ± 5	54.6 ± 4.6	3.3525	0.00686481	0.251936
cg11669516	IGFBP2	Body	S_Shelf	49.1 ± 5	52.4 ± 4.4	3.35225	0.0203725	0.311083
cg24728949	EFNA5	Body		42.9 ± 5.5	46.3 ± 4.5	3.35193	0.0131086	0.284727
cg08847173	NKAIN1	Body	Island	21.7 ± 6.4	25.1 ± 6.2	3.35178	0.0433024	0.36875
cg09333631	KIF15;KIAA1143	TSS1500;Body	N_Shore	33.2 ± 4.4	36.5 ± 4.8	3.35078	0.00856167	0.26273
cg00647741	ZNF274;ZNF274;ZNF274	TSS1500;TSS1500;TSS1500	N_Shore	29.8 ± 3.8	33.1 ± 3.3	3.35033	0.000398838	0.168773
cg07104417			S_Shore	41.7 ± 5.1	45 ± 5.5	3.34954	0.0368737	0.354827
cg03173962			S_Shore	37.9 ± 5.5	41.3 ± 4.7	3.34893	0.0128142	0.283216
cg11829680	EXT1	Body		56.2 ± 5.9	59.5 ± 4.5	3.34848	0.0432909	0.368718
cg12464638	TSPAN4;TSPAN4;TSPAN4;TSPAN4;TSPAN4;TSPAN4;TSPAN4	TSS200;5'UTR;5'UTR;5'UTR;5'UTR;5'UTR;5'UTR	S_Shore	27.6 ± 6.1	30.9 ± 5	3.34847	0.0102291	0.271554
cg16054651	SMOC1;SMOC1	Body;Body		32.8 ± 4	36.1 ± 3.8	3.347	0.000637669	0.178275
cg01540102	DOK4	3'UTR		59 ± 5.2	62.3 ± 4.8	3.34647	0.0245497	0.323633
cg22196260	MYBPC2;MYBPC2	1stExon;5'UTR	S_Shore	20.5 ± 4	23.9 ± 4.1	3.34588	0.0083455	0.261173
cg16944597	FAM131A;FAM131A;FAM131A	1stExon;5'UTR;5'UTR	N_Shore	39 ± 5.7	42.3 ± 5.1	3.34553	0.0411686	0.364302
cg04255230	LBX2	Body	Island	18.4 ± 5.6	21.8 ± 6.3	3.34489	0.0467817	0.375782
cg22340508			Island	25.9 ± 4.9	29.3 ± 5.3	3.34459	0.0163908	0.297681
cg06357843	PANX2;PANX2;PANX2	Body;Body;Body	Island	81.5 ± 8.7	84.8 ± 6.9	3.34374	0.0396805	0.361041
cg15627131			S_Shore	49.7 ± 4.9	53 ± 4.6	3.34332	0.0168264	0.299221
cg17708995	TNPO2;TNPO2;TNPO2	5'UTR;5'UTR;5'UTR	Island	25 ± 6.4	28.3 ± 5.1	3.34331	0.0286669	0.334675
cg06271387	A2BP1;A2BP1;A2BP1	Body;Body;Body		59.2 ± 3.3	62.5 ± 3.9	3.3431	0.00194891	0.200158
cg08474786	PEMT	Body	N_Shelf	54.4 ± 5.4	57.8 ± 4.9	3.34224	0.0319686	0.342784
cg13226457				48.3 ± 4.8	51.7 ± 4.5	3.34207	0.0168516	0.299338
cg22623319	RBM20	Body	N_Shelf	52.8 ± 5.6	56.1 ± 3.8	3.34146	0.00883453	0.264015
cg14218844	LOC390858	Body		42.9 ± 5.3	46.3 ± 4.8	3.34132	0.0241235	0.322603
cg09468328	SPSB1	TSS1500		28.3 ± 4	31.7 ± 3.5	3.34106	0.000477321	0.17071
cg05364567	ZNF232	5'UTR	Island	28.7 ± 4.9	32 ± 4.4	3.34044	0.00205445	0.203673
cg10789300				51.8 ± 4.6	55.1 ± 4.5	3.33942	0.0154366	0.29425
cg21960110	HBZ	TSS1500	N_Shore	44.4 ± 5.4	47.8 ± 4.5	3.33851	0.0171106	0.300449
cg08977611			N_Shelf	32.5 ± 4.5	35.8 ± 4.2	3.33848	0.00399605	0.227916
cg20252202			S_Shore	31.6 ± 3.1	34.9 ± 3.8	3.33757	0.00342467	0.221461
cg09203312	GJB6;GJB6;GJB6;GJB6;GJB6	5'UTR;5'UTR;5'UTR;5'UTR;1stExon	N_Shore	42.5 ± 4.6	45.8 ± 4.3	3.33748	0.00628653	0.247667
cg06616081	TSPAN3;TSPAN3;TSPAN3	3'UTR;3'UTR;3'UTR		34.4 ± 5.1	37.8 ± 4.5	3.33741	0.0197292	0.309071
cg05080409			N_Shore	39.9 ± 6.3	43.2 ± 4.8	3.33699	0.0474117	0.376903
cg00408773	TAL1	Body	N_Shore	41 ± 4.7	44.4 ± 4.1	3.33699	0.0101626	0.271413
cg02691360	AMFR	3'UTR	N_Shore	39 ± 3.8	42.3 ± 3.3	3.33622	0.000444143	0.170128
cg17563773	POU2F3	Body		33.1 ± 5.2	36.4 ± 4.3	3.33612	0.00753708	0.257057
cg23664174	LNX1;LNX1	Body;Body		39.8 ± 6.7	43.1 ± 5.5	3.3361	0.041853	0.365918
cg26317555				62.1 ± 4.5	65.4 ± 4.7	3.3361	0.0374787	0.356062
cg19893585	PLEC1;PLEC1;PLEC1;PLEC1	Body;Body;Body;TSS200	Island	27.4 ± 6.9	30.7 ± 5.6	3.33605	0.0265993	0.329068
cg13522575			S_Shore	56.1 ± 5.3	59.4 ± 4.5	3.33599	0.0250757	0.32499
cg15053253				62.5 ± 5.3	65.9 ± 5.9	3.33581	0.00534152	0.239337
cg04401067				46.9 ± 6	50.2 ± 4.9	3.3357	0.0267318	0.329328
cg00501904	EPHX1	5'UTR	S_Shelf	43.9 ± 6.3	47.2 ± 5.7	3.33541	0.0439813	0.369937
cg00782811	RCAN2	TSS1500		35.2 ± 3	38.5 ± 3.1	3.33526	5.20092e-05	0.135575
cg05225461	C5orf30	5'UTR	S_Shore	46 ± 6.1	49.3 ± 5.7	3.33446	0.0379134	0.356806
cg08461576				42.3 ± 6.2	45.6 ± 5.5	3.33434	0.0317174	0.342201
cg00989002				50.4 ± 4.3	53.8 ± 4.6	3.33237	0.00796729	0.25883
cg08775230	C11orf52	TSS200		52.7 ± 5.4	56 ± 4.6	3.3315	0.0256179	0.326497
cg13944685	IL18BP;IL18BP;IL18BP;IL18BP;IL18BP;IL18BP	TSS200;5'UTR;TSS1500;5'UTR;5'UTR;1stExon		38.7 ± 6.1	42 ± 5.3	3.32887	0.034498	0.348229
cg24435209	CECR5;CECR4;CECR4;CECR5	Body;Body;Body;TSS1500	S_Shore	38.7 ± 6.4	42 ± 5.8	3.32886	0.038522	0.358279
cg05875982	PRCD	Body	S_Shelf	52 ± 4.9	55.3 ± 4.7	3.32751	0.0286934	0.334735
cg27293078	TMEM45B	TSS200	N_Shore	23.8 ± 4.4	27.2 ± 4	3.32723	0.00205781	0.203723
cg14223485	C9orf25	Body	N_Shelf	47.4 ± 5.9	50.7 ± 5.5	3.32707	0.0390023	0.359308
cg01543184	MAFG;MAFG	5'UTR;TSS200	S_Shore	29.6 ± 4.6	33 ± 4.1	3.32698	0.00545472	0.240711
cg26361535	ZC3H3	Body		44.3 ± 5.8	47.7 ± 4.8	3.32647	0.0380956	0.357366
cg25804251			Island	35.6 ± 5.4	38.9 ± 4.3	3.32582	0.00273574	0.213067
cg22418565	MMP11	TSS1500	N_Shore	46 ± 4.6	49.3 ± 4	3.32558	0.00555275	0.24156
cg18890020	BRAP	3'UTR		44.7 ± 5.1	48 ± 4.3	3.32448	0.0187662	0.305676
cg16405876	DMGDH	Body		50.1 ± 5	53.4 ± 5.1	3.32416	0.0471487	0.376348
cg06728272			N_Shore	59.4 ± 5.1	62.7 ± 4.8	3.32387	0.0237911	0.321411
cg21766667				37.3 ± 6	40.6 ± 5.2	3.32302	0.0429828	0.368114
cg11399546				48.3 ± 5.9	51.6 ± 4.4	3.3229	0.0258334	0.327126
cg13094752	MMP14	TSS1500	N_Shore	27.5 ± 4.7	30.8 ± 4.1	3.32286	0.00313686	0.217767
cg16155175	KCP;KCP	TSS200;TSS200	S_Shore	53.1 ± 5.4	56.4 ± 4.4	3.32248	0.0172704	0.30116
cg15014458	LYPD3;LYPD3	1stExon;5'UTR	S_Shore	31.9 ± 4.4	35.3 ± 4.7	3.32212	0.00449468	0.232069
cg07308257	EEPD1	Body		56.4 ± 5.2	59.8 ± 4.5	3.32105	0.0157577	0.295333
cg10603592	EZH1	5'UTR	N_Shore	44.2 ± 5	47.5 ± 4.9	3.3209	0.0274032	0.331231
cg06704884				53.5 ± 5.5	56.8 ± 4.9	3.31964	0.0397313	0.3612
cg04488373			N_Shore	19.8 ± 5.6	23.1 ± 6.6	3.31896	0.0130812	0.28469
cg01231141	ADAMTS2;ADAMTS2	Body;Body		26.5 ± 7.4	29.8 ± 6.4	3.31894	0.0360135	0.352518
cg09036996	SH2D3A	Body	Island	48.3 ± 4	51.6 ± 4.3	3.31885	0.00311148	0.21759
cg06394621				50.2 ± 5.3	53.5 ± 4.8	3.31861	0.0153976	0.294042
cg15697019	RSBN1L	Body		41.7 ± 4.8	45.1 ± 4.7	3.31777	0.0293275	0.33644
cg20784768	SLC35F3	Body	Island	33.5 ± 3.4	36.8 ± 4	3.31742	0.000644303	0.178275
cg25436634				37.3 ± 4.6	40.6 ± 4.1	3.31689	0.00404449	0.22835
cg16652392			S_Shelf	37.7 ± 5.6	41 ± 5.1	3.31677	0.0451056	0.372235
cg18795786	CNTN1;CNTN1	5'UTR;5'UTR	S_Shore	54.1 ± 5.1	57.4 ± 4.4	3.31579	0.0206405	0.31201
cg13808058	ATP2B4;ATP2B4	5'UTR;5'UTR		51.5 ± 5.3	54.8 ± 5	3.31455	0.032951	0.344923
cg02738617				44.8 ± 3.5	48.1 ± 4.4	3.31454	0.00367406	0.224351
cg13304609	IFI44L	TSS1500		58.2 ± 5.1	61.5 ± 4.9	3.31424	0.0174199	0.301716
cg07680533	SELENBP1	TSS200		38 ± 6.1	41.3 ± 5	3.31413	0.0362115	0.353122
cg16129132	OSBPL5;OSBPL5;OSBPL5	5'UTR;5'UTR;5'UTR	Island	36.9 ± 5.2	40.2 ± 4.4	3.31371	0.0147361	0.291436
cg16331883	MAP3K12	5'UTR	N_Shore	31.5 ± 3.8	34.8 ± 4.4	3.31303	0.0109653	0.275098
cg17480077			N_Shore	28.2 ± 3.2	31.6 ± 2.9	3.31252	8.39164e-05	0.145465
cg07730301	ALDH3B1;ALDH3B1;ALDH3B1	5'UTR;5'UTR;5'UTR		28.6 ± 3.3	31.9 ± 3.8	3.31247	0.000201613	0.155426
cg02845063	FBXO40;FBXO40	1stExon;5'UTR		41.6 ± 5.1	44.9 ± 4.5	3.31151	0.0226787	0.317915
cg02006950			N_Shore	72.9 ± 7	76.3 ± 3.7	3.31147	0.0103597	0.272052
cg01601518	ZFYVE28	Body	S_Shelf	22.1 ± 6.1	25.4 ± 6.5	3.31136	0.0109089	0.275098
cg07102229	SLC38A4;SLC38A4	TSS200;TSS200		54.5 ± 3.7	57.8 ± 4	3.31067	0.000791019	0.180157
cg02258724			Island	35.8 ± 4.4	39.1 ± 4.1	3.31004	0.000557785	0.176499
cg00707741	FARP2	TSS1500	N_Shore	24.4 ± 4.1	27.7 ± 4.4	3.30858	0.00335677	0.220108
cg14902773				51.2 ± 4.4	54.5 ± 4.7	3.30841	0.0394736	0.360518
cg00044466				33.6 ± 4.5	36.9 ± 4.3	3.30768	0.010499	0.272837
cg11505026	PRKCE	Body		45.3 ± 4.6	48.6 ± 4.6	3.30748	0.0361841	0.353062
cg13726191	FGFBP1	TSS200		25.9 ± 3.9	29.2 ± 4	3.30614	0.00123354	0.188463
cg15771416				46 ± 5.7	49.3 ± 5.1	3.30555	0.0399277	0.361636
cg21255209	CMAS	Body	S_Shelf	52.2 ± 5.3	55.5 ± 4.5	3.3055	0.02361	0.320937
cg14416070				84.1 ± 8.6	87.4 ± 3	3.30516	0.0101084	0.271316
cg03290827	SEC14L1;SEC14L1;SEC14L1;SEC14L1;SEC14L1	Body;Body;TSS1500;Body;Body		54.5 ± 4.7	57.8 ± 4.3	3.30456	0.0320555	0.342947
cg02696675	RBMS1;RBMS1	Body;Body	S_Shore	62 ± 5.5	65.3 ± 4.3	3.30448	0.0460462	0.374344
cg16495975	TMEM114	Body	Island	37.2 ± 5.3	40.5 ± 4.7	3.30425	0.014544	0.290736
cg17573270	SERHL2	Body	S_Shore	52.9 ± 6.1	56.2 ± 5.9	3.30414	0.0160456	0.29653
cg27237537	DNMT3L;DNMT3L	TSS1500;TSS1500		51.5 ± 4.5	54.8 ± 4	3.3041	0.006017	0.245618
cg23440155	CYP4B1;CYP4B1	TSS200;TSS200		52.9 ± 4.7	56.2 ± 4.9	3.30326	0.0327539	0.344239
cg20460166	LRRC42	Body		43.2 ± 4.4	46.5 ± 4.5	3.30074	0.017296	0.301283
cg27106950	PRM3	TSS1500	N_Shelf	61.7 ± 3.7	65 ± 3.4	3.30042	0.00389907	0.226637
cg23840027	EPB41;EPB41;EPB41;EPB41;EPB41	5'UTR;5'UTR;5'UTR;5'UTR;5'UTR		37 ± 3.3	40.3 ± 3.6	3.29997	0.00174642	0.196662
cg15690696	ARHGEF12	Body		50.2 ± 6	53.5 ± 5.5	3.29979	0.0439682	0.369922
cg17125585	GNG12	5'UTR		39.1 ± 5.7	42.4 ± 5.1	3.29965	0.0203434	0.310978
cg02993070	FERMT2;FERMT2;FERMT2	TSS1500;TSS1500;TSS1500	S_Shore	43.9 ± 5.8	47.2 ± 5	3.29942	0.0429341	0.368008
cg15440158	CNTNAP2	Body		55.1 ± 4.8	58.4 ± 4.9	3.29842	0.0369075	0.354895
cg22597210	C3P1	Body	Island	35.8 ± 4.9	39.1 ± 5.6	3.29808	0.00761585	0.257442
cg12051116	CLASP1;CLASP1;CLASP1	Body;Body;Body		60.8 ± 4.6	64.1 ± 3.8	3.29804	0.0242419	0.32279
cg06365623				44.3 ± 4.6	47.6 ± 4.3	3.29799	0.00985416	0.269894
cg26643476	GPR81	TSS1500		51.8 ± 4.9	55.1 ± 4.8	3.29793	0.0123537	0.281333
cg08125436				59.3 ± 7.1	62.6 ± 8.2	3.29776	0.00801506	0.2592
cg09437162	LCN9	TSS200		39.4 ± 5.4	42.7 ± 5	3.29738	0.0221507	0.316412
cg13419925	MFSD1;MFSD1	TSS1500;TSS1500	N_Shore	51.6 ± 4.5	54.9 ± 4.3	3.29655	0.0167346	0.298928
cg08679971			N_Shore	56.3 ± 6.1	59.6 ± 5.7	3.29562	0.0379372	0.356869
cg00342358	TGFBR3	5'UTR	N_Shore	29.4 ± 4.9	32.7 ± 4.4	3.29531	0.00830715	0.260875
cg26814712	SHC4	1stExon	Island	28.4 ± 3.4	31.7 ± 3.2	3.29449	0.000273546	0.161109
cg01206418				53.7 ± 6.2	56.9 ± 5.2	3.29371	0.0386019	0.358424
cg23668907				58.8 ± 5.6	62.1 ± 4.7	3.29327	0.0449419	0.371991
cg16686158	HORMAD2	TSS1500	Island	31.4 ± 4.1	34.7 ± 5.2	3.2929	0.0338503	0.347083
cg25560009				38.4 ± 6.2	41.6 ± 5.2	3.2928	0.013582	0.286373
cg27113015	SASH1	Body		34.4 ± 6	37.6 ± 4.7	3.29199	0.0201417	0.310272
cg12212198			N_Shore	14.4 ± 4.1	17.7 ± 5.1	3.2913	0.00647149	0.248462
cg01287000			Island	32.2 ± 4.1	35.5 ± 4.3	3.29058	0.00499062	0.236267
cg06872964	IFI44L	TSS1500		28.9 ± 5.7	32.2 ± 6	3.28945	0.0287418	0.334809
cg23527387	REV1;REV1	Body;Body		62.9 ± 4.3	66.2 ± 4.3	3.28938	0.0450117	0.372092
cg24562814			S_Shelf	63.5 ± 4	66.8 ± 3.2	3.28866	0.000353568	0.167027
cg00824381			N_Shelf	40.3 ± 5.7	43.6 ± 4.7	3.28825	0.0338501	0.347083
cg05991401	RAB37;RAB37;RAB37;RAB37	Body;Body;Body;Body	N_Shelf	33.6 ± 5.7	36.9 ± 4.9	3.28824	0.0457988	0.37394
cg20680802			S_Shore	29 ± 4.9	32.3 ± 4	3.28727	0.00535058	0.239447
cg02573566	S100A13;S100A13;S100A13;S100A13;S100A1;S100A13;S100A13	5'UTR;1stExon;5'UTR;5'UTR;TSS1500;5'UTR;5'UTR		37.4 ± 7.3	40.7 ± 5.7	3.28634	0.0294315	0.336577
cg21843594	HORMAD2	TSS200	Island	30 ± 3.4	33.3 ± 4.4	3.28613	0.00679393	0.251407
cg13886799	ANO7;ANO7;ANO7;ANO7	5'UTR;1stExon;5'UTR;1stExon		39.4 ± 6	42.7 ± 5.3	3.28558	0.0421119	0.366364
cg04011253	TMEM45B	TSS200	N_Shore	12.3 ± 4.4	15.6 ± 4.1	3.28554	0.000899724	0.183473
cg10996816				42 ± 5.3	45.3 ± 4.8	3.28486	0.0441571	0.370325
cg09907509	C13orf36;C13orf36	5'UTR;1stExon	Island	11.6 ± 3.5	14.9 ± 5.8	3.28474	0.0180892	0.303697
cg17071957	GSN;GSN;GSN;GSN;GSN;GSN;GSN	TSS1500;TSS1500;TSS1500;TSS1500;TSS1500;TSS1500;TSS1500		33.3 ± 7.3	36.6 ± 6.4	3.28408	0.0410374	0.363918
cg20012888			S_Shore	21.3 ± 3.4	24.6 ± 4.3	3.28297	0.00609868	0.246058
cg16787652	HCG4	Body	Island	22.1 ± 2.7	25.4 ± 3.7	3.28193	0.000608189	0.177539
cg04255044	FBXO31;FBXO31	Body;Body	N_Shore	52.9 ± 5.4	56.2 ± 4.4	3.28175	0.0115827	0.277605
cg08027484	GCNT2;GCNT2;GCNT2	5'UTR;1stExon;Body		29.5 ± 5.4	32.8 ± 4.5	3.28159	0.0201314	0.310249
cg22905282	PYROXD2	TSS1500		38.2 ± 5.6	41.5 ± 4.7	3.28087	0.0279187	0.332888
cg10589539	NR1I2;NR1I2;NR1I2	5'UTR;Body;5'UTR		45.7 ± 3.7	49 ± 2.7	3.27995	8.78644e-05	0.145465
cg17825194	NCOR2;NCOR2	Body;Body		19.7 ± 3.2	23 ± 3.7	3.27892	0.000456796	0.170502
cg06048102	GUCY1B2	Body		38.8 ± 5.5	42 ± 4.7	3.27877	0.019044	0.306718
cg01034884			N_Shelf	65.4 ± 5.5	68.6 ± 4.1	3.2784	0.0151561	0.293062
cg01556552			N_Shelf	33.4 ± 4.1	36.7 ± 4.2	3.27798	0.00948764	0.268216
cg22049899	SLC38A4;SLC38A4	TSS200;TSS200		23.3 ± 3.9	26.6 ± 5.1	3.27761	0.00187006	0.199039
cg13856810	SAMD11	Body	S_Shore	46.5 ± 5.7	49.8 ± 5.7	3.27654	0.0492105	0.380606
cg15931839	TRAF3IP2;TRAF3IP2;TRAF3IP2;TRAF3IP2;TRAF3IP2	3'UTR;3'UTR;Body;3'UTR;3'UTR		24.2 ± 3.5	27.5 ± 3.7	3.27581	0.0033275	0.220108
cg22429121	AHDC1	5'UTR	Island	32.7 ± 3.8	36 ± 3.9	3.27578	0.00638003	0.248004
cg06976589	MAEA;MAEA	Body;Body	N_Shore	51.6 ± 4.6	54.9 ± 3.9	3.27504	0.0072765	0.254975
cg27508620				43.4 ± 5.3	46.6 ± 4.7	3.27504	0.0324894	0.343863
cg16532282			Island	33.4 ± 5.3	36.7 ± 5.4	3.27503	0.0382353	0.357637
cg16758317			N_Shore	44.7 ± 5.8	48 ± 4.5	3.27491	0.0212692	0.313723
cg26507353				42.7 ± 8.3	46 ± 6.8	3.27491	0.0426643	0.367526
cg20068274				64.8 ± 3.9	68.1 ± 4	3.27477	0.00576041	0.243304
cg06991495	CSNK1E;CSNK1E	TSS1500;TSS1500	S_Shore	25.8 ± 4.4	29.1 ± 4.3	3.27474	0.00193114	0.199836
cg12813441	RTN4;RTN4;RTN4;RTN4	Body;Body;Body;Body		40.4 ± 4.7	43.7 ± 4.9	3.27356	0.0120936	0.2806
cg00425827	ACSL6;ACSL6	Body;Body	N_Shore	57.2 ± 5.2	60.5 ± 3.9	3.27316	0.022511	0.317151
cg20900050			Island	25 ± 4.8	28.2 ± 4.5	3.27261	0.00445289	0.231875
cg00753924	RXRA	Body	N_Shore	28.7 ± 6.7	32 ± 7.3	3.2726	0.0378692	0.356806
cg22193912	MAFG;MAFG	5'UTR;TSS200	S_Shore	24.4 ± 5.1	27.6 ± 5	3.27209	0.0327807	0.344347
cg26993035			N_Shelf	53.9 ± 4.9	57.1 ± 4.7	3.27195	0.0307548	0.339686
cg21139485	PILRA;PILRA;PILRA	Body;Body;Body		53.5 ± 4.4	56.8 ± 4.5	3.27189	0.0203912	0.311083
cg23368787	ATP4A	Body	Island	21.9 ± 3.7	25.2 ± 3.7	3.27176	0.00224458	0.205951
cg20093940	GPR162;GPR162	TSS1500;TSS1500	N_Shelf	64.9 ± 4.5	68.2 ± 4.4	3.27175	0.000206255	0.156367
cg14515581				48.5 ± 4.4	51.8 ± 4.5	3.27108	0.00964912	0.268731
cg10674793	DVL3	TSS1500	N_Shore	34.9 ± 5.7	38.2 ± 5	3.27024	0.0387273	0.358697
cg07548255	LOC100287216;SH3RF3	TSS200;Body	Island	41.2 ± 5.7	44.4 ± 4.6	3.26993	0.00731426	0.25516
cg02376610			N_Shore	67.2 ± 5.6	70.5 ± 5.8	3.26982	0.0258652	0.327202
cg16198723	CCDC80;CCDC80;CCDC80	5'UTR;1stExon;5'UTR		29 ± 5.8	32.2 ± 5.7	3.2697	0.0333662	0.345988
cg24466939				46.1 ± 4.6	49.3 ± 4.5	3.26966	0.0104146	0.272463
cg23418467			Island	54.8 ± 7.3	58.1 ± 6	3.26931	0.0197388	0.309106
cg26643967	SDHAF1	TSS1500	Island	37.3 ± 6.9	40.6 ± 5.2	3.26908	0.029986	0.337782
cg14476852				53.4 ± 6	56.7 ± 4.7	3.26895	0.0395346	0.360687
cg08872493	HTR1D	TSS200		43.5 ± 3.8	46.8 ± 4.3	3.26893	0.00104844	0.185054
cg02919122				28.5 ± 3.5	31.7 ± 4.2	3.26842	0.0118497	0.279191
cg14917846	SH3GL1	Body		39.1 ± 5.5	42.3 ± 4.8	3.26671	0.0142466	0.28912
cg06162185				60.3 ± 5.1	63.6 ± 4.6	3.26653	0.0296787	0.33707
cg09465142	NFATC2;NFATC2;NFATC2	Body;Body;Body	Island	23.1 ± 3.7	26.4 ± 3.8	3.26649	0.000673198	0.179312
cg23097878	CRY2;CRY2	Body;Body		27.1 ± 5.5	30.4 ± 5.7	3.26636	0.0293544	0.336442
cg26062172	FAM81B	Body		52.2 ± 5.6	55.5 ± 5.8	3.26601	0.0232339	0.319704
cg02621287			Island	17.2 ± 3.4	20.4 ± 4.2	3.26501	0.0047431	0.233648
cg18806716	MAP3K8	TSS1500	N_Shore	34.5 ± 5	37.8 ± 5.5	3.26446	0.0108154	0.274476
cg18018313	IRS1	3'UTR	S_Shore	35.9 ± 3.5	39.1 ± 3.8	3.26441	0.00400566	0.228006
cg11282657	TSPAN10	Body	Island	23.5 ± 4	26.8 ± 4.3	3.26428	0.0109417	0.275098
cg18081863	FCGRT;FCGRT	TSS200;TSS1500	N_Shore	22.8 ± 4.1	26.1 ± 4.1	3.26394	0.0028333	0.214136
cg08639948			S_Shore	38.8 ± 6	42.1 ± 5.1	3.26349	0.0406496	0.363047
cg06069100	SGK269	5'UTR		54.6 ± 4.1	57.8 ± 4.2	3.26327	0.0187856	0.305744
cg05638439	WDR90	Body	Island	43.9 ± 8.6	47.2 ± 6.8	3.26266	0.0370064	0.355018
cg27543334				28.3 ± 4.2	31.5 ± 4.2	3.26238	0.00375198	0.225131
cg01967580	PRSS50	TSS1500	S_Shore	61.9 ± 4.2	65.2 ± 4.5	3.2611	0.007652	0.257719
cg09081997				40.1 ± 4.1	43.3 ± 4.4	3.26076	0.00136417	0.191297
cg24022651	FNDC3B;FNDC3B	Body;Body		53.7 ± 4.8	56.9 ± 4.3	3.26057	0.0281829	0.333302
cg02446475			N_Shore	41.2 ± 8.7	44.4 ± 7.8	3.25985	0.0485147	0.379132
cg03547355				33.9 ± 4.6	37.2 ± 4.7	3.2598	0.0217088	0.315225
cg09552892	SNCG;MMRN2	TSS200;TSS1500		29.6 ± 4.9	32.9 ± 4.5	3.25966	0.00932064	0.267682
cg19917989				46.4 ± 4.4	49.6 ± 4.1	3.25904	0.00749329	0.256912
cg18053607	INPP5J;INPP5J	5'UTR;1stExon		37 ± 5.9	40.3 ± 5.2	3.25901	0.0292517	0.336258
cg20078405	MAP3K9	TSS1500	S_Shore	36.1 ± 2.5	39.3 ± 3.4	3.25838	0.000498125	0.17223
cg21674813	OBSL1	Body	N_Shelf	43.4 ± 5.5	46.6 ± 4.8	3.25773	0.0426239	0.367433
cg02372702	CASC1;CASC1;CASC1	Body;Body;Body		29.3 ± 4.3	32.6 ± 4.7	3.25608	0.0055251	0.241369
cg18026197	CHCHD6	TSS1500	N_Shore	39.6 ± 5.5	42.8 ± 5.7	3.25587	0.0418685	0.365983
cg22045990	TSSK3;TSSK3;LOC100128071	1stExon;5'UTR;TSS1500	S_Shore	25.1 ± 3.4	28.3 ± 3.4	3.2531	0.000379144	0.168227
cg07447742	MLNR	TSS1500	N_Shore	36.1 ± 5.5	39.3 ± 4.8	3.24991	0.0285427	0.33438
cg06442489	ZSCAN18;ZSCAN18	TSS1500;TSS1500	S_Shore	44.1 ± 4.2	47.3 ± 4	3.24978	0.0138637	0.287784
cg12754495	P2RY12;MED12L	TSS200;Body		37.5 ± 3.5	40.8 ± 4.1	3.24974	0.00375897	0.225155
cg09255851	RBBP6;RBBP6;RBBP6	Body;Body;Body	S_Shelf	38.6 ± 3.8	41.9 ± 3.2	3.24942	0.000482591	0.170931
cg04611493				48.4 ± 6.1	51.7 ± 4.8	3.24897	0.0494916	0.381118
cg23982392	UST	Body		67.8 ± 7.6	71 ± 4.6	3.24865	0.0407523	0.363313
cg19211851	THADA;THADA	Body;Body		61.2 ± 5	64.5 ± 4.3	3.24849	0.0463171	0.374807
cg24087669			N_Shelf	51.9 ± 5.6	55.2 ± 5.1	3.24784	0.04876	0.379673
cg13899108	PDE4C	5'UTR	S_Shore	38.9 ± 4.6	42.2 ± 5.1	3.24777	0.0090014	0.265174
cg18770216	ITGB5	Body		35.7 ± 6.1	39 ± 6.3	3.24763	0.0498359	0.381844
cg08654262	DDAH1;DDAH1	Body;Body		53.2 ± 6.4	56.4 ± 5.2	3.24736	0.0365706	0.354099
cg09174681	TOP1MT	Body	N_Shore	69.5 ± 8.2	72.7 ± 9	3.24613	0.006883	0.252079
cg01080713				43.6 ± 4.9	46.8 ± 4.2	3.2461	0.00595371	0.245055
cg04193923	CSF3;CSF3;CSF3	TSS1500;TSS1500;TSS1500		40.9 ± 4.9	44.1 ± 4	3.246	0.0207894	0.312366
cg22538355				56.8 ± 5.1	60.1 ± 4	3.24591	0.0116382	0.277843
cg17187705	NBEA	Body		52.3 ± 5.8	55.6 ± 5.4	3.24567	0.0393847	0.360196
cg16417436			Island	43.1 ± 3.3	46.3 ± 3.4	3.24545	0.000215078	0.156742
cg00095431				58.3 ± 5	61.6 ± 3.8	3.24536	0.0118583	0.279211
cg21738443				46.9 ± 4.7	50.2 ± 4.4	3.2453	0.0269117	0.329738
cg09088720	LARP1	TSS1500		53 ± 4.2	56.2 ± 4.1	3.24435	0.0165822	0.298438
cg01869233	LRRN4	TSS1500	S_Shore	36.1 ± 5.1	39.3 ± 4.8	3.24265	0.0215504	0.314881
cg11613741	KIAA0408;C6orf174;KIAA0408	5'UTR;3'UTR;1stExon		56.6 ± 5.8	59.8 ± 4.1	3.24238	0.0312799	0.340951
cg09547692				52 ± 5.3	55.3 ± 4	3.2422	0.0125074	0.281957
cg00340958	B4GALT5	Body	N_Shore	38.8 ± 3.8	42 ± 3.9	3.24105	0.0150653	0.292816
cg24084693				26.8 ± 3.8	30.1 ± 3.6	3.241	0.00242836	0.208093
cg03693561	LBP	TSS1500		66.7 ± 5.2	70 ± 5.8	3.2403	0.0157094	0.295304
cg01441777	CSNK1E;CSNK1E	TSS1500;TSS1500	S_Shore	26.9 ± 4.2	30.2 ± 4.3	3.2402	0.00326999	0.219232
cg19160624				34 ± 5.2	37.3 ± 4.7	3.2386	0.0191192	0.307064
cg00620824	HLA-C	TSS1500	S_Shore	37.7 ± 6.3	41 ± 7.1	3.23812	0.00872143	0.26355
cg24728542	C6orf64	TSS1500	S_Shore	24.6 ± 4	27.8 ± 3.3	3.23803	0.00151532	0.193893
cg10393744				29.8 ± 5.9	33.1 ± 5.5	3.23778	0.048148	0.378484
cg20328456	PPT2;PPT2;PRRT1	TSS200;TSS1500;TSS1500	N_Shore	39.2 ± 4.9	42.4 ± 4.8	3.23762	0.0381455	0.357454
cg06107159	LIMS2;LIMS2;LIMS2	Body;Body;5'UTR	Island	27.4 ± 5.8	30.6 ± 4.3	3.2364	0.00477628	0.234053
cg24027965	LYPD6B	TSS200	N_Shore	35.9 ± 3.7	39.1 ± 4.3	3.2361	0.00141804	0.19242
cg24710073	TBP	5'UTR	S_Shore	49.7 ± 4.1	52.9 ± 3.3	3.23601	0.00186524	0.198983
cg14732969			S_Shore	40.4 ± 5.4	43.6 ± 5.3	3.23542	0.043086	0.368407
cg13928306	ZNF205;ZNF205;MGC3771;MGC3771	TSS200;TSS200;Body;Body		37 ± 5.3	40.2 ± 5.1	3.23534	0.0448517	0.371806
cg15927699				50.2 ± 4.5	53.4 ± 4.7	3.23509	0.0157275	0.295304
cg23637396	PLAC9	TSS1500	N_Shore	55.4 ± 4.7	58.6 ± 4.2	3.23499	0.01896	0.306482
cg05009172				24.4 ± 4.6	27.7 ± 4.5	3.23484	0.00790345	0.258523
cg14577707				34 ± 5.6	37.2 ± 4.9	3.23468	0.0281146	0.333162
cg18568061	PTRF	TSS1500	S_Shore	49.4 ± 4.6	52.7 ± 4.8	3.23465	0.041575	0.365422
cg08895618	NDST1	TSS1500		44.3 ± 5.2	47.5 ± 4.9	3.23444	0.0332372	0.345594
cg23375068	MIOX	TSS200		43.7 ± 4.6	46.9 ± 4.4	3.23394	0.00569948	0.242755
cg24257776	LOC100129354	TSS1500	Island	20.6 ± 3.5	23.8 ± 4	3.23323	0.00396522	0.227756
cg26307871			N_Shore	48.5 ± 5.3	51.7 ± 4.8	3.2329	0.0342014	0.347863
cg14406727	SPRED2;SPRED2	Body;Body		48 ± 5.1	51.2 ± 5.2	3.23287	0.0481651	0.37851
cg20849150				31.4 ± 5.6	34.6 ± 5	3.23277	0.0256589	0.326528
cg18632637			S_Shore	50.9 ± 3.7	54.1 ± 3.1	3.23148	0.000398423	0.168773
cg19416073			Island	22.7 ± 3.7	25.9 ± 5.7	3.2313	0.0140154	0.28871
cg17738861	MTMR12	Body		43.9 ± 4	47.1 ± 4.9	3.23127	0.0237619	0.321362
cg18515587	SELENBP1	Body		56.5 ± 6.1	59.7 ± 4.6	3.23118	0.0375334	0.356149
cg01185921	ABLIM1;ABLIM1	TSS200;TSS200		32.3 ± 5.3	35.5 ± 4.9	3.23098	0.0222689	0.316739
cg02336018			N_Shore	30.3 ± 3.3	33.5 ± 4.9	3.23091	0.00220397	0.205915
cg08712054	HOXC4;HOXC4	5'UTR;TSS1500	N_Shore	27.2 ± 3.4	30.4 ± 4	3.23057	0.00405039	0.22835
cg13607226	GGTA1	TSS1500	S_Shore	35 ± 4.1	38.2 ± 4.1	3.23001	0.00519356	0.238205
cg17547295	CLINT1	Body	N_Shelf	28.3 ± 3.3	31.5 ± 4.4	3.22976	0.0139317	0.288308
cg07008193	CREB3L1	Body	S_Shore	29.6 ± 3.4	32.8 ± 3.6	3.22976	0.00125859	0.189612
cg22587600				36 ± 6.9	39.2 ± 6	3.22957	0.0479781	0.378107
cg11971771			Island	42 ± 3.8	45.3 ± 4.3	3.22921	0.00632451	0.247898
cg14580085				35.7 ± 3.9	39 ± 5.1	3.22911	0.0209889	0.312831
cg25927444	TTC7A	Body		50.7 ± 5.6	53.9 ± 5.2	3.22856	0.0475211	0.37717
cg16647844				25.9 ± 2.8	29.1 ± 3.3	3.22815	0.000110409	0.147159
cg22471112	TRIM2;TRIM2	TSS200;5'UTR		34 ± 5.2	37.3 ± 4.7	3.22707	0.0268605	0.329697
cg10574431	ABLIM3	Body		41.7 ± 5.8	44.9 ± 5.1	3.22668	0.0283734	0.333764
cg17084151	NCALD;NCALD;NCALD;NCALD;NCALD;NCALD;NCALD;NCALD;NCALD	5'UTR;5'UTR;5'UTR;5'UTR;5'UTR;5'UTR;5'UTR;1stExon;5'UTR		31.4 ± 5.1	34.6 ± 4.6	3.22668	0.0132231	0.285178
cg26020805	CTDP1;CTDP1	Body;Body	Island	46.2 ± 5.2	49.4 ± 4.5	3.22591	0.0273085	0.330996
cg23007325	XKR6	Body		47.5 ± 5.9	50.7 ± 4.9	3.22515	0.0332182	0.345579
cg05406637				62.3 ± 3.9	65.5 ± 3.5	3.22515	0.00219196	0.205915
cg24115232	SLC6A18	Body	Island	35.6 ± 6.4	38.8 ± 5.4	3.22491	0.0243318	0.323083
cg10372188	FXYD6;FXYD6;FXYD6;FXYD6;FXYD6	TSS1500;TSS1500;TSS1500;TSS1500;TSS200	S_Shore	43.8 ± 5.4	47 ± 5.1	3.22437	0.0395891	0.360825
cg26638505	SRD5A2	TSS200	Island	24.5 ± 5.2	27.7 ± 6.7	3.22431	0.0369069	0.354895
cg24057710	KIRREL3;KIRREL3	Body;Body		33.4 ± 4	36.7 ± 3.8	3.22404	0.00306667	0.216898
cg14331765				51.5 ± 4.7	54.8 ± 4.6	3.22383	0.0183586	0.304391
cg05169312	GEMIN5	Body	N_Shore	52.4 ± 5.2	55.6 ± 4.7	3.22354	0.0445152	0.371217
cg22846067			S_Shore	47.6 ± 5.3	50.8 ± 4.4	3.22275	0.0112622	0.276436
cg01477835	AFF1;AFF1	Body;Body		59.1 ± 5.1	62.4 ± 4.7	3.22182	0.0457151	0.373781
cg16786640	DOK7;DOK7	Body;Body	N_Shore	57.3 ± 5.8	60.6 ± 6.5	3.22149	0.0378712	0.356806
cg11438310	CMYA5	TSS1500		39.2 ± 4.4	42.4 ± 4.3	3.22121	0.0091453	0.26635
cg18223939	NAGLU	TSS200	N_Shore	28.4 ± 5.5	31.6 ± 4.8	3.22118	0.0106354	0.273451
cg18942934	PPP1R2P1	Body	Island	52.8 ± 5	56 ± 4.9	3.22108	0.0287533	0.334849
cg22648282	C17orf51	Body	N_Shore	43.9 ± 4.6	47.1 ± 4.7	3.22025	0.009259	0.267361
cg20816361			Island	47.1 ± 4	50.4 ± 4.3	3.22015	0.00519391	0.238205
cg25305879			S_Shelf	35.6 ± 3.6	38.8 ± 4.5	3.22012	0.0132498	0.285342
cg08507571	COL28A1	TSS200		41.2 ± 5	44.4 ± 5	3.22007	0.0268908	0.329697
cg11657323	CCDC88B	Body	S_Shelf	54.2 ± 4.3	57.4 ± 3.7	3.21945	0.0143048	0.289415
cg12698626	CCL2	TSS1500		40 ± 5.5	43.2 ± 4.6	3.21924	0.030543	0.339126
cg18457433	RUNX1T1;RUNX1T1;RUNX1T1	Body;5'UTR;TSS1500		54.2 ± 5.4	57.4 ± 4.3	3.21865	0.038309	0.357894
cg07648709	ARHGEF17	Body		57.7 ± 4.9	60.9 ± 4.2	3.21842	0.0142809	0.2893
cg00918944	LOC158376	TSS1500		21.1 ± 4.1	24.3 ± 5	3.21831	0.0185538	0.304902
cg11063110	CPA5;CPA5;CPA5	5'UTR;5'UTR;5'UTR		53.7 ± 5.1	56.9 ± 4.9	3.21825	0.0343755	0.348115
cg09267427	NCOR2;NCOR2	Body;Body	S_Shelf	39.5 ± 3.8	42.7 ± 4.2	3.21796	0.00839121	0.261585
cg02582940	FER1L5	TSS200		37.5 ± 5.4	40.7 ± 4.7	3.21646	0.0242389	0.322789
cg22041417	TPM4	TSS200	N_Shore	37.9 ± 5.7	41.1 ± 5.3	3.21619	0.0406469	0.363036
cg03083443	HS3ST6	TSS1500	S_Shore	46.2 ± 4.8	49.5 ± 3.7	3.21532	0.00528357	0.238996
cg18824027				36.6 ± 4.5	39.8 ± 4	3.2148	0.0142441	0.28912
cg06920324	ZNF767;ZNF767	Body;Body		65.6 ± 4.9	68.9 ± 4.4	3.21451	0.0280714	0.333117
cg13736131	ST5;ST5;ST5	TSS1500;TSS200;5'UTR		40.9 ± 3.1	44.2 ± 2.9	3.21366	0.000133326	0.149015
cg27455017	RARRES2	5'UTR	Island	36.5 ± 3.5	39.7 ± 5	3.21361	0.0240493	0.322388
cg26320504	PTPRN2;PTPRN2;PTPRN2	Body;Body;Body		34.4 ± 4.3	37.6 ± 4.5	3.21253	0.00839374	0.26163
cg06574960	B3GNT7	3'UTR	S_Shore	36 ± 5.7	39.2 ± 4.1	3.21239	0.013362	0.285883
cg18084609	COCH;COCH	Body;Body	S_Shore	43.1 ± 3.8	46.3 ± 4.4	3.21222	0.0151587	0.293062
cg26245202	ELK4;ELK4	TSS1500;TSS1500	S_Shore	59 ± 5.6	62.2 ± 4.4	3.21188	0.0153953	0.294042
cg19509778	FOXI2	3'UTR	Island	39.5 ± 4.7	42.7 ± 5.2	3.21126	0.0153565	0.293838
cg22350048				29.3 ± 5	32.5 ± 5	3.21095	0.0141028	0.288981
cg23992130	LONRF3;LONRF3	Body;Body	S_Shelf	35 ± 4.7	38.2 ± 4.5	3.21051	0.00991795	0.270405
cg14574489	SLC9A9	Body		32.1 ± 7.5	35.3 ± 6.9	3.21032	0.0298249	0.337413
cg10081761	ALDH3B2	TSS1500		68.9 ± 6.3	72.1 ± 4.5	3.20886	0.000761741	0.179995
cg14340463			N_Shore	42.7 ± 5.2	45.9 ± 4.1	3.20868	0.00910197	0.265924
cg17546649	KIF15;KIAA1143	TSS1500;Body	N_Shore	31.5 ± 5.7	34.7 ± 5.1	3.20843	0.025479	0.326182
cg02309230				49.1 ± 4.5	52.3 ± 4.8	3.2084	0.0286963	0.334735
cg08985259	APOC3	TSS1500		51.1 ± 6.4	54.3 ± 5.2	3.20803	0.0491402	0.380444
cg05258123	CUX1;CUX1;CUX1	Body;Body;Body		60.4 ± 5	63.6 ± 4.4	3.20781	0.0239918	0.322116
cg27618369	ZNF423	Body	S_Shore	67.3 ± 5.4	70.5 ± 4.1	3.20738	0.0463832	0.374927
cg26340725				49 ± 4.8	52.2 ± 4.9	3.20585	0.0328247	0.344437
cg22687380	SYN3;TIMP3;SYN3;SYN3	Body;TSS200;Body;Body	N_Shore	57.7 ± 5.3	60.9 ± 4	3.20562	0.0179564	0.303298
cg07464450				51.2 ± 5.9	54.4 ± 5.5	3.20525	0.0235979	0.320904
cg10597359	MPRIP;MPRIP	Body;Body	S_Shore	35.3 ± 3.8	38.5 ± 3.5	3.2044	0.000716577	0.179995
cg16646726				42.3 ± 5.9	45.5 ± 5.1	3.20421	0.0407629	0.363339
cg08308032				44.4 ± 4.7	47.6 ± 4.3	3.20398	0.0198503	0.309335
cg25907132			Island	9.8 ± 3.6	13 ± 5.9	3.20361	0.00432113	0.230532
cg20100545	NCAN	3'UTR		35.7 ± 6	38.9 ± 4.9	3.2031	0.0326232	0.344096
cg14574951	ERC2	Body		47.7 ± 6	50.9 ± 4.7	3.20274	0.0258771	0.327258
cg20028826				63.4 ± 4.6	66.6 ± 3.9	3.20262	0.0109705	0.275098
cg08827427			S_Shelf	48.2 ± 4.3	51.4 ± 4.1	3.20261	0.00771983	0.257861
cg17023122			N_Shore	62.2 ± 4.4	65.4 ± 4.7	3.20255	0.00403047	0.228129
cg24312985	THAP3	TSS1500	N_Shore	32.4 ± 5.4	35.6 ± 4.8	3.20251	0.0222589	0.316736
cg05770091			N_Shore	47.1 ± 5.9	50.3 ± 4.7	3.2018	0.0338134	0.347065
cg12531498			N_Shore	36.8 ± 2.7	40 ± 5.6	3.20096	0.0123708	0.281423
cg21906976			S_Shelf	33.8 ± 4.6	37 ± 4.1	3.20011	0.0034413	0.221688
cg07352544	SEPN1;SEPN1	TSS1500;TSS1500		31.6 ± 3.5	34.8 ± 3.9	3.20005	0.00543009	0.240711
cg17665652	ANK2;ANK2;ANK2	Body;Body;Body		60.2 ± 5.2	63.4 ± 4.5	3.1987	0.0492034	0.380591
cg17491304				62.3 ± 5.8	65.5 ± 5.8	3.19842	0.0404583	0.36261
cg25882538				50.8 ± 3.8	54 ± 3.4	3.19806	0.000489141	0.171565
cg18252102	FARP1;FARP1	5'UTR;5'UTR	S_Shore	48.1 ± 5.6	51.3 ± 5.1	3.19763	0.0494014	0.380987
cg01081168				63.8 ± 5.2	67 ± 4.2	3.19763	0.0384648	0.358176
cg23716690	KIF1B;KIF1B	Body;Body		45.8 ± 4.6	49 ± 4.6	3.19656	0.00850307	0.26231
cg15527643	AGTRAP;AGTRAP;AGTRAP;AGTRAP;AGTRAP	TSS200;TSS200;TSS200;TSS200;TSS200	N_Shore	19.3 ± 3.9	22.5 ± 4.1	3.19636	0.00355329	0.222852
cg23534245	BMP2	Body	S_Shore	37.7 ± 4.1	40.9 ± 3.4	3.19576	0.000991485	0.185054
cg09646655			N_Shore	47.3 ± 5.2	50.5 ± 6.6	3.19555	0.0123733	0.281423
cg06374185	LIMD1	1stExon	S_Shore	29.4 ± 7	32.6 ± 5.8	3.19545	0.0149058	0.29197
cg23925540	DIP2B	Body		36.5 ± 5.3	39.7 ± 4.9	3.19501	0.00913661	0.266177
cg04526480			S_Shelf	44.6 ± 4.9	47.8 ± 4.6	3.19493	0.0171064	0.30044
cg06300137				61.7 ± 4	64.9 ± 3.7	3.19487	0.0100857	0.271123
cg05923519	LRCH1;LRCH1;LRCH1	Body;Body;Body		55.7 ± 5	58.9 ± 3.8	3.19412	0.00638231	0.248004
cg14649073	ATP11A;ATP11A	Body;Body	N_Shelf	59.7 ± 4.6	62.9 ± 4.4	3.19298	0.0311802	0.340721
cg11367159				39.3 ± 3.4	42.5 ± 4.4	3.19295	0.0129301	0.283692
cg25485435	RAMP1	TSS1500	N_Shore	48.3 ± 3.5	51.5 ± 4.5	3.19267	0.00271839	0.212881
cg09350411	PTPRN2;PTPRN2;PTPRN2	Body;Body;Body	N_Shore	45.4 ± 5.9	48.6 ± 4.5	3.1921	0.0363255	0.353539
cg06832695			Island	37.2 ± 3	40.4 ± 3.7	3.19166	0.000571474	0.176499
cg02933431				48.4 ± 5.1	51.6 ± 4.2	3.19149	0.0260324	0.327623
cg05589046	LOC285375	Body		60 ± 5.5	63.2 ± 5	3.19144	0.0359015	0.352224
cg13965924				50.1 ± 4.5	53.3 ± 4.5	3.19136	0.0329483	0.344921
cg03421353			N_Shore	31.3 ± 4.5	34.5 ± 5.1	3.19112	0.0352439	0.350263
cg08129759	GPR37L1	TSS200		42.1 ± 5.4	45.3 ± 5	3.19101	0.035178	0.35004
cg21012874	SNCG;SNCG;MMRN2	1stExon;5'UTR;TSS1500		37.3 ± 4.5	40.5 ± 3.8	3.19065	0.0050361	0.236425
cg12341018				26.3 ± 2.9	29.5 ± 4.5	3.19044	0.00133084	0.190877
cg25165199	RCBTB2	TSS1500	S_Shore	49.9 ± 4.1	53 ± 3.2	3.18979	0.0024794	0.209499
cg05593775	PDZD7	Body	Island	30.4 ± 6.8	33.6 ± 6.1	3.18932	0.0418466	0.365905
cg16299636	TMEM167A	Body	N_Shelf	54.2 ± 4.5	57.4 ± 3.6	3.18926	0.00575295	0.243304
cg12649175	DPP4	Body	N_Shelf	38 ± 6.6	41.2 ± 5.9	3.18844	0.0341614	0.347837
cg04090347				39.7 ± 4.4	42.9 ± 4.9	3.18793	0.025609	0.326497
cg05385434	EPHX1	5'UTR	S_Shore	25.9 ± 4.1	29.1 ± 4.7	3.18789	0.00970483	0.26892
cg27403612				59.1 ± 5	62.3 ± 4.2	3.18778	0.0201786	0.310387
cg13903421	WNT6	3'UTR	Island	34.2 ± 4.5	37.4 ± 4.2	3.18751	0.0251024	0.325083
cg24593832				55.1 ± 4.7	58.2 ± 4.2	3.18684	0.0160615	0.296594
cg11893552				37 ± 3.8	40.2 ± 4.1	3.18591	0.023777	0.321411
cg14867741				55.9 ± 3.6	59.1 ± 3.3	3.18589	0.000373692	0.168166
cg13210467	STAG3;GPC2	TSS200;TSS1500	Island	33.8 ± 4.2	37 ± 3.2	3.18559	0.00117882	0.186809
cg25734842			Island	20.4 ± 2.8	23.6 ± 3.3	3.18558	0.00012469	0.14781
cg15371815	CRIM1	TSS1500	N_Shore	47.2 ± 4.1	50.4 ± 4.4	3.18535	0.029976	0.337753
cg08072458	HCG9	Body	Island	13 ± 1.7	16.2 ± 6.4	3.18505	0.0046964	0.233161
cg10901633	ITPR1;ITPR1;ITPR1	Body;Body;Body		40.6 ± 3.1	43.8 ± 3.6	3.18473	0.00182331	0.198203
cg14899046			N_Shore	34.4 ± 5.3	37.6 ± 4.6	3.18468	0.0147979	0.291632
cg25308803	LOC100287216;SH3RF3	TSS200;Body	Island	39.7 ± 6.3	42.9 ± 5.2	3.18465	0.0170957	0.300423
cg08464513	MAPK3;MAPK3;MAPK3	TSS1500;TSS1500;TSS1500	S_Shore	66.4 ± 4.3	69.5 ± 3.3	3.18388	0.00405706	0.22835
cg11177404	CGB2;SNAR-G2	TSS200;TSS200		31 ± 4	34.2 ± 3.5	3.18351	0.000481915	0.170886
cg03257743				31.8 ± 6.1	35 ± 5	3.18347	0.0369954	0.35499
cg25264948	C6orf27	Body		36 ± 5.6	39.2 ± 5.1	3.18332	0.0327783	0.344346
cg09911316				45.1 ± 4	48.3 ± 3.6	3.18164	0.00509656	0.237065
cg15300753	PTPRJ;PTPRJ	Body;Body		58.7 ± 4.8	61.8 ± 4.3	3.18163	0.0344333	0.348178
cg04285177	INPP5E	Body	N_Shore	55.2 ± 5	58.4 ± 5	3.1814	0.0442076	0.370447
cg04199354	PLXNC1	Body		47.7 ± 5.8	50.8 ± 4.8	3.18112	0.0438546	0.369777
cg26999345	C1QTNF6;C1QTNF6	TSS200;TSS200		21.6 ± 3.2	24.8 ± 3.5	3.18052	0.000246868	0.160277
cg26644853	CX3CL1	TSS200		36.3 ± 5.6	39.5 ± 4.9	3.17911	0.0268786	0.329697
cg20366479	IGFBP2	Body	S_Shelf	43.8 ± 3.9	47 ± 3.7	3.17871	0.00335626	0.220108
cg00280858	PTPRN2;PTPRN2;PTPRN2	Body;Body;Body		31.4 ± 5.2	34.6 ± 4.8	3.17861	0.0271509	0.330544
cg08964643			Island	66.4 ± 4.5	69.6 ± 4.7	3.17847	0.0160007	0.296367
cg06391982			Island	22.8 ± 3.5	26 ± 3.4	3.17817	0.00042192	0.168817
cg10255761	KLHDC8B	5'UTR	S_Shore	35.8 ± 6.4	39 ± 5.3	3.17719	0.0484255	0.379025
cg09073799	MEX3B	Body	Island	43.2 ± 4.4	46.4 ± 4.6	3.17693	0.0303452	0.338698
cg17800396	LEMD2;LEMD2	5'UTR;Body		47.4 ± 5.1	50.6 ± 4.5	3.17637	0.0428634	0.367904
cg14381313			Island	39.7 ± 5.5	42.9 ± 4.3	3.17593	0.00601564	0.245612
cg07679836	BAK1	TSS1500		36.4 ± 3.5	39.6 ± 4	3.17574	0.000430477	0.169054
cg04352088	SCUBE1	Body	S_Shelf	40.3 ± 5.8	43.5 ± 5	3.17526	0.0266122	0.329109
cg21946698	RGS11;RGS11	TSS1500;TSS1500	S_Shore	57.5 ± 5.9	60.6 ± 4.2	3.17526	0.0244979	0.323442
cg00920139	PDLIM2	3'UTR	N_Shore	42 ± 6	45.2 ± 5.6	3.17521	0.0439353	0.369857
cg16960758	NOSTRIN;NOSTRIN;NOSTRIN;NOSTRIN	5'UTR;TSS200;TSS200;TSS200		35.7 ± 5.2	38.9 ± 4.3	3.17504	0.00953693	0.268397
cg22999620	ESPNL	Body	S_Shelf	80.7 ± 5.2	83.8 ± 5.5	3.17475	0.019289	0.307355
cg08305808			N_Shelf	52.7 ± 5.7	55.9 ± 4.6	3.17384	0.042788	0.36778
cg17842821				39.6 ± 5.5	42.8 ± 4.7	3.17321	0.0269959	0.329942
cg07902673	LMO4	TSS1500	N_Shore	42.7 ± 5.8	45.9 ± 5	3.17304	0.0396836	0.361044
cg01997461	FARP1;FARP1	5'UTR;5'UTR	N_Shelf	41.7 ± 5.3	44.9 ± 4.9	3.17253	0.0110979	0.275477
cg26121810				49.9 ± 3.7	53.1 ± 4.4	3.17183	0.0163318	0.297582
cg00637791				67.6 ± 4.9	70.7 ± 6	3.17181	0.0135243	0.286303
cg07429284	SEPT8;SEPT8;SEPT8;SEPT8	Body;5'UTR;Body;Body		38.7 ± 5.5	41.9 ± 4.7	3.17136	0.0295556	0.33683
cg00077904				45.4 ± 4.5	48.5 ± 4.6	3.17136	0.0419737	0.366161
cg23484392	CCDC102B;CCDC102B;CCDC102B	5'UTR;1stExon;5'UTR		36.7 ± 5.3	39.9 ± 4.9	3.17128	0.0278036	0.332411
cg19811076				61.3 ± 4.6	64.5 ± 4.4	3.17109	0.00889209	0.264495
cg05348852	C13orf29	TSS200		36.2 ± 7.3	39.3 ± 7.1	3.17095	0.00209921	0.204381
cg23266968	ZBTB42	TSS1500	N_Shore	32.1 ± 3.9	35.2 ± 4	3.1708	0.00568163	0.242755
cg08389814	HAR1B;HAR1A	Body;TSS200	N_Shore	47.8 ± 4.2	50.9 ± 3.8	3.1698	0.00382017	0.2258
cg26132647			S_Shore	33.9 ± 4.2	37.1 ± 3.8	3.16978	0.0141969	0.288981
cg04567517				27.4 ± 4.5	30.5 ± 4.5	3.169	0.0151116	0.29295
cg06009267	EPPK1	TSS1500	S_Shore	35.3 ± 5.1	38.5 ± 4.9	3.16863	0.0337059	0.346827
cg06293365	TMEM120A	TSS1500	S_Shore	52.9 ± 5.2	56 ± 4.5	3.16812	0.0380525	0.357328
cg11615152			S_Shore	28.7 ± 3.2	31.9 ± 3.5	3.16729	0.00135505	0.191297
cg13985132	LOC390595	Body	Island	75.7 ± 5.5	78.9 ± 3.1	3.16659	0.0166266	0.2985
cg03021802	EPB49;EPB49;EPB49;EPB49;EPB49;EPB49	5'UTR;5'UTR;5'UTR;5'UTR;5'UTR;5'UTR	Island	27.9 ± 4.3	31.1 ± 3.7	3.16652	0.00564005	0.242545
cg10376827	AGAP11;C10orf116	TSS200;Body	N_Shore	26.7 ± 5.1	29.8 ± 4.2	3.16528	0.00369806	0.224665
cg00699461			N_Shore	53.6 ± 4.6	56.7 ± 4.3	3.16519	0.00877472	0.26375
cg01288611	NSMAF;NSMAF	Body;Body		56.2 ± 5.1	59.4 ± 4.1	3.16495	0.0175599	0.302308
cg11721913			Island	22.7 ± 3.7	25.8 ± 3.7	3.16469	0.00215209	0.205524
cg26093148	TNRC4	TSS1500	N_Shelf	39.1 ± 2.9	42.3 ± 3.2	3.16426	6.31161e-05	0.140576
cg13111532	KIAA1751	3'UTR	Island	53.1 ± 8.4	56.3 ± 7.9	3.16371	0.0472477	0.37662
cg06094611			N_Shelf	43.8 ± 5.9	46.9 ± 5.2	3.16369	0.0414007	0.365047
cg01240931	APC;APC;APC	5'UTR;5'UTR;5'UTR		23.5 ± 3.4	26.7 ± 3.8	3.16356	0.000621363	0.1779
cg23916878				56.3 ± 5	59.5 ± 4.8	3.16351	0.0242919	0.322973
cg08823975	ACSL1	Body	Island	76.2 ± 4	79.4 ± 3.9	3.16306	0.0413988	0.365047
cg01584389	BTNL2	Body		62.6 ± 4.1	65.8 ± 4	3.16297	0.00964824	0.268731
cg12927277				48.4 ± 5.2	51.6 ± 4.5	3.16285	0.0411725	0.364304
cg12798157	AKR7L;AKR7L	TSS200;TSS200	Island	12 ± 4.4	15.2 ± 6.3	3.16247	0.0309037	0.340072
cg12627844	VPS54;VPS54	5'UTR;5'UTR	N_Shore	33.9 ± 3.3	37 ± 4.1	3.16244	0.00780407	0.258262
cg21776577	XPR1;XPR1	Body;Body		46.8 ± 6.2	50 ± 5.2	3.16196	0.0404001	0.362526
cg08513626			N_Shore	59.8 ± 5	63 ± 4	3.16185	0.0330517	0.345099
cg03335624	ENC1	5'UTR	N_Shore	23.6 ± 3.4	26.7 ± 4	3.16111	0.00079191	0.180157
cg22541830	LOC440839	Body	Island	25.3 ± 4.9	28.5 ± 5	3.16107	0.0320767	0.342991
cg02104952				32.2 ± 5.7	35.4 ± 4.4	3.16081	0.0161369	0.296702
cg00911446	CAMTA1	Body		70.2 ± 4.1	73.4 ± 4.2	3.16068	0.0275018	0.331482
cg09561822	BIN3	Body		34.5 ± 6	37.6 ± 4.9	3.16038	0.0229981	0.319014
cg07965640	SPAG16;SPAG16	Body;Body	S_Shore	35.4 ± 4	38.5 ± 4.2	3.16037	0.0140425	0.288808
cg01735357	HAR1B;HAR1A	Body;TSS200	N_Shore	40.7 ± 4	43.8 ± 3.8	3.16033	0.00449156	0.232042
cg18364858				36 ± 4	39.2 ± 4.4	3.15958	0.0200313	0.309999
cg15027050				63.9 ± 4.3	67 ± 4	3.15954	0.0042045	0.229546
cg16582419	RNF39;RNF39	Body;Body	Island	35.9 ± 5	39 ± 4.8	3.15919	0.00999538	0.270808
cg26094599	WNT10A	Body	Island	28.2 ± 3.8	31.4 ± 3.3	3.15888	0.00123844	0.188463
cg07900998	ACCN1;ACCN1	TSS1500;Body	S_Shore	39.5 ± 3.6	42.6 ± 4.3	3.1588	0.00653465	0.249004
cg17696194	DTX4	Body	Island	26.4 ± 4.5	29.5 ± 4.9	3.15876	0.00859385	0.262844
cg12366772	TFCP2L1	Body	N_Shore	28.5 ± 4.4	31.7 ± 4.4	3.1579	0.0106339	0.273451
cg13463522			Island	29.2 ± 4	32.3 ± 3.7	3.15783	0.00434317	0.23074
cg11765003	NHEJ1	5'UTR	N_Shore	32.3 ± 4.1	35.4 ± 4.1	3.15773	0.00747651	0.256706
cg07616871			Island	30.8 ± 4	34 ± 4.5	3.15718	0.0126426	0.282529
cg24699021	ERGIC1	Body		36.6 ± 6.7	39.8 ± 5.7	3.15694	0.0121104	0.280613
cg10850215	HLA-DPB1	Body	Island	37.4 ± 7.1	40.5 ± 4.8	3.15658	0.0348978	0.349117
cg13787775				57.9 ± 4.9	61 ± 4.8	3.15636	0.0487566	0.379662
cg01138098	SPSB4	Body	N_Shore	41.8 ± 5.4	45 ± 5	3.1562	0.0325464	0.34397
cg23443098	FRMD4A	Body		49.5 ± 4.7	52.6 ± 4.7	3.15605	0.0474066	0.376903
cg14565151	USP44	TSS200	S_Shelf	46.7 ± 3.6	49.8 ± 3.8	3.15554	0.00915906	0.266532
cg05824218	RARA;RARA;RARA;RARA	1stExon;Body;Body;Body	S_Shore	32.7 ± 6	35.8 ± 5.3	3.15531	0.034825	0.348948
cg18560551	EHF	5'UTR		69.6 ± 3.4	72.8 ± 3.4	3.1549	0.00224699	0.205995
cg27328673	PCDHB15	1stExon	N_Shore	53.9 ± 4.4	57.1 ± 4.3	3.15456	0.00364879	0.224222
cg08050115	ITGAM;ITGAM	Body;Body	N_Shore	39.8 ± 5.1	42.9 ± 4.6	3.15426	0.0257507	0.326921
cg01803886	CNTN4;CNTN4	Body;Body		35 ± 4.7	38.2 ± 4.3	3.15425	0.0213578	0.314187
cg22760304	GIPC1;GIPC1;GIPC1;GIPC1;GIPC1;GIPC1	TSS1500;TSS1500;TSS1500;TSS1500;TSS1500;TSS1500	S_Shore	37.9 ± 4.9	41 ± 4.6	3.15395	0.0182606	0.304315
cg04630448	IGF2BP3	Body		51.2 ± 5.5	54.3 ± 4.7	3.15352	0.0327648	0.344279
cg13667243	ADAM19	Body	Island	28.6 ± 5.8	31.7 ± 5.3	3.15327	0.0457061	0.373781
cg14382215	NDUFS2;ADAMTS4	TSS200;TSS200	N_Shelf	37 ± 7	40.1 ± 5.7	3.153	0.0399527	0.361676
cg18966401	ELF3;ELF3	TSS1500;TSS1500		46.4 ± 3.8	49.6 ± 3.8	3.1526	0.0114778	0.277095
cg08066673	GNG2	TSS1500		49.3 ± 4.7	52.5 ± 4.6	3.15241	0.0155136	0.294448
cg11782387				36 ± 5.6	39.1 ± 5.1	3.15206	0.0353333	0.350553
cg01017257	KIAA1026;KIAA1026	Body;Body		41.7 ± 3.6	44.8 ± 4.1	3.15202	0.0153972	0.294042
cg04981410	HLA-B	TSS1500	S_Shore	22.4 ± 7.9	25.5 ± 8.1	3.15042	0.0458298	0.374027
cg11331445	SLC38A4;SLC38A4	TSS200;TSS200		28.5 ± 4.6	31.7 ± 5.5	3.15032	0.01027	0.271728
cg25602543	ZSWIM3	3'UTR		59.8 ± 4.9	62.9 ± 3.8	3.14993	0.0132845	0.285437
cg08204783	ZNF709	TSS200	S_Shore	28 ± 2.9	31.2 ± 3.1	3.14974	1.6559e-05	0.113181
cg21512179				41.6 ± 6.1	44.8 ± 5.1	3.14959	0.0438675	0.369785
cg00382999	NCK1	Body		27.8 ± 3.1	31 ± 4	3.14893	0.00178934	0.197242
cg00887755	PROKR1	TSS1500	S_Shore	43.3 ± 4.1	46.5 ± 3.7	3.14861	0.00673983	0.250887
cg23142799	SHISA2	1stExon	Island	22.4 ± 2.7	25.5 ± 3.6	3.14851	0.00130845	0.190274
cg25556453	LOC200726	TSS1500	N_Shore	20.9 ± 4	24 ± 5.4	3.14783	0.00861655	0.26285
cg08560874	HCG4	Body	Island	26.8 ± 3.2	30 ± 4	3.14777	0.004311	0.230532
cg21497480	LOC286135	Body		58.5 ± 4.7	61.6 ± 4.1	3.14753	0.0334407	0.346184
cg24460369			Island	24.2 ± 4.4	27.3 ± 4.8	3.14701	0.00569469	0.242755
cg05207347	TOP1MT	Body	N_Shore	65.1 ± 6.5	68.3 ± 6.4	3.14528	0.00646083	0.248397
cg06454226	NDC80;METTL4	5'UTR;TSS1500	S_Shore	42.9 ± 4.8	46.1 ± 4.4	3.14527	0.0250228	0.324879
cg05796223	SLC7A5P2	TSS1500	S_Shore	39.9 ± 3.8	43 ± 3.8	3.1452	0.00839715	0.261695
cg04790154	KRTAP5-9;KRTAP5-9	1stExon;3'UTR		45 ± 4.2	48.1 ± 3.8	3.145	0.00469316	0.233161
cg23268630	SPOCD1	Body		37 ± 6.1	40.2 ± 5.7	3.14485	0.014237	0.289118
cg08335389				29.9 ± 4.1	33 ± 4.3	3.1448	0.00987544	0.270041
cg17554194	HLA-B;HLA-B	5'UTR;1stExon	Island	19.8 ± 10.2	22.9 ± 8.4	3.14435	0.0254089	0.325832
cg16749456	TRPM4	Body	Island	56 ± 4.8	59.1 ± 4.3	3.14434	0.0188694	0.306088
cg14472181	BRD3	5'UTR	S_Shore	42.5 ± 4.4	45.7 ± 4	3.14434	0.0184521	0.304601
cg04149578				30.3 ± 6	33.4 ± 5.3	3.14428	0.0181093	0.303845
cg25509467			S_Shelf	26.5 ± 3.3	29.7 ± 3.3	3.14418	0.000109389	0.147159
cg13918042	LCOR;LCOR;LCOR	5'UTR;5'UTR;5'UTR	S_Shelf	59.8 ± 3.8	62.9 ± 4	3.14391	0.00602582	0.245667
cg11064966				29.4 ± 4.8	32.5 ± 4.7	3.14371	0.0159498	0.296079
cg10842229	LOC400794;LRRC52	Body;TSS200		25.4 ± 2.6	28.5 ± 3.6	3.14339	0.000649687	0.17831
cg21548955	PCDHGA4;PCDHGA6;PCDHGA9;PCDHGA1;PCDHGA8;PCDHGA5;PCDHGB1;PCDHGA10;PCDHGB4;PCDHGA3;PCDHGA10;PCDHGA2;PCDHGB6;PCDHGA7;PCDHGB2;PCDHGB5;PCDHGB3	Body;Body;Body;Body;Body;Body;Body;1stExon;Body;Body;1stExon;Body;Body;Body;Body;Body;Body	Island	44.4 ± 5.6	47.6 ± 6.2	3.14329	0.0355388	0.351236
cg11447922	CARD14;CARD14	Body;TSS200	N_Shelf	30.9 ± 5.2	34.1 ± 4.5	3.14314	0.0162651	0.297277
cg09781650				40.3 ± 5.9	43.5 ± 4.8	3.14236	0.0264293	0.328618
cg23526586				41.6 ± 4.1	44.7 ± 4.8	3.14213	0.0161336	0.296702
cg15107203	ADAMTSL4;ADAMTSL4	Body;Body	N_Shore	49.2 ± 5.4	52.4 ± 4.9	3.1406	0.0478936	0.377867
cg08764162	ZNF438;ZNF438;ZNF438;ZNF438;ZNF438;ZNF438;ZNF438;ZNF438	Body;5'UTR;Body;5'UTR;Body;Body;5'UTR;Body		39.7 ± 2.9	42.9 ± 3.7	3.14029	0.00306124	0.216853
cg15628518	PLEC1;PLEC1;PLEC1;PLEC1	Body;Body;Body;TSS200	Island	18.9 ± 6.2	22.1 ± 5.5	3.14014	0.0298282	0.337425
cg08425760	AGTRAP;AGTRAP;AGTRAP;AGTRAP;AGTRAP	TSS1500;TSS1500;TSS1500;TSS1500;TSS1500	N_Shore	26.8 ± 3.3	29.9 ± 3.4	3.13972	0.000417488	0.168817
cg02662417	ARID1B;ARID1B;ARID1B	Body;Body;Body		48.3 ± 4.1	51.5 ± 4	3.13957	0.0145599	0.29092
cg04113225				42.1 ± 4.7	45.2 ± 4.4	3.1394	0.0406425	0.363035
cg21981144			N_Shelf	35.2 ± 5.5	38.3 ± 5.3	3.13915	0.0130321	0.284491
cg07709475	SH3PXD2A	Body	S_Shelf	68.5 ± 3.8	71.6 ± 3.8	3.13911	0.0239083	0.321759
cg04037905	PDLIM1	Body	N_Shelf	52.3 ± 6	55.4 ± 4.8	3.139	0.0130738	0.284669
cg02402368	ANGPT2;ANGPT2;ANGPT2;ANGPT2;ANGPT2;ANGPT2;MCPH1	5'UTR;1stExon;5'UTR;1stExon;5'UTR;1stExon;Body	N_Shelf	26.6 ± 6.5	29.7 ± 5.5	3.13869	0.0301389	0.33816
cg15361291	SNED1	Body	N_Shore	43.1 ± 3.8	46.2 ± 4.2	3.13838	0.00935245	0.267713
cg09440340	C1orf161;C1orf161	5'UTR;1stExon		39 ± 5.6	42.1 ± 5.1	3.13816	0.0475494	0.377251
cg04436383	SLC10A6;SLC10A6	5'UTR;1stExon		53 ± 5.8	56.1 ± 5.1	3.13759	0.0165885	0.298438
cg21832243	TTC3;PIGP;PIGP;PIGP	TSS1500;Body;Body;Body	N_Shore	48 ± 5.6	51.1 ± 5.6	3.13746	0.0241616	0.322603
cg23059946	IGFBP2	Body	S_Shore	57.1 ± 3.7	60.2 ± 3.4	3.13729	0.00314054	0.217818
cg02620335				46.5 ± 5.5	49.7 ± 4.8	3.13646	0.0386437	0.358504
cg22292345	LOC100129354	TSS1500	Island	28.1 ± 4.5	31.3 ± 4.4	3.13641	0.0233105	0.320003
cg21492378	CEP110	TSS1500		42.3 ± 3.5	45.5 ± 4.7	3.13631	0.0356337	0.351544
cg17982031	PCDHGB4;PCDHGA4;PCDHGA6;PCDHGA1;PCDHGA5;PCDHGB1;PCDHGA3;PCDHGA2;PCDHGA7;PCDHGB2;PCDHGB4;PCDHGB3	1stExon;Body;Body;Body;Body;Body;Body;Body;Body;Body;1stExon;Body	N_Shore	27.2 ± 3.2	30.3 ± 4.4	3.13623	0.00317636	0.21816
cg14209730				31.2 ± 4.8	34.3 ± 4.5	3.13605	0.0136537	0.286691
cg26747290			N_Shore	39 ± 5.5	42.2 ± 5	3.13519	0.041542	0.36536
cg12216518	SMAD6;SMAD6;SMAD6	TSS1500;Body;Body	S_Shelf	39.6 ± 5.4	42.7 ± 5	3.13461	0.0410459	0.363918
cg19913626				34.9 ± 6	38 ± 5.3	3.13434	0.0410717	0.363951
cg25793387	HSF5	Body		61.8 ± 5.1	64.9 ± 4.5	3.13408	0.0127199	0.282954
cg18728025	C4orf31	5'UTR	N_Shore	34.4 ± 5	37.6 ± 5.5	3.13353	0.00583617	0.2439
cg10186435	MGC87042;MGC87042	Body;Body		30.6 ± 3.7	33.7 ± 4.3	3.13318	0.0108469	0.274627
cg25124966	TMEM45B	Body		17.6 ± 2.7	20.7 ± 3.1	3.13304	0.000257551	0.161109
cg10994379	CAPSL;CAPSL	TSS1500;TSS1500		53.1 ± 4.3	56.2 ± 3.8	3.13292	0.00845709	0.262033
cg21412456	UBXN11;UBXN11;UBXN11	3'UTR;3'UTR;3'UTR	S_Shore	56.1 ± 7.2	59.2 ± 5.6	3.13187	0.0352877	0.350432
cg00936790	KIF13B	Body		38.2 ± 5.5	41.4 ± 5.5	3.13157	0.0285866	0.334469
cg21894914	LRP5	Body		23.4 ± 3.1	26.5 ± 3.5	3.13139	0.00149491	0.193849
cg19698137	UGT3A1	Body		28.5 ± 3.8	31.6 ± 4.1	3.13119	0.00397206	0.227756
cg19980260	FNDC3B;FNDC3B	Body;Body		25.6 ± 2.9	28.7 ± 3.4	3.13054	0.00159996	0.194929
cg23028740	C1orf100	Body		50.9 ± 6.6	54 ± 5.5	3.12972	0.0403017	0.36221
cg14417974	GSN;GSN;GSN;GSN;GSN;GSN;GSN	5'UTR;5'UTR;5'UTR;5'UTR;5'UTR;5'UTR;5'UTR	N_Shelf	42.4 ± 4.8	45.5 ± 4.6	3.12923	0.0401948	0.362076
cg08144358				35.2 ± 5.8	38.3 ± 4.9	3.12922	0.0414113	0.365052
cg14563637				49.9 ± 4.2	53 ± 4.1	3.12863	0.0119942	0.280224
cg02371935	ZCCHC14	Body		31.3 ± 3.8	34.5 ± 3.4	3.12758	0.00053958	0.174672
cg00660009				31.3 ± 5.8	34.5 ± 5.9	3.12734	0.0339971	0.34752
cg03887724	CST2;CST2	5'UTR;1stExon		41.9 ± 4.6	45.1 ± 3.3	3.12672	0.00353231	0.222824
cg07798560				44 ± 5.2	47.1 ± 4.1	3.12664	0.0260724	0.327711
cg08504812	C3orf55;C3orf55;C3orf55;C3orf55	TSS1500;TSS1500;TSS1500;TSS1500	N_Shore	27.3 ± 3.3	30.4 ± 4.9	3.12624	0.0110444	0.275391
cg13633964	GPR120	Body	S_Shelf	59.7 ± 5.1	62.8 ± 4.5	3.12568	0.0115275	0.277406
cg18304280			N_Shore	42 ± 4.2	45.1 ± 3.9	3.12531	0.00719654	0.254099
cg18033770	CARD9;CARD9;DNLZ	Body;Body;TSS1500	Island	48.9 ± 6.3	52 ± 5.2	3.12524	0.032925	0.34479
cg16235197	CUX2	Body	S_Shore	32.2 ± 4.9	35.3 ± 4.1	3.12513	0.0094821	0.268176
cg23687466	RNH1;RNH1;RNH1;RNH1;RNH1;RNH1;RNH1;RNH1	5'UTR;5'UTR;5'UTR;5'UTR;5'UTR;5'UTR;5'UTR;5'UTR	N_Shore	27 ± 7.5	30.1 ± 5.2	3.12489	0.0463844	0.374927
cg20347139				26.5 ± 4	29.7 ± 3.9	3.12426	0.00253668	0.210697
cg04980849	LOC145663;GATM	Body;TSS1500	S_Shore	59.4 ± 4.5	62.5 ± 4.4	3.1242	0.0365907	0.354176
cg01488679	GPR120	TSS1500	N_Shore	40.1 ± 5.3	43.2 ± 4.8	3.12352	0.0318101	0.34239
cg12761788	P11	TSS1500		68.8 ± 3.8	71.9 ± 4.5	3.12352	0.00751577	0.257057
cg12270275			N_Shelf	43.7 ± 4.8	46.9 ± 4.6	3.1226	0.00955626	0.268397
cg15351214	MAP3K9	TSS1500	S_Shore	66.1 ± 3.3	69.2 ± 3.9	3.12255	0.00756976	0.257267
cg11654024				35.3 ± 4.6	38.4 ± 4.6	3.12234	0.0149542	0.29213
cg14546076	HLA-G	Body	Island	28.2 ± 3.3	31.3 ± 4.3	3.12228	0.00232243	0.207024
cg25318211	MICAL1;MICAL1	TSS1500;TSS1500	S_Shore	49.1 ± 5	52.2 ± 5.1	3.12195	0.0469143	0.375937
cg17746570	RCVRN	Body	N_Shelf	27.8 ± 5.1	30.9 ± 5.4	3.12085	0.0420091	0.366218
cg23119487			N_Shelf	47.5 ± 3.7	50.6 ± 4.8	3.12079	0.0204186	0.311189
cg08446111	LONP2	Body	S_Shore	45.2 ± 5.4	48.3 ± 4.7	3.12064	0.046161	0.374524
cg13928411	VWA3A	TSS200		36.6 ± 5.5	39.7 ± 4.4	3.12046	0.0266729	0.329217
cg15141378				52.4 ± 6	55.5 ± 5.6	3.12036	0.0269789	0.329912
cg14518658			N_Shelf	30.9 ± 3.9	34 ± 4	3.11789	0.00169792	0.196038
cg26276327				29.1 ± 3.6	32.3 ± 4.3	3.1171	0.00427927	0.230165
cg22804000	DFNA5;DFNA5;DFNA5	TSS1500;TSS200;TSS200	S_Shore	31.7 ± 3.2	34.8 ± 3.6	3.11696	0.00125739	0.189557
cg25276848				58 ± 4.5	61.1 ± 4.6	3.11643	0.0119653	0.279931
cg06025774				44.5 ± 6.2	47.6 ± 4.9	3.11613	0.0260359	0.327647
cg14539658	NDRG2;NDRG2;NDRG2;NDRG2	TSS1500;TSS1500;TSS1500;TSS1500	S_Shore	43 ± 3.3	46.1 ± 3.6	3.11571	0.00282569	0.214079
cg18906360	DHRS7	TSS1500	S_Shore	51.4 ± 4.9	54.5 ± 4	3.11474	0.00911738	0.266002
cg05854217			Island	21.2 ± 3.5	24.3 ± 4	3.11471	0.000612348	0.177539
cg04278105	INF2;INF2;INF2	Body;Body;Body	S_Shore	52.9 ± 5.2	56 ± 3.8	3.11463	0.0213745	0.314265
cg15092219				24.9 ± 3	28 ± 4.1	3.11435	0.00176806	0.197063
cg19480425			S_Shelf	29.4 ± 3.8	32.5 ± 3.8	3.11388	0.00132487	0.190689
cg08853304				42.5 ± 5.3	45.6 ± 5	3.11367	0.0450702	0.372184
cg03237218	SLFN12	TSS1500		44.6 ± 6.2	47.7 ± 4.5	3.11364	0.0291205	0.335837
cg19409026	KDM4DL;KDM4DL	5'UTR;1stExon		58.2 ± 5.4	61.3 ± 3.6	3.1132	0.0245154	0.323487
cg00912772	FGD6	Body		40.7 ± 6.3	43.9 ± 5.9	3.11316	0.0464668	0.375105
cg08134091	NEDD9;NEDD9;NEDD9	Body;Body;Body		40.8 ± 5.1	43.9 ± 4.8	3.11311	0.0485054	0.379132
cg07391831	ALOX12P2	Body	Island	30.9 ± 5.1	34 ± 4.1	3.11271	0.00809169	0.259324
cg01728482	TCF7L1	Body		65.8 ± 8.7	68.9 ± 5.5	3.11203	0.0474341	0.376956
cg05331498	CHDH;IL17RB	TSS1500;Body	Island	30.2 ± 3.4	33.3 ± 3	3.11158	0.000770662	0.179995
cg16176573				41.6 ± 4	44.7 ± 4.1	3.11105	0.00637751	0.248004
cg14639567	COL6A3;COL6A3;COL6A3	Body;Body;Body		77 ± 4.7	80.1 ± 2.9	3.10991	0.000563722	0.176499
cg15507475	TMEM120A	TSS1500	S_Shore	57.2 ± 5.3	60.3 ± 4.2	3.10955	0.0472311	0.376564
cg14500300			N_Shelf	38.5 ± 3.8	41.6 ± 4.7	3.10936	0.000525425	0.173898
cg06677582			Island	59.6 ± 4.5	62.7 ± 4.8	3.10906	0.00807054	0.259324
cg02149446	C5AR1	TSS1500		40.1 ± 5.6	43.2 ± 5.3	3.1083	0.0434456	0.368946
cg11077631	PANX2;PANX2;PANX2	Body;Body;Body	Island	34.1 ± 5.5	37.2 ± 4.4	3.10753	0.0253336	0.325711
cg10925729	STOML3;STOML3	Body;5'UTR		40.9 ± 5.4	44 ± 4.9	3.10736	0.0267978	0.329483
cg01512854	PCDHB3	1stExon	N_Shore	45.1 ± 3.4	48.3 ± 3.4	3.10732	0.000681591	0.179312
cg05347456	DPEP1;DPEP1	5'UTR;5'UTR		27 ± 4.7	30.1 ± 4.5	3.10648	0.0162345	0.297088
cg10932907	TMEM45B	Body		29.2 ± 3.1	32.3 ± 2.9	3.10594	0.000219482	0.157387
cg13452522				28.3 ± 4.3	31.4 ± 4.1	3.10532	0.00554773	0.24156
cg15615645	C10orf26;C10orf26	Body;Body		39.6 ± 5.6	42.7 ± 4.8	3.10479	0.0475049	0.37714
cg16204989	NALCN	Body		49 ± 3.3	52.1 ± 3.9	3.10452	0.000747358	0.179995
cg06854478				40.4 ± 4.8	43.5 ± 3.5	3.10366	0.00384859	0.226244
cg06363034	GMEB2	Body	S_Shore	51.7 ± 4.9	54.8 ± 4.9	3.10302	0.0164966	0.29802
cg09971102	MEG3;MEG3;MEG3	Body;Body;Body		51.4 ± 5.2	54.5 ± 4.8	3.10277	0.0422326	0.366618
cg01944288	NTNG2	TSS1500	N_Shore	22.1 ± 2.7	25.2 ± 2.9	3.10258	0.000313258	0.162481
cg06659791	ZNF354C	5'UTR	S_Shore	45.3 ± 5.7	48.4 ± 4.7	3.10213	0.0447168	0.371598
cg23156371			S_Shelf	50.8 ± 5	53.9 ± 4.8	3.10167	0.0362608	0.353262
cg17310654	SFRS2IP	Body		61.8 ± 4.5	64.9 ± 4.1	3.10148	0.0268545	0.329697
cg00886571			Island	29.6 ± 4.7	32.7 ± 7.1	3.1014	0.026698	0.329292
cg03037761	FZD4	Body	N_Shelf	37.5 ± 5.6	40.6 ± 4.6	3.10087	0.0288112	0.334992
cg18848446	RNASE9;RNASE9;RNASE9;RNASE9;RNASE9;RNASE9;RNASE9	TSS1500;TSS1500;TSS1500;TSS1500;TSS1500;TSS1500;TSS1500		53.5 ± 5.4	56.6 ± 4.6	3.10058	0.0322814	0.343457
cg03555157	LIMS2;LIMS2	1stExon;5'UTR		35.2 ± 5.1	38.3 ± 4.9	3.10054	0.0261455	0.327967
cg09635667	MNT	Body	N_Shelf	24 ± 4.2	27.1 ± 4.6	3.10029	0.00923798	0.26715
cg23331484	SLC7A10	TSS1500	S_Shore	14.8 ± 2.8	17.9 ± 4.3	3.10006	0.00381838	0.2258
cg00988050	CLYBL	Body		59.8 ± 4.4	62.9 ± 4	3.10002	0.0233293	0.320119
cg02661728				54.7 ± 6.2	57.8 ± 5.3	3.09924	0.045506	0.373207
cg18066206			S_Shore	56.4 ± 5.7	59.5 ± 4.5	3.09898	0.0245903	0.323778
cg08476055	RUNX2;RUNX2;RUNX2	Body;Body;Body		45.4 ± 4.3	48.5 ± 3.9	3.09867	0.0187481	0.305595
cg15542144			N_Shore	60.9 ± 3.9	64 ± 3.7	3.09864	0.00438093	0.231266
cg13054419				57.7 ± 5.2	60.8 ± 4.3	3.09845	0.0353227	0.350553
cg06452769	PLEC1;PLEC1;PLEC1	Body;Body;TSS200	Island	12.7 ± 3.6	15.8 ± 4.1	3.09834	0.00233595	0.207258
cg10683615	INMT	TSS1500		38.7 ± 5.2	41.8 ± 4.3	3.09807	0.0141891	0.288981
cg08415998			N_Shore	39.5 ± 4.3	42.6 ± 4.2	3.09725	0.0128472	0.28338
cg23556715	ICAM2;ICAM2;ICAM2;ICAM2;ICAM2	5'UTR;5'UTR;5'UTR;5'UTR;TSS200		37.7 ± 4.8	40.8 ± 4.6	3.09717	0.0433794	0.368873
cg10447080	FILIP1;FILIP1	5'UTR;1stExon		39.3 ± 3.7	42.4 ± 3.9	3.09666	0.00161481	0.194929
cg16435910				57.4 ± 4.4	60.5 ± 4	3.09622	0.0317829	0.342358
cg09938664				36.6 ± 3.2	39.7 ± 3.8	3.0957	0.0020641	0.203762
cg10257049	C5orf4	TSS200		18.2 ± 4.1	21.3 ± 4.1	3.09459	0.00452539	0.232499
cg07018648	EBF3	Body		51.3 ± 5.3	54.4 ± 4.4	3.09433	0.0415455	0.36536
cg05080940	CLEC16A	Body		64.5 ± 4.5	67.6 ± 4.5	3.09405	0.037005	0.355018
cg07526439	ZHX3	TSS1500		48.8 ± 4.2	51.9 ± 4	3.09336	0.01107	0.275391
cg05246530	ST3GAL2	5'UTR		56.1 ± 4.3	59.2 ± 4	3.09284	0.0249691	0.324723
cg26999154				37.8 ± 4.6	40.9 ± 5	3.09266	0.0334463	0.346216
cg05967487	EHBP1L1	Body	S_Shore	42.6 ± 5.8	45.7 ± 4.5	3.09238	0.0222954	0.316739
cg17292610	DUSP13;DUSP13;DUSP13;DUSP13	Body;TSS1500;Body;3'UTR		48.7 ± 4.7	51.8 ± 4.1	3.09226	0.0250383	0.324879
cg06092502			Island	52.5 ± 5.8	55.6 ± 5.8	3.09218	0.0296025	0.336935
cg16908830	ZNRF2	TSS1500	N_Shore	45.3 ± 4.7	48.4 ± 4.9	3.09213	0.0218439	0.31539
cg09740468				25.1 ± 3.6	28.2 ± 4.2	3.09199	0.00171521	0.196038
cg27440866	LOC100130691	Body		39 ± 4.2	42.1 ± 3.8	3.09163	0.00417085	0.229255
cg18747378	HLA-C	Body	Island	10.7 ± 7.4	13.8 ± 7.4	3.09151	0.00877847	0.26375
cg10259889	SH2B2	Body	Island	43.4 ± 6	46.5 ± 5.5	3.09142	0.0432219	0.368647
cg04035597			N_Shelf	41.6 ± 6.1	44.7 ± 5.6	3.09135	0.0401512	0.362014
cg05098551	FKBP7;FKBP7;PLEKHA3;MIR548N	TSS1500;TSS1500;TSS1500;Body	N_Shore	33.2 ± 5.1	36.3 ± 4.8	3.09097	0.0396176	0.360875
cg14942863			Island	67.8 ± 4.7	70.8 ± 4.8	3.09089	0.0398595	0.361486
cg15841711				31.3 ± 4.3	34.4 ± 4.6	3.09022	0.025525	0.32624
cg01899620	MCF2L;MCF2L	Body;Body	S_Shore	35.5 ± 4.9	38.6 ± 4.9	3.08991	0.0390115	0.359334
cg11824191	NMNAT2;NMNAT2	TSS200;Body		45.9 ± 5.6	49 ± 4.5	3.08937	0.0465204	0.375191
cg08664568	MACF1	Body		36.1 ± 5.7	39.1 ± 5.1	3.08886	0.0398416	0.361486
cg10502957	CDK2AP1	TSS1500	S_Shore	46.4 ± 6.3	49.5 ± 5	3.08844	0.0381719	0.357519
cg18918538			S_Shore	40.3 ± 6	43.3 ± 5.1	3.08797	0.0482034	0.378572
cg24996930	VASH1	1stExon	S_Shore	45 ± 5.3	48.1 ± 4	3.08796	0.00358234	0.223378
cg27110277	FGF20	TSS1500	S_Shore	45.8 ± 3.3	48.9 ± 3.7	3.08783	0.00896511	0.264853
cg00445518	PPP1R13L;PPP1R13L	Body;Body	Island	38.5 ± 4.1	41.6 ± 4.4	3.08722	0.0447382	0.371645
cg19966745				29.2 ± 3.8	32.3 ± 3.5	3.08697	0.00126914	0.189885
cg04506190	PLXND1	Body	Island	26.3 ± 5.3	29.4 ± 4.6	3.08696	0.0254152	0.325842
cg26265787	TYK2	TSS1500	S_Shore	52.6 ± 2.7	55.6 ± 3.7	3.08659	0.000945788	0.184219
cg12641024	ACLY;ACLY	5'UTR;5'UTR	N_Shelf	61.8 ± 4.6	64.9 ± 3.8	3.08622	0.0225195	0.317151
cg00458337	SP2	TSS1500	N_Shore	33.1 ± 4.2	36.2 ± 3.7	3.08619	0.00240299	0.208009
cg05834036				62.7 ± 3.9	65.8 ± 4	3.08601	0.0147514	0.291459
cg20661290	GLCE	5'UTR		56.2 ± 5.8	59.3 ± 4.6	3.08585	0.033668	0.346787
cg12793610	TRIM2;TRIM2;TRIM2	5'UTR;1stExon;5'UTR		46.7 ± 5	49.8 ± 4.9	3.08584	0.047848	0.377717
cg06239526	SLC27A3	TSS200	N_Shore	15.2 ± 3.6	18.3 ± 3.1	3.08571	6.17734e-05	0.139515
cg20128099	PROSC	Body	S_Shore	55 ± 4.1	58.1 ± 4.1	3.08556	0.0376483	0.356413
cg09755784			N_Shelf	54.1 ± 4.7	57.1 ± 4.3	3.08553	0.0106765	0.273672
cg11182018	PCDHB2	TSS200	N_Shore	47.5 ± 3.5	50.6 ± 4.6	3.08545	0.0123743	0.281423
cg07922154	ARG2	Body	S_Shore	38.7 ± 2.9	41.8 ± 3.4	3.08521	0.00142868	0.192824
cg10809165				38.5 ± 3.9	41.6 ± 4.5	3.08467	0.0136653	0.286708
cg22050157			N_Shelf	39.3 ± 5	42.4 ± 4.4	3.08455	0.0380936	0.357366
cg11638347	HLCS	5'UTR	Island	33 ± 4.4	36.1 ± 4.2	3.08406	0.0102854	0.27173
cg14897238			N_Shore	23.9 ± 4.4	27 ± 5.2	3.08374	0.0231302	0.31944
cg00691123	VGLL4;VGLL4	Body;Body		25 ± 4.5	28.1 ± 3.9	3.08301	0.00690309	0.252202
cg05909702				59.7 ± 5	62.8 ± 4.5	3.08295	0.0312161	0.340826
cg09337391	ZMYND8;ZMYND8;ZMYND8	Body;Body;Body	S_Shelf	49.7 ± 4.7	52.8 ± 4	3.08291	0.0343631	0.348087
cg17553881	EXOC3;C5orf55	5'UTR;TSS1500	S_Shore	38 ± 5.5	41 ± 5.1	3.08274	0.012961	0.283853
cg03416628	HOXC4;HOXC4	5'UTR;TSS1500	N_Shore	23.2 ± 3.4	26.2 ± 4	3.08264	0.00192268	0.199836
cg01511231	TTLL10	5'UTR	Island	35.6 ± 3.5	38.7 ± 4.9	3.0826	0.0245175	0.323498
cg23207077	PLEKHN1;PLEKHN1	Body;Body	N_Shore	19.3 ± 2.1	22.4 ± 3.1	3.08257	6.79925e-05	0.140848
cg21139003	LTBP1	Body	S_Shore	51.5 ± 4.8	54.5 ± 4.4	3.08255	0.0359346	0.352252
cg22175006	ACSL3;ACSL3	5'UTR;5'UTR		36.3 ± 3.8	39.4 ± 4	3.0823	0.00387828	0.226425
cg11988928	LCTL	TSS1500		57.3 ± 4.1	60.4 ± 4	3.08189	0.0297062	0.337083
cg25853097				53.6 ± 4.8	56.7 ± 4.4	3.08122	0.029083	0.335703
cg14827832				35.9 ± 4.5	39 ± 3.9	3.08119	0.0106273	0.273451
cg25461389				36 ± 5	39.1 ± 4.4	3.08059	0.0101962	0.271413
cg27570233	FOXK2	3'UTR	S_Shore	61.8 ± 4.2	64.9 ± 4.2	3.08047	0.0229766	0.318935
cg00344655	ECE1;ECE1;ECE1;ECE1	Body;Body;Body;Body		48.2 ± 5.6	51.3 ± 4.6	3.08004	0.0468934	0.375924
cg13796381	PTGDS	Body	Island	22.9 ± 4.6	25.9 ± 4.3	3.07995	0.01975	0.309135
cg00478326				45.7 ± 5	48.8 ± 4.4	3.07991	0.0406618	0.363055
cg16317038				33.2 ± 5.5	36.3 ± 5	3.07987	0.0483935	0.378926
cg23571857	XAF1;XAF1	TSS1500;TSS1500		31 ± 4.7	34.1 ± 4.4	3.07842	0.00438979	0.231266
cg01244006	SCNN1A;SCNN1A	Body;TSS1500		21.1 ± 3	24.2 ± 3.6	3.07838	0.00122277	0.188463
cg17296078	MMS19;UBTD1	TSS1500;Body	S_Shore	18.1 ± 2.8	21.2 ± 3.3	3.0782	4.70717e-05	0.130791
cg00860225	SEZ6;SEZ6	Body;Body	Island	32.2 ± 3.6	35.3 ± 3.9	3.07817	0.015287	0.29363
cg25015733	MGAT4A	5'UTR	N_Shelf	59.7 ± 4.1	62.8 ± 3.8	3.07761	0.00727332	0.254945
cg16316394	PCDHGA4;PCDHGA11;PCDHGA11;PCDHGA9;PCDHGA1;PCDHGB8P;PCDHGB1;PCDHGB6;PCDHGB3;PCDHGB7;PCDHGA6;PCDHGA8;PCDHGA10;PCDHGA5;PCDHGB4;PCDHGA3;PCDHGA2;PCDHGB2;PCDHGA7;PCDHGB5	Body;Body;Body;Body;Body;TSS200;Body;Body;Body;Body;Body;Body;Body;Body;Body;Body;Body;Body;Body;Body	N_Shore	46.4 ± 4	49.4 ± 4.7	3.07746	0.0214799	0.314661
cg09955705	RBPMS;RBPMS;RBPMS;RBPMS	Body;Body;Body;Body		42.5 ± 4.9	45.6 ± 4.6	3.07721	0.0436567	0.36934
cg16003256			Island	13.1 ± 9.7	16.2 ± 10.5	3.07719	0.0340212	0.347561
cg04461678				43.9 ± 4.4	46.9 ± 3.9	3.07705	0.00377972	0.225508
cg15529542	KLHL25	TSS1500	S_Shore	38.2 ± 5.8	41.3 ± 5.9	3.07703	0.0356817	0.351702
cg00647040	MYOCD;MYOCD;MYOCD	Body;Body;Body		32.1 ± 4.1	35.1 ± 4.1	3.07673	0.00399401	0.227916
cg02943188				44.8 ± 4.5	47.8 ± 4.2	3.07617	0.0226726	0.317882
cg24365867	MRVI1;MRVI1;MRVI1	TSS1500;TSS200;TSS200		43.4 ± 5.1	46.4 ± 4.9	3.0758	0.0490401	0.380152
cg19216817	PIH1D1	Body	N_Shelf	48.9 ± 5.3	52 ± 4.2	3.07529	0.0474181	0.376906
cg04077668	S100A13;S100A13;S100A13;S100A1;S100A13;S100A13;S100A13	TSS1500;5'UTR;5'UTR;TSS1500;5'UTR;1stExon;TSS1500		16.3 ± 3.1	19.3 ± 4	3.07524	0.000761067	0.179995
cg26192612	C6orf155	Body	Island	28.4 ± 4.6	31.5 ± 3.9	3.07486	0.0058942	0.244359
cg25100962				43.2 ± 5.1	46.3 ± 4.7	3.07422	0.0134093	0.285988
cg14789121	FBLN2;FBLN2;FBLN2	Body;Body;Body	N_Shelf	47.3 ± 3.8	50.4 ± 4.3	3.07417	0.0147615	0.291466
cg05872255				59.6 ± 4	62.7 ± 3.9	3.07354	0.022893	0.318665
cg11825603	LUZP1;LUZP1	5'UTR;5'UTR		30.2 ± 6.9	33.3 ± 5.8	3.07352	0.0242133	0.322752
cg23009419	LRRC2;TDGF1	5'UTR;TSS1500	Island	40.2 ± 4.9	43.3 ± 5.2	3.07296	0.0126279	0.282412
cg05384724	TCTN2;TCTN2	TSS1500;TSS1500	N_Shore	41.4 ± 3.9	44.5 ± 4.9	3.07293	0.0252257	0.325407
cg26431550	C1orf201	Body		54.8 ± 4.7	57.9 ± 4.1	3.07287	0.0086773	0.263022
cg08535978	MBNL1;MBNL1;MBNL1;MBNL1;MBNL1;MBNL1;MBNL1	Body;Body;Body;Body;Body;Body;Body		37.4 ± 5	40.5 ± 5.2	3.07267	0.0356563	0.351614
cg26841967			S_Shore	31.2 ± 4.5	34.3 ± 4.2	3.07237	0.00509686	0.237065
cg00382138	CFI;CFI	1stExon;5'UTR		34.2 ± 4.4	37.3 ± 3.7	3.07178	0.00136663	0.191297
cg24002158	GPR20	5'UTR	S_Shore	42.7 ± 6.9	45.8 ± 4.1	3.0717	0.0215732	0.314881
cg15328131	ZNF385B;ZNF385B;ZNF385B	Body;Body;TSS200		36.3 ± 4.6	39.4 ± 5.1	3.07132	0.00993398	0.270405
cg02226192	ANKRD11	5'UTR		34.2 ± 3.3	37.3 ± 3.7	3.07105	0.00505901	0.236609
cg21484547				40.9 ± 5.5	43.9 ± 5.2	3.07039	0.0449138	0.371916
cg22658451	NT5DC1	Body		54.5 ± 4.5	57.6 ± 4.3	3.07035	0.0314044	0.341345
cg00286104	MYO15B	TSS1500	Island	16.5 ± 3.3	19.6 ± 4.4	3.07015	0.00706522	0.253102
cg07027430	A2BP1;A2BP1;A2BP1	Body;Body;Body	S_Shore	18.9 ± 2.6	22 ± 2.6	3.06872	1.3046e-05	0.112193
cg01961752	TTLL10	TSS1500	N_Shore	21.4 ± 2.7	24.5 ± 5.7	3.0686	0.0397573	0.361213
cg01288724	ARHGAP26;ARHGAP26	Body;Body		37.8 ± 3.3	40.9 ± 3.8	3.0684	0.00569791	0.242755
cg08405119	RASL11B	Body	Island	37 ± 3.2	40 ± 3.9	3.06743	0.00691316	0.252312
cg16565031				22.7 ± 3.5	25.8 ± 3.8	3.06735	0.000688006	0.179312
cg19164987	HOXC4;HOXC5;HOXC6	5'UTR;Body;5'UTR	Island	19.8 ± 3	22.9 ± 4.5	3.0668	0.00385958	0.226244
cg11159666	SDK2	Body	S_Shore	58.6 ± 5	61.7 ± 3.6	3.06668	0.00636083	0.247972
cg06045319	KCNMA1;KCNMA1;KCNMA1;KCNMA1	Body;Body;Body;Body	N_Shore	33.5 ± 3.7	36.6 ± 3.3	3.06662	0.00131643	0.190553
cg01602001	CDH11	5'UTR		50 ± 4.6	53.1 ± 4.5	3.06627	0.0314771	0.34158
cg01078048	LRP4	Body	N_Shelf	47.9 ± 4.8	51 ± 4.2	3.06582	0.0161066	0.296674
cg26605668	TMEM132B	Body	Island	32.9 ± 3.4	36 ± 3.6	3.06561	0.00245627	0.208644
cg15277677	NTM	Body		43.8 ± 4.1	46.9 ± 4.2	3.06551	0.0228911	0.318665
cg06222062	PLA2G5	TSS200		34.2 ± 5.4	37.3 ± 4.3	3.06546	0.0275775	0.331729
cg18009621				46.7 ± 4.2	49.8 ± 4.1	3.06529	0.0317992	0.34237
cg12206846				39.2 ± 3.5	42.3 ± 3.2	3.06516	0.000740167	0.179995
cg22737154				28.3 ± 5.3	31.3 ± 4.9	3.06509	0.024025	0.322331
cg23100720	NOX3	Body		34.5 ± 4.1	37.6 ± 4.3	3.06433	0.00564842	0.242643
cg05579731	FADS3	Body		60.8 ± 4.5	63.8 ± 4.2	3.06407	0.0430548	0.36825
cg14170358				32.1 ± 5.8	35.1 ± 4.6	3.06397	0.0316576	0.34212
cg07071764	FAT3	Body		41.6 ± 4.9	44.6 ± 4.3	3.06392	0.0136324	0.286647
cg05992786	HOXC4;HOXC4	5'UTR;TSS1500	N_Shore	32 ± 3.2	35 ± 3.8	3.06354	0.00164285	0.194929
cg24122498	ZMYND15;ZMYND15	Body;Body		19.7 ± 3.1	22.8 ± 3.8	3.0635	0.00507258	0.236842
cg21911021	ZIK1	TSS1500	Island	17.7 ± 2.4	20.8 ± 4.6	3.06319	0.00715501	0.253902
cg18410945			N_Shelf	34.3 ± 4.9	37.4 ± 4.6	3.06187	0.0120574	0.280353
cg00840694	MYOM2	5'UTR		43.8 ± 5.7	46.9 ± 5	3.06164	0.0470551	0.376164
cg25287198			N_Shore	63.7 ± 3.8	66.8 ± 4.2	3.06145	0.0134014	0.285933
cg05398095	YOD1	TSS1500	N_Shore	40.9 ± 5.5	44 ± 5.2	3.06131	0.00963736	0.268731
cg00357551	FAM196B;DOCK2;FAM196B	5'UTR;Body;1stExon		28.3 ± 3.4	31.4 ± 4.1	3.06035	0.00691972	0.252312
cg06468454	P2RX5;P2RX5	Body;Body		23.5 ± 5.6	26.6 ± 5.7	3.05967	0.0436235	0.36934
cg06961289	HDGF;HDGF;HDGF	TSS200;TSS1500;TSS1500	S_Shore	26.1 ± 4.7	29.1 ± 4.9	3.05947	0.0175867	0.30232
cg07898899	S100A13;S100A13;S100A13;S100A1;S100A13;S100A13	TSS1500;5'UTR;TSS200;TSS1500;5'UTR;TSS1500		12.3 ± 3.9	15.3 ± 4.4	3.05944	0.0010071	0.185054
cg01481690	DSCR3	TSS1500	S_Shore	44.3 ± 4.2	47.3 ± 4	3.05925	0.0266326	0.329158
cg11836949	GNB1	5'UTR		49.5 ± 3.8	52.5 ± 4.8	3.05922	0.0264072	0.328538
cg05799962	ITGAD	TSS1500		38.9 ± 3.2	41.9 ± 3.3	3.05827	0.000570763	0.176499
cg14213394			Island	33.1 ± 4.1	36.1 ± 3.7	3.05819	0.00379532	0.22554
cg24888049	FES;FURIN;FES	TSS1500;3'UTR;TSS1500	N_Shore	42.7 ± 4.6	45.7 ± 3.6	3.05782	0.00656873	0.249433
cg04330176			S_Shelf	35.2 ± 3.6	38.2 ± 3.7	3.05781	0.00333591	0.220108
cg16716752	COL11A2;COL11A2;COL11A2;COL11A2	Body;Body;Body;Body	N_Shelf	39.1 ± 5.1	42.2 ± 4.7	3.05725	0.0394602	0.36048
cg03511957				33.7 ± 4.5	36.8 ± 4.2	3.05719	0.00662343	0.24988
cg14323204			Island	46.2 ± 6.5	49.2 ± 5.1	3.0564	0.0387831	0.358867
cg22904173				42.2 ± 4.9	45.3 ± 4.1	3.05629	0.00991259	0.270322
cg09816282				46.2 ± 6.1	49.3 ± 5.2	3.05509	0.0493021	0.38071
cg09827249	VENTX	TSS200	Island	26.4 ± 4.4	29.4 ± 3.8	3.05499	0.0109187	0.275098
cg02627216	IGFBP4	TSS1500	N_Shore	25.2 ± 4.7	28.3 ± 4.6	3.05498	0.00852895	0.262504
cg01877352	CD6	Body	Island	20.6 ± 3.9	23.7 ± 4.1	3.05424	0.00881628	0.263892
cg03607951	IFI44L	TSS1500		31 ± 5	34.1 ± 5.2	3.05365	0.0210463	0.313009
cg08223003	NDRG1;NDRG1	Body;Body		52.2 ± 4.9	55.3 ± 4.7	3.05345	0.0363128	0.35351
cg01406456				33.6 ± 3.4	36.6 ± 4.1	3.05324	0.00540843	0.2404
cg18609120	HCG9	Body	S_Shore	58.4 ± 6.5	61.4 ± 5.3	3.05228	0.0405861	0.362861
cg01303183	C16orf68	TSS1500	N_Shore	69 ± 8.4	72.1 ± 6.2	3.05168	0.0178735	0.303028
cg22455082	UBE2K;UBE2K;UBE2K	Body;Body;Body	S_Shelf	38.5 ± 3.8	41.6 ± 3.9	3.05134	0.0128067	0.283137
cg04849850				41.6 ± 5.2	44.6 ± 4.6	3.05131	0.0495238	0.381197
cg08200952	RIN2	TSS1500		41 ± 5.1	44 ± 4.8	3.05102	0.0347215	0.348677
cg02059268			S_Shelf	39.8 ± 6	42.9 ± 4.9	3.05053	0.0386726	0.358576
cg16379999	SEL1L	Body		35.9 ± 4	39 ± 4.5	3.05045	0.0395977	0.360857
cg20257946				54.4 ± 4.5	57.5 ± 4.3	3.05044	0.0313545	0.341196
cg06117072	TFAP2B	Body	Island	22.1 ± 2.6	25.2 ± 2.9	3.05023	6.82748e-05	0.140848
cg15097422	FBLN2;FBLN2	5'UTR;5'UTR		54.6 ± 4.2	57.6 ± 4	3.05004	0.0329994	0.344983
cg06825661	C18orf1;C18orf1	5'UTR;5'UTR	N_Shore	42.1 ± 6.5	45.1 ± 5.6	3.05002	0.0230937	0.319307
cg23072629	PER2	5'UTR	N_Shore	53.4 ± 3.3	56.4 ± 3.7	3.0498	0.00557076	0.241822
cg27038634			N_Shore	30.4 ± 3.9	33.5 ± 4.2	3.04967	0.04343	0.368941
cg26464446	HOXA11	3'UTR	S_Shore	41.3 ± 3	44.4 ± 3.5	3.04942	0.00233151	0.207142
cg07947930	PRELP;PRELP;PRELP;PRELP	1stExon;1stExon;5'UTR;5'UTR		58.2 ± 4.4	61.2 ± 5	3.04916	0.0473194	0.376695
[truncated: 61,216 more rows]
