# Supplementary material for: Epigenetic and Transcriptional Alterations in Human Adipose Tissue of Polycystic Ovary Syndrome
Source: Sci Rep. 2016 Mar 15;6:22883. doi: 10.1038/srep22883 (PMC4791632; doi:10.1038/srep22883)
Supplement: Supplementary Table S6 [file srep22883-s7.xls]

## Sheet: Suppl Table 3
Table S6: Differential methylation of CpG-sites in adipose tissue from women with PCOS and controls applying a Q < 0.15.
			Relation to	Controls	PCOS	Differance			SNP	Cross reactive probes
TargetID	Gene	Gene region	CpG island	DNA meth (%)	DNA meth (%)	(%)	P	Q	probes	47 bp	48 bp	49 bp	50 bp
cg13496119				77.5 ± 1.6	74.7 ± 2.3	-2.80382	9.63833e-08	0.0465837
cg09561365			N_Shelf	83.9 ± 1.2	82.4 ± 1.5	-1.46347	3.00858e-07	0.0532569
cg23840340	TRAF3IP1;TRAF3IP1	Body;Body	S_Shore	8.1 ± 0.7	9 ± 0.8	0.904929	3.93343e-07	0.0532569
cg06311102			N_Shore	95.1 ± 0.5	94.4 ± 0.6	-0.653935	4.40762e-07	0.0532569
cg08641003	LRRN2;LRRN2	Body;Body		95.4 ± 0.3	94.9 ± 0.4	-0.450755	7.99181e-07	0.0715419
cg17289764			S_Shore	21.6 ± 1.9	24.2 ± 2	2.63294	9.0325e-07	0.0715419
cg26054336	PTPMT1;PTPMT1	TSS200;TSS200	N_Shore	7.7 ± 0.6	7.1 ± 0.5	-0.584123	1.17981e-06	0.0715419
cg07024497				76.4 ± 2	73.9 ± 2.4	-2.42789	1.18418e-06	0.0715419
cg00321775	GDF2	1stExon	S_Shelf	96 ± 0.3	95.7 ± 0.4	-0.314295	1.51062e-06	0.081123
cg26834887			Island	4.5 ± 0.3	4.8 ± 0.3	0.328943	2.06235e-06	0.096369
cg26272907	TUBGCP3	Body	N_Shelf	78.3 ± 1.8	76.3 ± 2.3	-2.01318	2.29906e-06	0.096369
cg01382414	SNCB;EIF4E1B;SNCB	5'UTR;TSS1500;5'UTR	Island	15.5 ± 1.5	17.7 ± 1.9	2.16653	2.39269e-06	0.096369
cg07558153	RUNDC2C	TSS200		10.8 ± 1	12.1 ± 1.5	1.32801	2.63604e-06	0.0980033		0	0	1	0
cg13996925	IQSEC2	1stExon	Island	19.1 ± 3.5	23.3 ± 3.9	4.22597	3.09894e-06	0.100063
cg23088286	HLA-L	Body	Island	21.8 ± 1.4	23.5 ± 1.8	1.72192	3.11174e-06	0.100063		1	2	5	0
cg07607921	ZZEF1;CYB5D2;CYB5D2;CYB5D2	TSS1500;Body;Body;Body	S_Shore	13.1 ± 1.1	14.6 ± 1.7	1.50561	3.45328e-06	0.100063
cg06263372	BRUNOL4;BRUNOL4;BRUNOL4;BRUNOL4	Body;Body;Body;Body	N_Shelf	75.4 ± 4.3	79.9 ± 4.3	4.48329	3.51958e-06	0.100063
cg08478627	NBPF15	TSS1500	S_Shore	30.8 ± 3.5	34.6 ± 2.9	3.74516	3.73785e-06	0.100365	rs322087	0	1	0	0
cg02030219			N_Shelf	28.2 ± 1.8	30.2 ± 2.8	1.90919	4.23554e-06	0.104979
cg07765912			Island	4.4 ± 0.3	4.8 ± 0.4	0.361674	4.34411e-06	0.104979
cg01840244	TPT1;LOC100190939;TPT1	1stExon;TSS1500;5'UTR	Island	4.5 ± 0.3	4.9 ± 0.4	0.393005	4.66094e-06	0.10604
cg06306198	ZIC1	Body	Island	21.1 ± 1.6	23.7 ± 2.4	2.57467	5.02221e-06	0.10604
cg23436960	VASH1	Body	N_Shelf	20.3 ± 4.5	24 ± 3.6	3.77771	5.24152e-06	0.10604
cg04861096	STUB1	TSS1500	N_Shore	25 ± 2	27 ± 2.2	1.95643	6.29969e-06	0.10604
cg02577436	HTRA3	TSS200	Island	14.8 ± 1.2	16.2 ± 1.4	1.44225	6.47508e-06	0.10604
cg12297231	PUM1;PUM1	Body;Body		79.7 ± 2	77.6 ± 2.2	-2.10493	6.79124e-06	0.10604
cg11265336	BRF2	1stExon	Island	4.3 ± 0.3	4.6 ± 0.3	0.302858	6.8158e-06	0.10604
cg04807025	CSNK2A1P;GALNTL4	TSS1500;Body		88.6 ± 0.7	87.9 ± 1.1	-0.778003	7.07289e-06	0.10604
cg20400718	FNTA;FNTA;FNTA	3'UTR;3'UTR;3'UTR		66.9 ± 1.8	69 ± 1.8	2.13501	7.0832e-06	0.10604		0	1	0	0
cg11823496				19.6 ± 1.7	22.2 ± 2.4	2.6179	7.11824e-06	0.10604
cg18571419			Island	10.1 ± 1.1	11.5 ± 1.3	1.39055	7.28668e-06	0.10604
cg01481970	PPFIA3;C19orf73	5'UTR;TSS1500	S_Shore	21.1 ± 2.2	23.6 ± 2.3	2.52617	7.44375e-06	0.10604
cg21960680	OTP	Body	S_Shore	15.6 ± 1.4	17.4 ± 1.7	1.84108	7.65234e-06	0.10604
cg12513686	DIP2C;C10orf108	Body;Body	N_Shelf	86.9 ± 1	86 ± 1.5	-0.951042	7.96065e-06	0.10604
cg01496203	PRDM5	Body	N_Shore	16.3 ± 2.6	19.7 ± 3	3.4136	8.20175e-06	0.10604
cg19918230	WNT10A;WNT10A	1stExon;5'UTR	Island	22 ± 2.1	24.7 ± 2.5	2.75807	8.4048e-06	0.10604
cg18540325	PRSS3;PRSS3	TSS1500;Body		43.4 ± 3.7	48.1 ± 4.9	4.64801	8.40705e-06	0.10604
cg04919519	CDC42BPB	TSS1500	S_Shore	14.4 ± 1.3	16.5 ± 2.1	2.17078	8.42896e-06	0.10604
cg08690241				36.8 ± 2.6	39.5 ± 2.7	2.64834	8.73884e-06	0.10604
cg07830557	SH3GL1	Body	S_Shelf	19.9 ± 1.8	22.2 ± 2.8	2.3101	8.77604e-06	0.10604
cg18671784	CDGAP	Body	Island	94.7 ± 0.4	94.3 ± 0.5	-0.436056	9.24929e-06	0.109033
cg26740132	FAM54A;FAM54A	TSS1500;TSS1500	Island	6.7 ± 0.5	7.3 ± 0.6	0.55678	9.50304e-06	0.109357
cg18167340	DMAP1;DMAP1;DMAP1	Body;Body;Body	S_Shore	20.5 ± 1.4	22.7 ± 2.5	2.1879	1.01087e-05	0.111205
cg20388165	CHSY1	Body		71.9 ± 2.4	69.6 ± 2.5	-2.23118	1.01238e-05	0.111205
cg12798097	DBNDD2;DBNDD2;SYS1-DBNDD2;DBNDD2;DBNDD2	TSS1500;TSS1500;Body;TSS1500;TSS1500	N_Shore	14.7 ± 1.6	16.2 ± 2.2	1.57324	1.04689e-05	0.112004
cg06082141	C17orf48	5'UTR	S_Shelf	75.6 ± 1.8	73.2 ± 3	-2.39978	1.06601e-05	0.112004
cg21929564	CCDC152	5'UTR		46.1 ± 5	41.1 ± 5.6	-4.93287	1.11245e-05	0.112193
cg23905419	IMPAD1	TSS200	S_Shore	11.5 ± 1	12.6 ± 1.3	1.17013	1.11986e-05	0.112193
cg11614536	KIAA1462	TSS1500	S_Shore	17.2 ± 1.5	19 ± 1.8	1.77986	1.15149e-05	0.112193
cg08173520	ZBTB12	5'UTR	Island	8.1 ± 0.7	7.5 ± 0.6	-0.618109	1.17194e-05	0.112193
cg18604215	CRYBG3	Body		84.5 ± 2.3	80.8 ± 4	-3.76588	1.21579e-05	0.112193	rs35025299
cg15501526			Island	68.5 ± 9.3	59.3 ± 10.5	-9.23675	1.26805e-05	0.112193
cg17814109			Island	9.7 ± 0.7	10.4 ± 0.8	0.703589	1.28016e-05	0.112193
cg09834049	CDH24;CDH24	5'UTR;5'UTR	N_Shore	18.9 ± 1.5	20.9 ± 2.4	1.955	1.29736e-05	0.112193
cg07027430	A2BP1;A2BP1;A2BP1	Body;Body;Body	S_Shore	18.9 ± 2.6	22 ± 2.6	3.06872	1.3046e-05	0.112193
cg14398659	INTS4	TSS200	Island	5.8 ± 0.4	6.1 ± 0.4	0.358164	1.30649e-05	0.112193
cg11236515			S_Shore	90.8 ± 2.3	88.1 ± 2.8	-2.66185	1.32314e-05	0.112193
cg18181607			S_Shore	18.3 ± 1.9	20.8 ± 2.4	2.51923	1.38736e-05	0.113181
cg22376583	ACCN1;ACCN1;ACCN1	1stExon;5'UTR;Body	Island	16 ± 1.4	17.7 ± 1.7	1.70607	1.39405e-05	0.113181
cg08229360	CTDSPL;CTDSPL	Body;Body	S_Shore	22.1 ± 1.9	24.7 ± 2.5	2.57136	1.41517e-05	0.113181
cg22489498	PROX1	5'UTR	Island	9.2 ± 0.8	10 ± 0.8	0.787967	1.49825e-05	0.113181
cg18252039			S_Shelf	21.9 ± 1.2	23.8 ± 1.7	1.90892	1.50085e-05	0.113181
cg25102417	TSPAN2	TSS1500	S_Shore	21.3 ± 1.6	23.5 ± 2.3	2.25286	1.55757e-05	0.113181
cg07094169	SRGAP3;SRGAP3	Body;Body		78.5 ± 2.6	75.7 ± 4.3	-2.78313	1.55855e-05	0.113181
cg20133923	MRPS26	Body	Island	20.1 ± 1.8	22.1 ± 2.1	1.99076	1.55897e-05	0.113181
cg12552944	SNX8	Body	Island	14 ± 0.7	13.1 ± 1.1	-0.890728	1.59395e-05	0.113181
cg25865570	CUGBP2	TSS1500		80.4 ± 1.8	78.4 ± 2.7	-2.02542	1.61544e-05	0.113181	rs79901348
cg18171855			Island	79.4 ± 4.3	75.2 ± 4.7	-4.24263	1.64041e-05	0.113181
cg08204783	ZNF709	TSS200	S_Shore	28 ± 2.9	31.2 ± 3.1	3.14974	1.6559e-05	0.113181
cg20253856	IGF1R	Body	N_Shore	20.2 ± 2	22.8 ± 2.5	2.55849	1.66829e-05	0.113181
cg05289873	KCNH4	Body		96.8 ± 0.3	96.5 ± 0.3	-0.233999	1.69034e-05	0.113181
cg11079711	KRT26	TSS1500		69.2 ± 2.3	66.6 ± 2.7	-2.57461	1.69149e-05	0.113181
cg16582779	FOXG1	1stExon	Island	17.8 ± 1.8	20.2 ± 2.1	2.35879	1.73181e-05	0.113181
cg16028753	PODN	TSS1500	N_Shore	16.3 ± 1.5	18.4 ± 2.1	2.11694	1.7329e-05	0.113181
cg07193173	ZFHX3;ZFHX3	Body;Body		79.6 ± 1.9	76.8 ± 3.9	-2.80788	1.7865e-05	0.114987	rs62639997
ch,10,58771679R				8.1 ± 0.8	9 ± 1	0.862632	1.84708e-05	0.114987
cg03930948	RPAIN;RPAIN;RPAIN;RPAIN;RPAIN;RPAIN;RPAIN;NUP88;RPAIN;RPAIN;RPAIN;RPAIN;RPAIN;RPAIN;RPAIN	TSS200;TSS200;TSS200;TSS200;TSS200;TSS200;TSS200;1stExon;TSS200;TSS200;TSS200;TSS200;TSS200;TSS200;TSS200	Island	10.4 ± 1.1	11.5 ± 1.3	1.07954	1.84841e-05	0.114987
cg02400146	ANKRD6	Body		87.7 ± 1.1	86.6 ± 1.3	-1.11593	1.85807e-05	0.114987
cg07760269			S_Shelf	93.7 ± 0.6	93.2 ± 0.6	-0.529477	1.87951e-05	0.114987
cg00184376	PDX1	3'UTR	Island	17.9 ± 1.8	19.9 ± 2	1.99873	1.9566e-05	0.118207
cg03147838	BAI2	5'UTR	N_Shore	20.9 ± 2	23.3 ± 2	2.38057	1.99285e-05	0.118911
cg05034169	TSC2;NTHL1;TSC2;TSC2	5'UTR;TSS1500;5'UTR;5'UTR	S_Shore	15.5 ± 1.5	17.1 ± 1.6	1.61458	2.02811e-05	0.119539	rs28537973
cg11827925	AQP1;AQP1	1stExon;5'UTR		27.7 ± 2.6	30 ± 3.3	2.22248	2.06078e-05	0.120001
cg23428905	STC2	Body		86.7 ± 1	85.5 ± 1.3	-1.2943	2.13723e-05	0.122971
cg01782247			Island	94.8 ± 0.7	94.4 ± 0.8	-0.402461	2.22483e-05	0.126506
cg08449361	HIGD2B	Body	N_Shelf	71.4 ± 1.9	69.4 ± 2.3	-2.04478	2.31412e-05	0.128838		1	0	0	0
cg19480750				81.5 ± 1.6	80.1 ± 1.9	-1.42563	2.41524e-05	0.128838
cg07226755			Island	18.9 ± 1.9	21.2 ± 2.4	2.24327	2.45149e-05	0.128838
cg25266895	RADIL	5'UTR	N_Shore	23.9 ± 2.2	26.4 ± 2.4	2.55322	2.45233e-05	0.128838
cg15509705	SERPINA5	TSS200		10.9 ± 1	12.2 ± 1.4	1.27088	2.46084e-05	0.128838
cg19000611	CATSPERB;CATSPERB	5'UTR;1stExon		77.7 ± 2.6	74.7 ± 3.4	-2.9665	2.47631e-05	0.128838
cg04167595			Island	12.2 ± 0.9	13.4 ± 1.3	1.19831	2.50966e-05	0.128838
ch,15,32812813R				14.9 ± 1.6	16.5 ± 1.9	1.59888	2.59287e-05	0.128838
cg16261871	PDE4D;PDE4D	Body;TSS200	Island	13.2 ± 1.3	14.4 ± 1.4	1.18231	2.59752e-05	0.128838
cg01222719	PTCH1;PTCH1	Body;Body	N_Shore	76.6 ± 1.9	75 ± 2.5	-1.64845	2.60566e-05	0.128838
cg00885708			N_Shore	15 ± 1.5	16.4 ± 1.7	1.39797	2.61823e-05	0.128838
cg02494584	OR52W1	1stExon		90 ± 0.8	89.2 ± 0.9	-0.74116	2.67384e-05	0.128838
cg18706864	SAV1	Body	Island	8.3 ± 0.5	8.9 ± 0.7	0.631324	2.70379e-05	0.128838
cg18933943	PDGFC	Body		82.4 ± 1.6	81.2 ± 1.5	-1.15327	2.71369e-05	0.128838
cg12336030				86.6 ± 1.1	85.4 ± 1.3	-1.14173	2.72117e-05	0.128838
cg02383666	ZFPM1	Body	N_Shelf	66.8 ± 2.8	64 ± 3.6	-2.81486	2.77962e-05	0.128838
cg13415850	C2orf7	Body	N_Shore	19.5 ± 1.8	21.5 ± 2.2	2.03106	2.80639e-05	0.128838	rs75076379
cg18447740	OSCAR;OSCAR;OSCAR;OSCAR	TSS200;TSS200;TSS200;TSS200	N_Shore	34.4 ± 2.3	37 ± 2.7	2.62422	2.83561e-05	0.128838
cg18657094			Island	11.9 ± 1.4	13.5 ± 1.6	1.58775	2.83851e-05	0.128838
cg17696377	ERN2	1stExon	Island	15.2 ± 1.7	17.4 ± 2.2	2.16009	2.84524e-05	0.128838
cg25629790	PODN	TSS1500	N_Shore	17.6 ± 2	20.5 ± 3.1	2.9468	2.89113e-05	0.128838
cg24280512			Island	25 ± 4	28.9 ± 4.1	3.88614	2.90303e-05	0.128838	rs28448796	0	1	0	0
cg25435917			Island	16.7 ± 1.6	18.9 ± 2.4	2.21374	2.91544e-05	0.128838
cg04950627				85 ± 1.2	83.8 ± 1.4	-1.17701	2.92414e-05	0.128838
cg05826458	ACOXL	Body	N_Shore	17.3 ± 1.9	19.1 ± 1.9	1.76522	2.93228e-05	0.128838
cg21507958	RPTOR;RPTOR	Body;Body	S_Shore	90.4 ± 0.8	89.6 ± 1.1	-0.851398	3.0537e-05	0.130791
cg15350036	CROT;CROT;CROT;TP53TG1	TSS1500;TSS1500;TSS1500;Body	N_Shore	74.7 ± 1.7	72.8 ± 2.8	-1.93136	3.06723e-05	0.130791
cg24758792				82.6 ± 1.8	81.1 ± 1.8	-1.4426	3.11203e-05	0.130791
cg13990559	ALDOC	TSS200		14.4 ± 1.3	15.8 ± 1.7	1.40209	3.11708e-05	0.130791
cg16097655			Island	21.3 ± 2	24.1 ± 2.8	2.74478	3.2087e-05	0.130791
cg14675109			Island	34.6 ± 2.9	38.2 ± 3.9	3.56188	3.22608e-05	0.130791		1	1	0	0
cg15235614	PDZRN4;PDZRN4	Body;Body	Island	95.6 ± 0.3	95.2 ± 0.5	-0.450561	3.27182e-05	0.130791
cg02318971			Island	17.5 ± 2.3	20.4 ± 2.7	2.94134	3.28194e-05	0.130791
cg06326278	RASA3	Body		92.8 ± 0.8	92 ± 1	-0.820626	3.32503e-05	0.130791	rs9525230
cg17149655	RORA	TSS1500	S_Shore	13.7 ± 1.6	15.8 ± 2.2	2.09801	3.329e-05	0.130791
cg13817822	CTDP1;CTDP1	Body;Body	Island	76.2 ± 1.9	73.2 ± 3.8	-3.0622	3.4059e-05	0.130791	rs74641711
cg05880577	ATF3;ATF3;ATF3	5'UTR;5'UTR;5'UTR	Island	13.8 ± 1	15.1 ± 1.5	1.2927	3.42833e-05	0.130791
cg16735021	C14orf119;ACIN1;ACIN1;ACIN1	TSS1500;1stExon;1stExon;1stExon	Island	7.9 ± 0.6	8.4 ± 0.6	0.518896	3.46587e-05	0.130791
cg19190269	SNX22	Body	Island	10.8 ± 1	12.2 ± 1.4	1.38212	3.49459e-05	0.130791
cg22867315				70.4 ± 2.1	68.5 ± 2.7	-1.90753	3.50013e-05	0.130791
cg21419585	FAM46C	Body		75 ± 2.3	71.8 ± 3.1	-3.19109	3.51062e-05	0.130791
cg03015952	ZNF628	TSS1500	N_Shore	42.4 ± 3.6	45.9 ± 3.4	3.49915	3.54881e-05	0.130791
cg21582253	MARCH11	TSS1500	S_Shore	68.8 ± 2.6	71.1 ± 2.5	2.26971	3.57686e-05	0.130791
cg21216570	COL5A1	Body	S_Shelf	78 ± 1.5	76.3 ± 2.2	-1.72947	3.58008e-05	0.130791	rs77788748
cg24540269	PPP1R2P1	Body	N_Shelf	82 ± 1.4	80.4 ± 2	-1.61978	3.5822e-05	0.130791
cg27311092				13.7 ± 1.1	15 ± 1.7	1.31761	3.61365e-05	0.130791
cg13872812	BBX;BBX	5'UTR;5'UTR		85.6 ± 1.4	83.9 ± 2	-1.6851	3.62429e-05	0.130791
cg11879354	SYTL3	5'UTR		27.9 ± 3	30.9 ± 3.1	2.91651	3.62514e-05	0.130791
cg24157392	BTLA;BTLA	Body;Body		79.3 ± 2	77 ± 2.8	-2.29636	3.70045e-05	0.130791
cg24538947	C2orf70	TSS200	Island	15.6 ± 1.4	17 ± 1.7	1.3781	3.76478e-05	0.130791
cg19743869	WFDC3;DNTTIP1	TSS200;1stExon	Island	4.8 ± 0.4	5.1 ± 0.4	0.341547	3.83466e-05	0.130791
cg06702721	KCTD21;USP35	TSS1500;TSS200	Island	7.7 ± 0.5	7.2 ± 0.6	-0.553887	3.8409e-05	0.130791
cg14540150	CTBP2;CTBP2	TSS200;TSS1500	Island	11.2 ± 1	12.2 ± 1.2	1.05274	3.84724e-05	0.130791
cg05035351	SLC1A3;SLC1A3;SLC1A3;SLC1A3	1stExon;5'UTR;1stExon;5'UTR		5.3 ± 0.5	5.7 ± 0.5	0.455943	3.86888e-05	0.130791
cg06387141	MST1	Body	Island	24.8 ± 2.1	27.4 ± 2.5	2.54936	3.89187e-05	0.130791		0	1	1	0
cg21116579	FBLN5	TSS1500	Island	7.8 ± 0.5	8.3 ± 0.7	0.546159	3.97405e-05	0.130791
cg20874031	GKN1	Body		71.8 ± 2	69.5 ± 2.6	-2.36233	3.99319e-05	0.130791
cg24205065			Island	90.9 ± 0.7	90.1 ± 0.9	-0.809679	4.02345e-05	0.130791
cg20156391	C20orf166;C20orf200	5'UTR;TSS200	Island	5.9 ± 0.5	6.4 ± 0.6	0.546588	4.05874e-05	0.130791
cg17693270	DGAT2L6	TSS200		31.8 ± 2.5	34.3 ± 3	2.51167	4.06364e-05	0.130791
cg01473942			Island	13.8 ± 1.4	15.2 ± 1.4	1.41004	4.08789e-05	0.130791
cg19451435	SYNJ2	TSS200	Island	22.8 ± 1.3	23.9 ± 1.3	1.11607	4.0994e-05	0.130791
cg18584905	SLC6A4	TSS1500	S_Shore	14.1 ± 1.5	15.6 ± 1.7	1.53007	4.09973e-05	0.130791
cg02873541				80.5 ± 1.7	78.9 ± 2.3	-1.57944	4.11936e-05	0.130791
cg13578229	ZNF510	TSS200	Island	4.9 ± 0.4	5.3 ± 0.5	0.413645	4.13927e-05	0.130791
cg17939040	ACACA;ACACA;ACACA;ACACA;ACACA	Body;Body;Body;Body;Body		87.3 ± 0.8	86.3 ± 1.4	-0.99932	4.15208e-05	0.130791
cg02106712			N_Shore	82.1 ± 1.5	80.8 ± 1.9	-1.34079	4.21302e-05	0.130791
cg17826344	SHANK1	Body	Island	15.9 ± 1.5	17.5 ± 1.8	1.66636	4.22737e-05	0.130791
cg01611862	SFTA3;SFTA3	5'UTR;1stExon	N_Shore	10 ± 0.9	11.3 ± 1.3	1.2119	4.31149e-05	0.130791
cg07131166				78.6 ± 1.6	77 ± 1.7	-1.55706	4.35556e-05	0.130791		2	0	0	0
cg03738384	COTL1	Body		88 ± 1.2	86 ± 2	-1.98782	4.36257e-05	0.130791
cg21069019			S_Shore	93.3 ± 0.6	92.5 ± 0.9	-0.857245	4.37766e-05	0.130791
cg03834909	CIRBP;C19orf23;CIRBP;CIRBP	Body;TSS200;5'UTR;Body	S_Shore	13.8 ± 1.2	15.1 ± 1.7	1.34104	4.39923e-05	0.130791
cg13821972	C9orf116;C9orf116	3'UTR;3'UTR		92 ± 0.7	91.3 ± 1.1	-0.77396	4.41003e-05	0.130791
cg18135893	TMEM87A;TMEM87A;GANC	TSS1500;TSS1500;TSS200	Island	13.8 ± 1.2	15.1 ± 1.5	1.32565	4.4406e-05	0.130791
cg24093411	TCF7	TSS1500	Island	7.6 ± 0.6	8.4 ± 0.8	0.733215	4.48435e-05	0.130791
cg21603806	PAPLN	TSS200	N_Shore	16.8 ± 1.5	18.5 ± 1.8	1.69201	4.4898e-05	0.130791
cg19495982			Island	16.5 ± 1.7	18.5 ± 2	1.98804	4.51045e-05	0.130791	rs75982047
cg02269978	PPP1R2P1	Body	Island	42.4 ± 3.1	46.4 ± 4	3.93058	4.52471e-05	0.130791
cg01036351	LOC200726	TSS1500	N_Shore	26.1 ± 2.9	29.6 ± 3.1	3.47154	4.52592e-05	0.130791	rs13419517
cg10458876	PSKH1	5'UTR	Island	11 ± 1.2	12.1 ± 1.6	1.16132	4.56453e-05	0.130791
cg07693974	ORAI3	Body	S_Shore	12.7 ± 1	14 ± 1.6	1.2644	4.5811e-05	0.130791
cg18289303	FAM168A	Body		81.6 ± 1.5	79.9 ± 2	-1.69337	4.63866e-05	0.130791
cg15761531	GLT8D1;GLT8D1;GLT8D1;GLT8D1	5'UTR;1stExon;5'UTR;5'UTR	N_Shore	79.6 ± 1.8	78 ± 2.1	-1.61336	4.64139e-05	0.130791
cg10494848				27.1 ± 2	29.6 ± 2.8	2.50414	4.65638e-05	0.130791
cg12018865	C2orf58	Body		70.1 ± 2.2	68.1 ± 2.9	-2.03576	4.66952e-05	0.130791
cg14396758	RELL1;RELL1	TSS1500;TSS1500	S_Shore	89 ± 1.2	88.3 ± 1.2	-0.750186	4.70658e-05	0.130791
cg17296078	MMS19;UBTD1	TSS1500;Body	S_Shore	18.1 ± 2.8	21.2 ± 3.3	3.0782	4.70717e-05	0.130791
cg22134413				32.6 ± 2.6	35.7 ± 3.8	3.04372	4.71851e-05	0.130791
cg10009157	MAGI1;MAGI1;MAGI1	TSS1500;TSS1500;TSS1500	Island	15.8 ± 1.5	17.5 ± 2	1.6461	4.76243e-05	0.130791
cg20941453	KCNA2	TSS1500	N_Shore	17.2 ± 1.8	19.3 ± 2.3	2.18135	4.76275e-05	0.130791
cg16449476	RAB6A;RAB6A	TSS200;TSS200	Island	4.7 ± 0.4	4.9 ± 0.4	0.268042	4.82442e-05	0.131736
cg19984781	FLOT1	TSS1500	Island	6.1 ± 0.6	6.6 ± 0.6	0.46546	4.93079e-05	0.133577
cg06021088	BIN1;BIN1;BIN1;BIN1;BIN1;BIN1;BIN1;BIN1;BIN1;BIN1	Body;Body;Body;Body;Body;Body;Body;Body;Body;Body		17.4 ± 2.5	19.4 ± 3.1	1.94185	4.94712e-05	0.133577
cg00710862	TGOLN2	3'UTR		27.3 ± 2.7	30.3 ± 3.3	2.9704	5.11207e-05	0.135575
cg01473472			Island	48.3 ± 1.8	46.5 ± 2.4	-1.74325	5.1332e-05	0.135575		0	1	0	0
cg03160135	VGLL2;VGLL2;VGLL2;VGLL2	1stExon;1stExon;5'UTR;5'UTR	Island	14 ± 1.4	15.9 ± 1.8	1.87286	5.18052e-05	0.135575
cg00782811	RCAN2	TSS1500		35.2 ± 3	38.5 ± 3.1	3.33526	5.20092e-05	0.135575
cg26856676	PDZD7;SFXN3;SFXN3	TSS200;5'UTR;1stExon	Island	11.4 ± 1.1	12.5 ± 1.3	1.07869	5.20721e-05	0.135575
cg05711474				12.7 ± 1.4	14.3 ± 1.7	1.69568	5.21701e-05	0.135575
cg17456636				82.2 ± 1.6	81 ± 1.9	-1.16932	5.21748e-05	0.135575
cg23085343	NFATC2;NFATC2;NFATC2;NFATC2;NFATC2	1stExon;5'UTR;Body;1stExon;5'UTR	Island	12.2 ± 3.1	11.2 ± 2.6	-1.0884	5.31019e-05	0.136665
cg04727071	ZBTB7A	5'UTR	S_Shore	17.8 ± 2.9	20.4 ± 3.1	2.57606	5.31598e-05	0.136665
cg27243603	ATP11A;ATP11A	Body;Body	Island	3.8 ± 0.3	4 ± 0.3	0.240546	5.39967e-05	0.137911
cg17935021	ARMCX5;ARMCX5;ARMCX5;ARMCX5;ARMCX5;ARMCX5	TSS1500;TSS200;TSS1500;TSS200;TSS1500;TSS200	N_Shore	56.8 ± 2	54.2 ± 2.7	-2.54203	5.45723e-05	0.137911
cg19338222	RYR1;RYR1	Body;Body	Island	95.5 ± 0.3	95.2 ± 0.4	-0.294158	5.49726e-05	0.137911
cg07093825	GALNTL1;GALNTL1	Body;Body	Island	24.1 ± 2.1	26.6 ± 2.5	2.52789	5.49762e-05	0.137911
cg07738439			Island	19.8 ± 2.2	21.8 ± 2.5	2.08907	5.55042e-05	0.137911
cg16961816	DLX6AS	Body	N_Shore	23.9 ± 1.7	25.8 ± 1.7	1.94144	5.55981e-05	0.137911
cg02119348	A2BP1;A2BP1;A2BP1;A2BP1	5'UTR;1stExon;1stExon;5'UTR	Island	17 ± 2.1	19.5 ± 2.4	2.51513	5.62885e-05	0.137911
cg03354957	CNST;TFB2M;CNST;TFB2M	TSS200;1stExon;TSS200;5'UTR	Island	10.7 ± 1.2	11.8 ± 1.3	1.09178	5.63764e-05	0.137911
cg11718868				81.3 ± 1.3	82.4 ± 1.1	1.10627	5.64932e-05	0.137911
cg23089912	CTBP2;CTBP2;CTBP2	Body;Body;Body		84.6 ± 1	83.6 ± 1.8	-1.02193	5.64979e-05	0.137911
cg06599927	MST1P2	Body	Island	24.3 ± 1.8	26.5 ± 2.4	2.27182	5.72909e-05	0.139121		0	1	1	0
cg05792273	TRIM39;TRIM39	3'UTR;3'UTR	N_Shelf	81.3 ± 2.2	79.9 ± 1.8	-1.43207	5.8159e-05	0.139121
cg14065881	CNOT4	Body		85.5 ± 1	84.9 ± 1.3	-0.648869	5.81628e-05	0.139121
cg11234328	UTF1	TSS200	Island	19.6 ± 2.2	21.8 ± 2	2.18342	5.95153e-05	0.139121
cg25642974	C6orf94;LTV1	TSS1500;Body		82.1 ± 1.2	80.6 ± 2.1	-1.56897	5.96692e-05	0.139121
cg05579622	ANKRD33B	Body		81.2 ± 1.9	79.7 ± 2	-1.50767	5.96987e-05	0.139121
cg16821175	EEFSEC;MIR1280	Body;TSS200		81.5 ± 1.6	79.9 ± 2.2	-1.6358	5.98406e-05	0.139121
cg13808325	C4orf52;C4orf52	5'UTR;1stExon	Island	4.7 ± 0.3	5 ± 0.4	0.297387	5.98864e-05	0.139121
cg13523072	COASY;COASY;COASY;COASY;COASY	1stExon;Body;Body;Body;5'UTR	Island	18.4 ± 2	20.9 ± 2.3	2.45731	6.01214e-05	0.139121
cg02641539	TM7SF4	TSS1500		23.5 ± 1.9	24.9 ± 2.5	1.38785	6.04627e-05	0.139121
cg19005062	SYP	TSS200	Island	53.8 ± 1.7	52 ± 2.1	-1.81452	6.05791e-05	0.139121
cg06748147	CSNK1E;CSNK1E	TSS200;TSS1500	S_Shore	27.7 ± 2.9	30.4 ± 3	2.67308	6.07061e-05	0.139121
cg20347496			Island	15.7 ± 1.4	17.4 ± 1.8	1.64524	6.07826e-05	0.139121
cg23311929	CTBP2;CTBP2;CTBP2	Body;Body;Body		86.2 ± 1.1	85.4 ± 1.5	-0.727424	6.12792e-05	0.139121
cg01766396	RFTN2	3'UTR		33.1 ± 2.5	36.9 ± 3.8	3.73978	6.13111e-05	0.139121
cg06239526	SLC27A3	TSS200	N_Shore	15.2 ± 3.6	18.3 ± 3.1	3.08571	6.17734e-05	0.139515	rs6682411
cg01503218	KPNA3	3'UTR		72.6 ± 2.5	70 ± 3.2	-2.57594	6.21983e-05	0.139821
cg01301637	WNT7A	Body	N_Shore	4.3 ± 0.4	4.6 ± 0.4	0.286242	6.30073e-05	0.140576
cg26093148	TNRC4	TSS1500	N_Shelf	39.1 ± 2.9	42.3 ± 3.2	3.16426	6.31161e-05	0.140576
cg24502126	CNN3	Body	N_Shore	7.3 ± 0.9	8.1 ± 0.8	0.812997	6.38271e-05	0.140848
cg16643589	CHP2	TSS200	N_Shore	22.3 ± 2	24.6 ± 2.5	2.27582	6.44445e-05	0.140848
cg20971342	GSTM3;GSTM3	Body;3'UTR	N_Shelf	92.2 ± 0.7	91.6 ± 0.6	-0.55078	6.46523e-05	0.140848
cg01760756	ZNF727	Body	Island	18.2 ± 4.8	23.1 ± 6.1	4.95846	6.48817e-05	0.140848
cg09492887	SLC26A5;SLC26A5;SLC26A5;SLC26A5;SLC26A5	5'UTR;5'UTR;5'UTR;5'UTR;5'UTR	Island	12.3 ± 1.2	13.8 ± 1.7	1.56744	6.50958e-05	0.140848
cg22886139	PCDHAC1;PCDHA7;PCDHA12;PCDHA6;PCDHA10;PCDHA4;PCDHA11;PCDHA8;PCDHA6;PCDHA1;PCDHA2;PCDHA1;PCDHA9;PCDHAC1;PCDHA13;PCDHA5;PCDHA3;PCDHA10	1stExon;Body;Body;Body;Body;Body;Body;Body;Body;Body;Body;Body;Body;1stExon;Body;Body;Body;Body	Island	23.4 ± 2.9	26.2 ± 2.5	2.74033	6.5605e-05	0.140848
cg04930982	UST	Body	S_Shelf	85.6 ± 1.2	84 ± 2.2	-1.62678	6.59065e-05	0.140848
cg07119404	BACE1;BACE1;BACE1;BACE1	TSS1500;TSS1500;TSS1500;TSS1500	S_Shore	11.4 ± 1.1	12.7 ± 1.6	1.29681	6.64707e-05	0.140848
cg12632097			Island	12.3 ± 1	13.6 ± 1.6	1.27369	6.66552e-05	0.140848
cg22812457	PEX5;PEX5;PEX5;PEX5;PEX5	TSS1500;TSS200;TSS1500;TSS1500;TSS1500	N_Shore	9.7 ± 1	10.6 ± 1.2	0.931932	6.7048e-05	0.140848
cg05988638	LOC340508	Body	N_Shore	22.7 ± 2	24.7 ± 2.4	1.96824	6.70795e-05	0.140848		1	0	0	0
cg00944163	SHISA6	Body		80.9 ± 1.7	79 ± 2	-1.8773	6.71915e-05	0.140848
cg06802985				28.5 ± 2.2	30.3 ± 2.5	1.71702	6.76344e-05	0.140848
cg23207077	PLEKHN1;PLEKHN1	Body;Body	N_Shore	19.3 ± 2.1	22.4 ± 3.1	3.08257	6.79925e-05	0.140848
cg13222752	TMEM90A	5'UTR	Island	7.6 ± 0.9	8.5 ± 1	0.997477	6.79955e-05	0.140848
cg06117072	TFAP2B	Body	Island	22.1 ± 2.6	25.2 ± 2.9	3.05023	6.82748e-05	0.140848
cg26208575	FAM53C;FAM53C	5'UTR;TSS200	Island	4.6 ± 0.3	4.9 ± 0.3	0.271947	6.86222e-05	0.140848
cg20504236			Island	16.4 ± 1.7	18.2 ± 2	1.8011	6.87426e-05	0.140848
cg17029786			Island	16 ± 1.5	17.5 ± 1.7	1.49245	6.8775e-05	0.140848	rs58041140	0	6	1	0
cg15923127	KDM6A	TSS1500	Island	9.7 ± 1.1	10.6 ± 1.3	0.974954	6.95589e-05	0.141852
cg00478435	NECAB3;NECAB3;C20orf134;C20orf134	Body;Body;1stExon;5'UTR	N_Shore	14.6 ± 1.7	16.8 ± 2.7	2.24113	7.0105e-05	0.141888
cg25720742				16.3 ± 1.3	17.7 ± 1.6	1.40966	7.04848e-05	0.141888
cg07744430				38.3 ± 2.3	40.5 ± 2.7	2.2415	7.06273e-05	0.141888
cg17315873				85.1 ± 1.3	83.9 ± 1.5	-1.11916	7.07507e-05	0.141888
cg05922057	ZZEF1;CYB5D2;CYB5D2;CYB5D2	TSS1500;Body;Body;Body	S_Shore	11.2 ± 1.2	12.3 ± 1.4	1.09093	7.20182e-05	0.143833
cg07348481			Island	27.9 ± 2.9	31.5 ± 3.4	3.59044	7.29904e-05	0.144467
cg23142529			S_Shore	16 ± 1.6	18 ± 2.1	1.947	7.33205e-05	0.144467
cg20321432	FGF17	TSS200		21.4 ± 1.4	23.2 ± 2	1.76995	7.36048e-05	0.144467
cg15584788	RNF207	TSS1500	N_Shore	13 ± 1.4	14.7 ± 1.9	1.76759	7.40737e-05	0.144467
cg15800421	CNTNAP1;CNTNAP1;CCR10	1stExon;5'UTR;TSS1500	N_Shore	11.3 ± 1.1	12.6 ± 1.5	1.32779	7.47168e-05	0.144467
cg17072805	CALCA;CALCA;CALCA	TSS200;TSS200;TSS200	N_Shore	19.4 ± 2.1	21.6 ± 2.2	2.2013	7.48404e-05	0.144467
cg04632390				13.9 ± 1.5	15.4 ± 1.7	1.53887	7.523e-05	0.144467
cg00361695	MAPK12	Body	N_Shore	14.6 ± 1.3	16 ± 1.6	1.40849	7.56621e-05	0.144467
cg20454620	CDKN3;CDKN3	Body;Body	Island	5.9 ± 0.4	6.4 ± 0.6	0.504979	7.57668e-05	0.144467
cg26295624	C15orf41	1stExon	S_Shore	13.6 ± 1.3	15.1 ± 1.8	1.49966	7.58277e-05	0.144467
cg22375288				22.5 ± 2.4	24.9 ± 2.6	2.46205	7.6053e-05	0.144467
cg25166437	SCARF1;SCARF1;SCARF1;SCARF1;SCARF1	TSS1500;TSS1500;TSS1500;TSS1500;TSS1500	S_Shore	23.8 ± 2.4	26.5 ± 2.8	2.72222	7.61225e-05	0.144467
cg09605494	RASGEF1A	5'UTR	Island	9.7 ± 0.7	10.4 ± 0.9	0.750492	7.62214e-05	0.144467
cg24803637			S_Shore	87.1 ± 1.1	86 ± 1.3	-1.05185	7.66691e-05	0.144748
cg23271556	FAT1	TSS1500	Island	12.8 ± 1.3	14 ± 1.5	1.22471	7.73327e-05	0.145423
cg15802323	ARF5	TSS1500	Island	17.4 ± 1.4	19.1 ± 1.9	1.68557	7.7955e-05	0.145423
cg27314048	SNORA39;SNORA60;SNHG11	TSS200;TSS1500;Body	S_Shore	77.4 ± 1.4	75.7 ± 2.7	-1.70752	7.82159e-05	0.145423
cg11660413	NAA15	TSS200	Island	5.1 ± 0.4	5.4 ± 0.4	0.291073	7.82303e-05	0.145423
cg25437005	PHEX;PHEX	1stExon;5'UTR		83.6 ± 1.6	81.7 ± 2.1	-1.83807	7.95898e-05	0.145465
cg12946518				64.5 ± 3.7	61.4 ± 3.6	-3.0999	8.01408e-05	0.145465		0	1	6	0
cg13618936	BFSP2	Body		79.1 ± 1.9	77.5 ± 2.5	-1.67943	8.03968e-05	0.145465	rs41356947
cg12136764	AADAC	Body		85.9 ± 1.5	84.4 ± 1.9	-1.44128	8.09421e-05	0.145465
cg06664959			S_Shore	14.9 ± 1.4	16.5 ± 1.6	1.52569	8.12472e-05	0.145465
cg25636478	BMP2	Body	S_Shore	15.1 ± 1.8	17.4 ± 2.5	2.33639	8.15133e-05	0.145465
cg03598444			N_Shore	85.3 ± 1.5	83.8 ± 1.8	-1.46445	8.20752e-05	0.145465
cg08785155	ATP1B1;ATP1B1	Body;Body	Island	12 ± 1.1	13.3 ± 1.6	1.25722	8.27623e-05	0.145465
cg03437741	PTGFRN	Body		85.1 ± 1.6	83.7 ± 1.9	-1.34843	8.31694e-05	0.145465
cg24253367	FLJ25006;KIAA0100	TSS1500;3'UTR		39 ± 2.9	41.5 ± 2.5	2.47663	8.34372e-05	0.145465
cg10685839	RCE1;RCE1	Body;Body	S_Shore	18.6 ± 1.9	20.6 ± 2.2	1.98405	8.37594e-05	0.145465
cg18766864	KDELR3;KDELR3	TSS1500;TSS1500	N_Shore	10.5 ± 1.6	12 ± 1.6	1.55446	8.3877e-05	0.145465
cg17480077			N_Shore	28.2 ± 3.2	31.6 ± 2.9	3.31252	8.39164e-05	0.145465
cg12903648	FCRL5	TSS1500		76.2 ± 2.1	73.9 ± 2.9	-2.27662	8.40143e-05	0.145465
cg02317746	SLC9A9	Body		82.1 ± 1.5	80.6 ± 2.1	-1.4793	8.40177e-05	0.145465
cg27355141	SLC16A3;SLC16A3;SLC16A3	TSS200;5'UTR;5'UTR	S_Shore	20 ± 2.8	22.9 ± 3.6	2.88432	8.43229e-05	0.145465
cg17460449	TAF4	Body	Island	92.4 ± 0.7	91.8 ± 0.8	-0.568053	8.45191e-05	0.145465
cg19562439				66.3 ± 2.6	69.1 ± 2.8	2.79203	8.47221e-05	0.145465	rs76537271
cg25073919	KCNIP3;KCNIP3	1stExon;Body	Island	14.8 ± 1.4	16.3 ± 1.7	1.55085	8.50649e-05	0.145465
cg04671971				47.5 ± 4.2	42 ± 5.7	-5.43231	8.50816e-05	0.145465
cg23825905				10 ± 1.1	11.1 ± 1.2	1.17286	8.56531e-05	0.145465	rs73496851
cg10977890	CHMP7	Body	Island	11.2 ± 1.1	12.3 ± 1.4	1.15077	8.56707e-05	0.145465
cg27566858	CD34;CD34	Body;Body	Island	12.1 ± 1.1	13.4 ± 1.5	1.28313	8.58065e-05	0.145465
cg26689666				24.1 ± 3.8	27.8 ± 3.4	3.69837	8.73654e-05	0.145465
cg10589539	NR1I2;NR1I2;NR1I2	5'UTR;Body;5'UTR		45.7 ± 3.7	49 ± 2.7	3.27995	8.78644e-05	0.145465
cg26144819	HSPA4	Body		69.2 ± 2.4	66.6 ± 3.2	-2.5278	8.81619e-05	0.145465
cg06662812	SLC5A7	5'UTR	Island	15.9 ± 1.2	17.5 ± 1.8	1.62316	8.81816e-05	0.145465	rs79910049
cg15336997	VCAN;VCAN;VCAN;VCAN	5'UTR;5'UTR;5'UTR;5'UTR	Island	11.6 ± 1	12.8 ± 1.4	1.17645	8.8409e-05	0.145465
cg01521648	FAM155A	Body		64.5 ± 4	66.9 ± 2.8	2.37585	8.86251e-05	0.145465
cg24599037	KIAA2018	5'UTR		69.8 ± 3.5	66.5 ± 3.8	-3.33487	8.86478e-05	0.145465
cg15192103				61 ± 2.6	63.9 ± 2.5	2.90332	8.86784e-05	0.145465
cg08420415	SLC16A8	Body	Island	11.2 ± 1.6	12.8 ± 1.7	1.61653	8.88315e-05	0.145465
cg02798548	ZNF543	1stExon	Island	15.3 ± 1.3	16.8 ± 1.6	1.42893	8.89683e-05	0.145465		0	1	0	0
cg02010963	FAM100A	Body	N_Shore	21.1 ± 1.8	22.9 ± 1.8	1.86528	8.94808e-05	0.145465
cg05944840	ANKRD11	5'UTR		34.6 ± 2.4	36.6 ± 2.1	2.05903	8.96694e-05	0.145465
cg06715928	DUSP5	TSS200	Island	11.6 ± 1.1	12.5 ± 1.3	0.93663	9.00304e-05	0.145465
cg16967626	GABRA5;GABRA5	TSS1500;TSS1500	N_Shore	33.4 ± 2.7	36 ± 2.8	2.56173	9.00436e-05	0.145465
cg12349884	HIST1H2BK;HIST1H4I	3'UTR;TSS200	N_Shore	14.4 ± 0.8	15.3 ± 1.1	0.883307	9.01508e-05	0.145465
cg25970618	FAM47E	TSS1500	Island	6.4 ± 0.5	6.9 ± 0.5	0.468042	9.08471e-05	0.145465
cg18395355			Island	18.8 ± 1.6	20.6 ± 1.8	1.78497	9.10928e-05	0.145465
cg17692403	R3HDML	TSS1500		15.3 ± 1.7	17.6 ± 2.4	2.25625	9.15282e-05	0.145465
cg22933538				69.9 ± 1.3	68.9 ± 1.4	-1.01937	9.16927e-05	0.145465
cg04630161	YTHDC1;YTHDC1	Body;Body		77.1 ± 2.4	74.7 ± 3.3	-2.34063	9.2027e-05	0.145465
cg24170212				81 ± 6.4	74.3 ± 8.2	-6.74648	9.26575e-05	0.145465	rs62414074
cg19762747	CRX	TSS200		22.9 ± 2.6	25.6 ± 3.3	2.69914	9.31387e-05	0.145465
cg12169661	CLDN3;CLDN3	3'UTR;1stExon	Island	29.1 ± 7.4	35.4 ± 7.2	6.27932	9.36512e-05	0.145465
cg16319310				63.5 ± 1.3	61.7 ± 2.6	-1.81397	9.36615e-05	0.145465		0	1	0	0
cg07652592	NDUFS7	TSS200	Island	7.3 ± 0.6	6.7 ± 0.6	-0.534056	9.37363e-05	0.145465
cg04563438	PLAT;PLAT	TSS200;TSS200		15.1 ± 2.2	17.2 ± 2.3	2.09499	9.38088e-05	0.145465
cg07364906	SNRPB2;SNRPB2	TSS1500;TSS1500	N_Shore	38.6 ± 2.4	40.5 ± 2.3	1.91609	9.39134e-05	0.145465
cg25673720	RNF157	Body		82.7 ± 1.4	81.6 ± 1.7	-1.07179	9.40998e-05	0.145465
cg06583438	SOBP	Body	N_Shore	81.3 ± 1.6	80 ± 1.6	-1.2546	9.42391e-05	0.145465
cg19926505	VPS52;RPS18;VPS52	5'UTR;TSS1500;1stExon	Island	8.8 ± 0.6	9.3 ± 0.7	0.487078	9.51889e-05	0.145465
cg19194454	NQO1;NQO1;NQO1	TSS1500;TSS1500;TSS1500	S_Shore	11.1 ± 1.2	12.3 ± 1.4	1.22702	9.52206e-05	0.145465
cg14631165	POU4F2;POU4F2	1stExon;5'UTR	Island	16.7 ± 1.5	18.3 ± 1.9	1.58046	9.52287e-05	0.145465
cg16787065	OVOL1	TSS200	Island	13.6 ± 1.1	14.9 ± 1.4	1.21943	9.52841e-05	0.145465
cg21386140	KCNN3;KCNN3	Body;Body	Island	16.5 ± 1.6	18.3 ± 2	1.7546	9.54082e-05	0.145465
cg20587188	NIPA1;NIPA1	Body;5'UTR	N_Shelf	71.5 ± 2.2	69.6 ± 2.8	-1.91086	9.64702e-05	0.146349
cg05678100	GALNTL6	TSS1500	Island	12.3 ± 1.3	14.1 ± 1.8	1.77145	9.74523e-05	0.146349
cg03782453	CCDC96;TADA2B	1stExon;TSS1500	Island	23.1 ± 3	26.7 ± 3.5	3.60054	9.77986e-05	0.146349
cg05635617	RBM6;RBM6	TSS1500;TSS1500	N_Shore	14.9 ± 1.1	16.4 ± 1.9	1.47273	9.80346e-05	0.146349
cg23657409	PLCB1;PLCB1	TSS1500;TSS1500	N_Shore	13.4 ± 1.3	14.5 ± 1.5	1.1336	9.8037e-05	0.146349
cg12624792	CSNK1E;CSNK1E;CSNK1E	1stExon;5'UTR;TSS1500	S_Shore	15.5 ± 1.9	17.5 ± 2.1	1.94805	9.80539e-05	0.146349
cg15048972	MAD1L1;MAD1L1;MAD1L1	Body;Body;Body	N_Shore	89.1 ± 1.2	87.9 ± 1.5	-1.21705	9.81073e-05	0.146349
cg09697795	C19orf41	1stExon	Island	21.4 ± 4.1	25.5 ± 4.9	4.10572	9.90256e-05	0.146957
cg02880315	MST1	Body	Island	22.6 ± 2.3	24.9 ± 2.3	2.32197	9.93176e-05	0.146957	rs6790030	1	1	0	0
cg16949786	SRPK1;SRPK1	1stExon;5'UTR	Island	10.2 ± 1.2	11.2 ± 1.2	0.932007	9.94274e-05	0.146957
cg26833538	ALDH3B1;ALDH3B1;ALDH3B1	TSS200;TSS200;5'UTR		15.6 ± 1.5	17.3 ± 2.2	1.73626	0.000100015	0.147112
cg15627628	AP2A2	Body	N_Shore	92.2 ± 0.8	91.4 ± 1	-0.783108	0.000100379	0.147112
cg17325771	RHBDD2;RHBDD2	Body;5'UTR	S_Shore	26.8 ± 2.6	29.4 ± 2.6	2.59126	0.000100788	0.147112
cg22815214	CACNA1S	TSS1500	N_Shore	47.1 ± 4.9	42.1 ± 5.8	-4.95634	0.000100822	0.147112
cg05382797	ZNRD1;ZNRD1;NCRNA00171	TSS1500;TSS1500;Body	N_Shore	7.9 ± 0.8	8.6 ± 0.9	0.743411	0.000101054	0.147112
cg25467678				85.5 ± 1.1	84.4 ± 1.2	-1.13798	0.000102086	0.147159
cg21464220	HDLBP	5'UTR		71.4 ± 3.1	74.3 ± 2.4	2.90093	0.000102484	0.147159
cg04902811	LOC100270710	TSS1500		20.9 ± 2	23.4 ± 2.5	2.49673	0.000103254	0.147159
cg07243147	ACCN3;ACCN3;ABCB8;ACCN3	TSS1500;TSS1500;3'UTR;TSS1500	N_Shore	26.6 ± 2.4	28.9 ± 2.2	2.24941	0.000103286	0.147159
cg02258703	MOGAT3	TSS1500	Island	19.1 ± 2.3	21.7 ± 2.6	2.61377	0.000103627	0.147159
cg11860203	CCL2	Body		21.7 ± 2.2	23.7 ± 2.5	1.98706	0.000103712	0.147159
cg18436898	AMIGO2;AMIGO2	Body;Body	N_Shore	89.7 ± 1	89 ± 1	-0.645339	0.000103723	0.147159
cg20688289	MUC12	TSS200	S_Shelf	34.1 ± 3.1	36.9 ± 2.9	2.7753	0.000103782	0.147159	rs78097765
cg00415993	F2RL2;F2RL2;IQGAP2	1stExon;5'UTR;Body		30.9 ± 2.7	34.4 ± 3.6	3.4226	0.000103923	0.147159
cg26896762	ISL1;ISL1	5'UTR;1stExon	Island	16.2 ± 1.7	18 ± 1.9	1.85989	0.000104703	0.147159
cg19177941	ALDH1A3	1stExon	Island	18.8 ± 2.6	21.4 ± 2.5	2.57123	0.000104738	0.147159
cg22549339				77.8 ± 1.8	76 ± 2.2	-1.78558	0.000105694	0.147159
cg18177616	IRAK3;IRAK3	TSS1500;TSS1500	Island	14.4 ± 1.3	15.9 ± 1.8	1.50339	0.000105932	0.147159
cg07564291			S_Shore	28.2 ± 2.2	30.6 ± 2.4	2.32342	0.00010612	0.147159
cg09349128			N_Shore	25.6 ± 1.8	27.7 ± 2.4	2.10984	0.00010657	0.147159	rs75868168
cg07390210	GALR1	TSS1500	N_Shore	32.2 ± 4.6	37.3 ± 6.4	5.11027	0.000107018	0.147159
cg27018424	HSD17B8	Body	S_Shore	36.4 ± 2.5	38.6 ± 2.8	2.221	0.000107511	0.147159
cg11299624	TBRG4;TBRG4;TBRG4	TSS200;TSS200;TSS200	Island	6 ± 0.4	6.5 ± 0.5	0.428974	0.000108244	0.147159
cg13094699	SLC35B4	TSS200	Island	6.7 ± 0.5	6.3 ± 0.6	-0.481684	0.000108392	0.147159
cg20670292	IMP4;CCDC115	TSS1500;Body	Island	8.5 ± 1.2	7.7 ± 0.8	-0.791544	0.000108412	0.147159
cg16668678	ATP11A;ATP11A	Body;Body		94 ± 0.5	93.4 ± 0.7	-0.529025	0.000108506	0.147159	rs78821510
cg17380238	PPP1R13L;PPP1R13L	Body;Body	Island	17.5 ± 2	20.1 ± 2.7	2.59121	0.000108896	0.147159
cg25927551	LOC285830;LOC285830	Body;Body		84.3 ± 1.4	83.1 ± 2	-1.27274	0.000109212	0.147159
cg25509467			S_Shelf	26.5 ± 3.3	29.7 ± 3.3	3.14418	0.000109389	0.147159	rs77010849
cg14115597	SSBP2	Body		45.7 ± 3.7	48.4 ± 3.5	2.70181	0.000109582	0.147159
cg21524424	ARHGEF10L;ARHGEF10L	Body;Body	S_Shelf	93.2 ± 0.5	92.6 ± 0.7	-0.549749	0.000109921	0.147159
cg27372732	GAD2;GAD2	TSS1500;TSS1500	N_Shore	15.4 ± 1.6	16.9 ± 2	1.59362	0.000109973	0.147159
cg16681310				82.9 ± 1.3	81.5 ± 1.9	-1.33789	0.000110145	0.147159
cg21322248	PSTPIP1	Body		11.6 ± 1.2	12.6 ± 1.6	0.947068	0.000110266	0.147159
cg16647844				25.9 ± 2.8	29.1 ± 3.3	3.22815	0.000110409	0.147159
cg05520988	BAT1;BAT1	Body;Body	N_Shelf	86.5 ± 1.1	85.5 ± 1.4	-0.919638	0.00011093	0.147159
cg03118854	PNPLA5	TSS1500	S_Shore	21 ± 2.2	23.4 ± 2.6	2.39314	0.000111186	0.147159
cg09000178	CBFB;CBFB	1stExon;1stExon	Island	7.1 ± 3.1	5.3 ± 1	-1.81316	0.000111336	0.147159
cg07309102	KLF4;KLF4	1stExon;5'UTR	Island	4.4 ± 0.3	4.7 ± 0.4	0.343995	0.000111602	0.147159
cg19571727	SUSD1	Body	Island	8.9 ± 1	9.8 ± 1	0.89011	0.000111743	0.147159
cg25640893	ZNF498	5'UTR	Island	6.6 ± 0.5	7.2 ± 0.6	0.580153	0.000112727	0.147495
cg16175599			Island	17.5 ± 1.9	19.7 ± 2.3	2.19268	0.000113429	0.147495
cg23542968	SFTA3	TSS200	N_Shore	17.6 ± 1.4	19.4 ± 1.9	1.80019	0.000113821	0.147495
cg24504307				77 ± 2	75.7 ± 2.4	-1.28312	0.000114013	0.147495
cg03079937	ADARB2	Body		93 ± 0.6	92.3 ± 0.8	-0.7089	0.000114025	0.147495
cg13195667	FBXO15;C18orf55;FBXO15	TSS200;TSS1500;TSS1500	Island	12.9 ± 1.2	14 ± 1.1	1.01667	0.000114426	0.147495
cg15345154	C1QL3;C1QL3	5'UTR;1stExon	Island	10.4 ± 1.1	11.4 ± 1.4	1.04578	0.000114466	0.147495	rs71374694
cg02849924	POLD1	TSS200	Island	5.3 ± 0.6	5.7 ± 0.5	0.459638	0.000114544	0.147495
cg19430622	CNGA3;CNGA3	Body;Body		88.4 ± 1	87.2 ± 1.6	-1.14193	0.000114744	0.147495
cg16187125	MYPOP	5'UTR	Island	12.6 ± 1.1	13.6 ± 1.4	1.00404	0.000115215	0.147572
cg13859589	KDM4C;KDM4C	Body;Body		85.2 ± 1.5	84.3 ± 1.6	-0.93951	0.000115415	0.147572
cg04019016			Island	10.9 ± 0.9	11.8 ± 1.3	0.978901	0.000115772	0.147637
cg16257533	NTM;NTM;NTM;NTM	Body;Body;Body;Body		77.1 ± 2.3	74.9 ± 2.6	-2.23641	0.000116299	0.147781
cg04606397	ARID1B;ARID1B;ARID1B	Body;Body;Body		47.6 ± 4	51.2 ± 3.2	3.64973	0.000116496	0.147781
cg24044028				72.6 ± 2.3	69.8 ± 4.6	-2.76049	0.000117024	0.14781
cg02586610	SEMA5B	5'UTR	N_Shore	10 ± 0.9	11.2 ± 1.5	1.20866	0.000117708	0.14781
cg23803337			N_Shore	7.7 ± 0.8	8.4 ± 0.8	0.75647	0.000118006	0.14781
cg04588514	ZNF831	TSS200	N_Shore	89.5 ± 0.8	88.6 ± 1.2	-0.819718	0.000118122	0.14781
cg10933028	FGF23	Body	Island	83.8 ± 1.5	82.6 ± 1.8	-1.24517	0.000118658	0.14781
cg07065217	CRIP1	TSS200	Island	25.1 ± 1.9	27.4 ± 2.3	2.25643	0.000119043	0.14781
cg11901833	ELOVL5	3'UTR		81.9 ± 2.1	80.3 ± 2.3	-1.57798	0.000119268	0.14781
cg24768164	ACADS	TSS1500	N_Shore	11.7 ± 1.4	13.3 ± 1.7	1.58949	0.000119579	0.14781	rs3021337
cg12964860	BRD8;KIF20A;BRD8;BRD8	1stExon;TSS200;1stExon;1stExon	N_Shore	10.7 ± 0.9	11.3 ± 0.7	0.607983	0.000120023	0.14781
cg26502456	LOC348926	TSS1500	S_Shore	23.1 ± 2	25.3 ± 2.1	2.16637	0.000120792	0.14781		3	4	5	0
cg07662771	PSMD6	Body	N_Shore	77.5 ± 2	74.7 ± 3.4	-2.78481	0.000121073	0.14781
cg08929002	NR2E1	Body	Island	17.8 ± 1.5	19.5 ± 1.9	1.67849	0.000121179	0.14781
cg10350186				24.9 ± 1.5	26.2 ± 1.5	1.26809	0.00012131	0.14781	rs73972664
cg21781916	KDM2B;KDM2B	TSS200;Body	Island	7.2 ± 0.6	7.7 ± 0.7	0.520457	0.000121675	0.14781
cg09239700				80.8 ± 4	83.4 ± 3.8	2.57635	0.000122328	0.14781		228	30	0	0
cg25735922	GUCY2E	Body		23.5 ± 1.8	25.6 ± 2.3	2.15966	0.000123114	0.14781
cg06388605			N_Shore	83.3 ± 1.2	82.1 ± 1.6	-1.15936	0.000123334	0.14781
cg22101701	TSPAN4;TSPAN4;TSPAN4;TSPAN4;TSPAN4;TSPAN4;TSPAN4	5'UTR;Body;Body;Body;Body;Body;Body	S_Shelf	83.7 ± 1.5	82.7 ± 1.9	-0.940105	0.000123549	0.14781	rs73403180
cg08715231			S_Shore	22.3 ± 1.5	24.3 ± 2.1	2.05427	0.000123773	0.14781
cg02452310	MIR642;GIPR	TSS200;Body	N_Shelf	86.1 ± 1.4	85 ± 1.4	-1.07266	0.000124164	0.14781
cg25114752	SNORD116-8	TSS200		89.2 ± 1.4	88 ± 1.6	-1.2119	0.000124386	0.14781
cg01325271	SQSTM1;SQSTM1;SQSTM1	5'UTR;5'UTR;TSS1500	N_Shore	15.7 ± 2.3	17.9 ± 2.4	2.15459	0.000124457	0.14781
cg14711869	FAM193A	Body		35.1 ± 3.3	38.6 ± 3.3	3.57613	0.000124532	0.14781
cg16525281	KCNK6	TSS1500	N_Shore	16.1 ± 1.2	17.6 ± 1.8	1.47079	0.000124547	0.14781
cg25734842			Island	20.4 ± 2.8	23.6 ± 3.3	3.18558	0.00012469	0.14781
cg20090482	TUBGCP2	Body		88 ± 1.1	87 ± 1.5	-1.01206	0.000124793	0.14781
cg11382241	ITPR1;ITPR1;ITPR1	3'UTR;3'UTR;3'UTR		74.4 ± 2.7	70.8 ± 4.5	-3.53129	0.000124847	0.14781	rs9817206
cg02238461			N_Shore	25.8 ± 2.3	27.6 ± 2.6	1.7958	0.000125186	0.14781
cg21815667	HOXD8	TSS1500	Island	11.6 ± 1.3	13 ± 1.5	1.37146	0.000125388	0.14781
cg10661615	PRLHR	TSS200	Island	22.1 ± 2.2	24.6 ± 2.4	2.46525	0.000125993	0.148162
cg00944431			Island	23.9 ± 1.7	25.8 ± 1.9	1.97393	0.000126715	0.14864
cg04335523	PRKG1;PRKG1	Body;Body		86.4 ± 1.5	85 ± 1.4	-1.37303	0.00012741	0.14864
cg03528519	SCP2;SCP2;SCP2;SCP2	3'UTR;Body;Body;Body		84.2 ± 1	83.1 ± 1.8	-1.13229	0.000127498	0.14864
cg02910873	AKR7A3	TSS1500	Island	25.3 ± 2	27.4 ± 2.4	2.05436	0.000127922	0.14864		0	1	0	0
cg11961702	WDR37	Body		93.4 ± 0.7	92.6 ± 0.9	-0.768885	0.000127938	0.14864
cg05019423	KIAA0284;KIAA0284	TSS1500;TSS1500	N_Shore	27.9 ± 2.5	30.2 ± 3	2.30092	0.000130076	0.149015
cg09511119	FEZF1;FEZF1	TSS1500;TSS1500	Island	13.2 ± 1.2	14.7 ± 1.7	1.47946	0.000131378	0.149015
cg16224902	PFKM;PFKM;PFKM	Body;1stExon;5'UTR		11.6 ± 1	12.6 ± 1.3	1.03927	0.000131508	0.149015
cg09464061	MGC2752	Body	N_Shelf	59.7 ± 2.9	62.5 ± 2.7	2.79916	0.000131929	0.149015
cg12580509	RARRES1;RARRES1	Body;Body	N_Shelf	6.8 ± 0.6	7.3 ± 0.7	0.529402	0.000131948	0.149015
cg02563971	C18orf32	TSS1500	Island	10.4 ± 0.9	11.5 ± 1.3	1.07997	0.00013201	0.149015
cg04918175	PODN	TSS1500	N_Shore	12.7 ± 1.4	14.3 ± 1.9	1.62274	0.0001322	0.149015
cg15643000			S_Shelf	79.5 ± 1.3	77.9 ± 1.9	-1.64359	0.000132613	0.149015
cg18121220			S_Shore	80.3 ± 1.3	78.6 ± 2	-1.74781	0.000132971	0.149015
cg12629480	C17orf59	1stExon	Island	13 ± 1.2	14.1 ± 1.5	1.11654	0.000133082	0.149015
cg14958978	ZNF385B;ZNF385B;ZNF385B	TSS1500;Body;Body		78.1 ± 2	76.1 ± 2.3	-2.01485	0.000133128	0.149015
cg07906551	SCHIP1	3'UTR		76.3 ± 1.6	74.6 ± 2.6	-1.71041	0.000133157	0.149015
cg07425555	PODNL1;PODNL1;PODNL1;PODNL1	Body;5'UTR;1stExon;Body		29 ± 2.2	31.9 ± 3.2	2.82592	0.00013317	0.149015
cg18253910	ASCC2	5'UTR	N_Shelf	80.8 ± 1.7	82.6 ± 1.7	1.85769	0.0001333	0.149015
cg13736131	ST5;ST5;ST5	TSS1500;TSS200;5'UTR		40.9 ± 3.1	44.2 ± 2.9	3.21366	0.000133326	0.149015
cg13407422	ABHD12;ABHD12;ABHD12;ABHD12	1stExon;5'UTR;5'UTR;1stExon	Island	8.5 ± 0.6	9.2 ± 0.9	0.705266	0.000133374	0.149015
cg09284772	FLOT1	Body	N_Shore	10.3 ± 1.2	11.4 ± 1.4	1.08764	0.000133915	0.149015
cg00910893	LOC91450	Body		17.4 ± 2.2	19.3 ± 2.2	1.86453	0.000134341	0.149015		0	1	0	0
cg17656474	IQSEC3	1stExon	S_Shore	16.3 ± 1.7	18.3 ± 2.1	1.99605	0.000134356	0.149015
cg06343212			Island	11.4 ± 1	12.3 ± 1.3	0.984097	0.000134589	0.149015		0	0	1	0
cg04721302			N_Shore	28 ± 1.7	29.4 ± 1.4	1.42403	0.000134734	0.149015
cg01060861	MKX	5'UTR	Island	6.4 ± 0.5	6.9 ± 0.7	0.573377	0.000135838	0.149612
cg08703191			N_Shore	21.7 ± 2.4	24.3 ± 2.7	2.51945	0.000135894	0.149612
cg18448570	BLNK;BLNK	TSS200;TSS200		30.8 ± 1.9	33.2 ± 2.9	2.36991	0.000136472	0.149907
