# Supplementary material for: Epigenetic and Transcriptional Alterations in Human Adipose Tissue of Polycystic Ovary Syndrome
Source: Sci Rep. 2016 Mar 15;6:22883. doi: 10.1038/srep22883 (PMC4791632; doi:10.1038/srep22883)
Supplement: Supplementary Table S7 [file srep22883-s8.xls]

## Sheet: Table 2. Significant pathways
Table S7: Significant gene sets with differential methylated genes in adipose tissue from women with PCOS versus controls. IPA analyses with P < 0.05.
Pathway	Regulated/total	Ratio	Z-score	P value	Signaling Pathway Category	Top Function & Diseases
Up-regulated pathways
PCP pathway	46/58	0.793	4.427	8.76E-6	Cancer; Organismal Growth and Development	Auditory and Vestibular System Development and Function; Embryonic Development; Organ Development
Role of NANOG in Mammalian Enbryonic Stem Cell Pluripotency	71/101	0.703	1.091	6.87E-5	Cellular Growth, Proliferation and Development; Organismal Growth and Development; Transcriptional Regulation	Cellular Growth and Proliferation; Cellular Development; Embryonic Development
Colorectal Cancer Metastasis Signaling	135/218	0.619	5.66	8.20E-4	Cancer; Disease-Specific Pathways	Cell Death and Survival; Cell Cycle; Cellular Development
Wnt/β-catenin Signaling	96/155	0.619	0	4.30E-3	Cancer; Organismal Growth and Development	Gene Expression; Cellular Development; Tissue Development
Cardiac Hypertrophy Signaling	121/200	0.605	5.41	4.71E-3	Cardiovascular Signaling; Disease-Specific Pathways	Cardiac Hypertrophy; Cardiovascular Disease; Developmental Disorder
Prolactin Signaling	47/73	0.644	2.111	1.54E-2	Cytokine Signaling; Organismal Growth and Development	Cell Death and Survival; Cell Cycle; Gene Expression
CXCR4 Signaling	83/137	0.606	3.204	1.63E-2	Cellular Immune Response; Cytokine Signaling	Cell Morphology; Cell-To-Cell Signaling and Interaction; Cellular Function and Maintenance
Glioblastoma Multiforme Signaling	83/137	0.606	3.938	1.63E-2	Cancer; Disease-Specific Pathways	Cancer; Cell Cycle; Cellular Growth and Proliferation
Production of Nitric Oxide and Reactive Oxygen Species in Macrophages	99/166	0.596	2.626	1.69E-2	Cellular Immune Response	Cell Signaling; Small Molecule Biochemistry; Free Radical Scavenging
Signaling by Rho Family GTPases	122/209	0.584	6.XXX	2.10E-2	Intracellular and Second Messenger Signaling	Cellular Assembly and Organization; Cellular Function and Maintenance; Cell Morphology
Thrombopoetin Signaling	36/55	0.655	3	2.27E-2	Cellular Growth, Proliferation and Development	Cancer; Cell Cycle; Cellular Development
Cardiomyocyte Differentiation via BMP Receptors	11/14	0.786	1.633	3.48E-2	Cardiovascular Signaling; Cellular Growth, Proliferation and Development	Cardiovascular System Development and Function; Cellular Development; Skeletal and Muscular System Development and Function
CREB signaling in Neurons	92/157	0.586	4.5	3.63E-2	Cellular Growth, Proliferation and Development; Neurotransmitters and Other Nervous System Signaling	Cellular Assembly and Organization; Cellular Development; Cellular Growth and Proliferation
Thrombin Signaling	98/168	0.583	3.145	3.64E-2	Cardiovascular Signaling	Cancer; DNA Replication, Recombination, and Repair; Cell-To-Cell Signaling and Interaction
IL-8 Signaling	101/174	0.58	4.366	3.98E-2	Cellular Immune Response; Cytokine Signaling	Cellular Movement; Immune Cell Trafficking; Cell-To-Cell Signaling and Interaction
α-Adrenergic Signaling	48/78	0.615	3.244	4.19E-2	Intracellular and Second Messenger Signaling	Cardiovascular System Development and Function; Cell Signaling; Molecular Transport
Melatonin Signaling	48/78	0.615	3.244	4.19E-2	Neurotransmitters and Other Nervous System Signaling	Cell Signaling; Molecular Transport; Small Molecule Biochemistry
Gαq Signaling	81/138	0.587	3.58	4.50E-2	Intracellular and Second Messenger Signaling	Post-Translational Modification; Lipid Metabolism; Small Molecule Biochemistry
Antiproliferative Role of Somatostatin Receptor 2	36/57	0.632	1.347	4.57E-2	Cell Cycle Regulation	Cellular Movement; Cardiovascular System Development and Function; Organismal Development
P2Y Purigenic Receptor Signaling Pathway	66/111	0.595	3.556	4.82E-2	Cardiovascular Signaling	Energy Production; Molecular Transport; Nucleic Acid Metabolism
Down-regulated pathways
RhoGDI Signaling	91/151	0.603	-4.628	1.49E-2	Intracellular and Second Messenger Signaling	Cellular Assembly and Organization; Cellular Development; Cellular Function and Maintenance
NRF2-Mediated Oxidative Stress Response	100/173	0.578	-4.025	4.62E-2	Cellular Stress and Injury; Ingenuity Toxicity List Pathways	Cell Death and Survival; Post-Translational Modification; Organismal Survival
