# Supplementary material for: Epigenetic and Transcriptional Alterations in Human Adipose Tissue of Polycystic Ovary Syndrome
Source: Sci Rep. 2016 Mar 15;6:22883. doi: 10.1038/srep22883 (PMC4791632; doi:10.1038/srep22883)
Supplement: Supplementary Table S8 [file srep22883-s9.xls]

## Sheet: Sheet1
Table S8. Significant gene sets contributing to Z-score for differential methylated methylation pathways that are up-regulated in adipose tissue from women with PCOS compared with controls (cohort 1).
Pathways (Gene set name)		Genes contributing to Z score (Enrichment Score)
PCP Pathway		CELSR1, CTHRC1, DAAM1, DVL1, DVL2, DVL3, EFNB1, FZD1, FZD2, FZD3, FZD4, FZD5, FZD7, FZD8, FZD10, HSPB1, JUN, JUND, LGR4, MAP2K4, MAPK12, PFN1, PRICKLE1, ROCK1, ROCK2, ROR2, SDC2, SDC3, SDC4, SMO, VANGL1, WNT1, WNT3, WNT4, WNT6, WNT11, WNT10A, WNT10B, WNT2B, WNT3A, WNT5A, WNT5B, WNT7A, WNT7B, WNT8B, WNT9B
Role of NANOG in Mammalian Enbryonic Stem Cell Pluripotency		AKT2, APC, BMP1, BMP2, BMP5, BMP6, BMP7, BMP10, BMP15, BMP8A, BMP8B, BMPR2, BMPR1A, BMPR1B, CDX2, DVL1, FZD1,FZD2, FZD3, FZD4, FZD5, FZD7, FZD8, FZD10, GATA6, JAK1, JAK2, JAK3, LIF, MAP2K1, MAP2K2, MRAS, NANOG, NRAS, PIK3C3, PIK3C2B, PIK3CA, PIK3CB, PIK3CD, PIK3CG, PIK3R1, PIK3R2, PIK3R4, PIK3R5, PIK3R6, RAF1, RIF1, RRAS, SMAD1, SMAD4, SMO, SOS1, SOS2, T, TYK2, WNT1, WNT3, WNT4, WNT6, WNT11, WNT1…
Colorectal Cancer Metastasis Signaling		ADCY2, ADCY3, ADCY5, ADCY6, ADCY7, ADCY8, ADCY9, ADRBK1, AKT2, APC, APPL1, BRAF, CCND1, CDH1, DCC, DVL1, EGF, EGFR, FNBP1, FOS, FZD1, FZD2, FZD3, FZD4, FZD5, FZD7, FZD8, FZD10, GNB1, GNB2, GNB3, GNB5, GNB1L, GNG2, GNG7, GNG11, GNG12, HNF1A, IFNG, IFNGR1, IL6, JAK1, JAK2, JAK3, JUN, LRP1, LRP5, LRP6,MAP2K1, MAP2K2, MAP2K4, MAPK12, MMP2, MMP3, MMP9, MMP10, MMP11, MMP12, MMP14, MMP15, MMP17, MMP19, …
Wnt/β-catenin Signaling		ACVR2A, ACVR2B, AKT2, APC, APC2, APPL1, APPL2, AXIN2, BCL9, BMPR2, CCND1, CDH1, CDH2, CDH3, CDH5, CSNK1G1, CSNK1G2, CSNK2A2, CSNK2B, DKK1, DKK2, DVL1, DVL2, DVL3, EP300, FRZB, FZD1, FZD2, FZD3, FZD4, FZD5, FZD7, FZD8, FZD10, GJA1, GNAO1, GNAQ, GSK3A, HDAC1, HNF1A, JUN, LRP1, LRP5, LRP6, MYC, NLK, PPM1J, PPM1L, PPP2CA, PPP2R1A, PPP2R2A, PPP2R2C, PPP2R3A, PPP2R5A, PPP2R5E, RARG, SFRP1, SFRP2, SFRP4…
Cardiac Hypertrophy Signaling		ADCY2, ADCY3, ADCY5, ADCY6, ADCY7, ADCY8, ADCY9, ADRA1A, ADRA1B, ADRA1D, ADRA2A, ADRA2B, ADRA2C, ADRB1, ADRB3, ADSS, CACNA1S, CALM1 (includes others), ELSPBP1, EP300, FNBP1, GNA11, GNA12, GNA13, GNA15, GNAI1, GNAI2, GNAI3, GNAL, GNAO1, GNAQ, GNB1, GNB2, GNB3, GNB5, GNB1L, GNG2,GNG7, GNG11, GNG12, HAND1,HSPB1, IGF1R, IL6, IRS1, JUN,MAP2K1, MAP2K2, MAP2K3, MAP2K4, MAP2K6, MAP2K7, MAP3K1, MAP3K5, MA…
Prolactin Signaling		CEBPB, EP300, FOS, FYN, IRF1, IRS1, JAK2, JUN, MAP2K1, MAP2K2, MRAS, MYC, NMI, NRAS, PIK3C3, PIK3C2B, PIK3CA, PIK3CB, PIK3CD, PIK3CG,PIK3R1, PIK3R2, PIK3R4, PIK3R5, PIK3R6, PLCG2, PRKCA, PRKCE, PRKCG, PRKCH, PRKCI, PRKCQ, PRKD1, PRLR, PTPN11, RAF1, RRAS, SOCS1, SOCS2, SOCS3, SOCS6, SOCS7, SOS1, SOS2, STAT5A, STAT5B, TCF7
CXCR4 Signaling		ADCY2, ADCY3, ADCY5, ADCY6, ADCY7, ADCY8, ADCY9, AKT2, BCAR1, CXCR4, DOCK1, EGR1, ELMO1, FNBP1, FOS, GNA11, GNA12, GNA13, GNA15, GNAI1, GNAI2, GNAI3, GNAL, GNAO1, GNAQ, GNB1, GNB2, GNB3, GNB5, GNB1L, GNG2, GNG7, GNG11, GNG12, ITPR2, ITPR3, JUN, MAP2K1, MAP2K2, MAP2K4, MAPK12, MRAS, MYL1, MYL10, MYL6B, MYLPF, NRAS, OPN1SW, PAK2, PIK3C3, PIK3C2B, PIK3CA, PIK3CB, PIK3CD, PIK3CG, PIK3R1, PIK3R2, PIK3…
Glioblastoma Multiforme Signaling		AKT2, APC, CCND1, CDK4, CDK6, E2F1, E2F3, EGF, EGFR, FNBP1, FOXO1, FZD1, FZD2, FZD3, FZD4, FZD5, FZD7, FZD8, FZD10, IGF1R, ITPR2, ITPR3, MAP2K1, MAP2K2, MRAS, MTOR, MYC, NRAS, PDGFB, PDGFC, PDGFRA, PDGFRB, PDIA3, PIK3C3, PIK3C2B, PIK3CA, PIK3CB, PIK3CD, PIK3CG, PIK3R1, PIK3R2, PIK3R4, PIK3R5, PIK3R6, PLCB3, PLCD1, PLCE1, PLCG2, PLCH2, PLCL1, PLCL2, RAF1, RB1, RHOB, RHOF, RHOG, RHOH, RHOJ, RHOQ, R…
Production of Nitric Oxide and Reactive Oxygen Species in Macrophages		AKT2, ALB, APOA1, APOE, APOF, ARG2, CAT, CHUK, CLU, FNBP1, FOS, HOXA10, IFNG, IFNGR1, IFNGR2, IKBKB, IKBKE, IRF1, IRF8, JAK1, JAK2, JAK3, JUN, MAP2K1, MAP2K4, MAP2K7, MAP3K1, MAP3K5, MAP3K6, MAP3K8, MAP3K9, MAP3K10, MAP3K12, MAP3K13, MAP3K14, MAP3K15, MAPK11, MAPK12, MAPK13, MPO, NFKBIA, NFKBIE, NGFR, ORM1, PCYOX1, PIK3C3, PIK3C2B, PIK3CA, PIK3CB, PIK3CD, PIK3CG, PIK3R1, PIK3R2, PIK3R4, PIK3R5, P…
Signaling by Rho Family GTPases		ACTA1, ACTB, ACTG1, ACTR3, ARHGEF3, ARHGEF9, ARHGEF10, ARHGEF12, ARHGEF15, ARHGEF17, ARHGEF18, ARPC3, ARPC1A, ARPC1B, ARPC5L, CDC42EP1, CDC42EP2, CDC42EP3, CDC42EP4, CDC42EP5, CDH1, CDH2, CDH3, CDH4, CDH5, CDH8, CDH10, CDH11, CDH17, CDH20, CFL1, CYFIP1, DES, DIAPH3, FNBP1, FOS, GNA11, GNA12, GNA13, GNA15, GNAI1, GNAI2, GNAI3, GNAL, GNAO1, GNAQ, GNB1, GNB2, GNB3, GNB5, GNB1L, GNG2, GNG7, GNG11, GN…
Thrombopoetin Signaling		FOS, GAB2, IRS2, JAK2, JUN, MAP2K1, MAP2K2, MPL, MRAS, MYC, NRAS, PIK3C3, PIK3C2B, PIK3CA, PIK3CB, PIK3CD, PIK3CG, PIK3R1, PIK3R2, PIK3R4, PIK3R5, PIK3R6, PLCG2, PRKCA, PRKCE, PRKCG, PRKCH, PRKCI, PRKCQ, PRKD1, PTPN11, RAF1, RRAS, SOS1, STAT5A, STAT5B
Cardiomyocyte Differentiation via BMP Receptors		BMP2, BMP5, BMP7, BMP10, BMPR2, BMPR1A, BMPR1B, MEF2C, MYH7, NPPA, SMAD4
CREB signaling in Neurons		ADCY2, ADCY3, ADCY5, ADCY6, ADCY7, ADCY8, ADCY9, AKT2, CALM1 (includes others), CREB5, EP300, GNA11, GNA12, GNA13, GNA15, GNAI1, GNAI2, GNAI3, GNAL, GNAO1, GNAQ, GNB1, GNB2, GNB3, GNB5, GNB1L, GNG2, GNG7, GNG11, GNG12, GRID2, GRIK3, GRIK4, GRIK5, GRIN2B, GRIN2C, GRIN2D, GRM4, GRM6, GRM8, GTF2B, ITPR2, ITPR3, MAP2K1, MAP2K2, MRAS, NRAS, OPN1SW, PDIA3, PIK3C3, PIK3C2B, PIK3CA, PIK3CB, PIK3CD, PIK3C…
Thrombin Signaling		ADCY2, ADCY3, ADCY5, ADCY6, ADCY7, ADCY8, ADCY9, AKT2, ARHGEF3, ARHGEF9, ARHGEF10, ARHGEF12, ARHGEF15, CAMK1, CAMK1D, EGF, EGFR, F2R, FNBP1, GATA2, GATA6, GNA11, GNA12, GNA13, GNA15, GNAI1, GNAI2, GNAI3, GNAL, GNAO1, GNAQ, GNB1, GNB2, GNB3, GNB5, GNB1L, GNG2, GNG7, GNG11, GNG12, IKBKB, ITPR2, ITPR3, MAP2K1, MAP2K2, MAPK11, MAPK12, MAPK13, MRAS, MYL1, MYL10, MYL6B, MYLPF, NRAS, OPN1SW, PDIA3, PIK3…
IL-8 Signaling		AKT2, ANGPT1, ARAF, BCL2, BRAF, CCND1, CCND2, CDH1, CHUK, CXCL1, CXCR1, CXCR2, EGF, EGFR, EIF4EBP1, FNBP1, FOS, GNA12, GNA13, GNAI1, GNAI2, GNAI3, GNB1, GNB2, GNB3, GNB5, GNB1L, GNG2, GNG7, GNG11, GNG12, HBEGF, HMOX1, ICAM1, IKBKB, IKBKE, IL9, IQGAP1, IRAK2, ITGAX, ITGB3, ITGB5, JUN, KDR, LASP1, LIMK1, MAP2K1, MAP2K2, MAP2K4, MAPK12, MMP2, MMP9, MPO, MRAS, MTOR, NOX3, NRAS, OPN1SW, PAK2, PDGFC, P…
α-Adrenergic Signaling		ADCY2, ADCY3, ADCY5, ADCY6, ADCY7, ADCY8, ADCY9, ADRA1A, ADRA2A, CALM1 (includes others), GNAI1, GNAI2, GNAI3, GNAQ, GNB1, GNB2, GNB3, GNB5, GNB1L, GNG2, GNG7, GNG11, GNG12, GYS2, ITPR2, ITPR3, MAP2K1, MAP2K2, MRAS, NRAS, OPN1SW, PHKG2, PLCG2, PRKACA, PRKAG2, PRKAR2A, PRKAR2B, PRKCA, PRKCE, PRKCG, PRKCH, PRKCI, PRKCQ, PRKD1, PYGB, RAF1, RRAS, SLC8A1
Melatonin Signaling		ARAF, BRAF, CALM1 (includes others), GNAI1, GNAI2, GNAI3, GNAO1, GNAQ, MAP2K1, MAP2K2, MAP2K3, MAP2K4, MAP2K6, MAP2K7, MTNR1A, MTNR1B, OPN1SW, PDIA3, PLCB3, PLCD1, PLCE1, PLCG2, PLCH2, PLCL1, PLCL2, PRKACA, PRKAG2, PRKAR2A, PRKAR2B, PRKCA, PRKCE, PRKCG, PRKCH, PRKCI, PRKCQ, PRKD1, RAF1,RORA, RORC, SLC2A4
Gαq Signaling		ADRA1A, ADRA1B, ADRA1D, ADRBK1, AKT2, CALM1 (includes others), CHRM1, CHRM3,CHRM5, CHUK, FNBP1,GNA11, GNA15, GNAQ, GNB1, GNB2, GNB3, GNB5, GNB1L, GNG2, GNG7,GNG11, GNG12, GYS2,HMOX1, HRH1, HTR2C, IKBKB, IKBKE, ITPR2, ITPR3, MAP2K1, MAP2K2, MRAS, NFATC2, NFATC4, NFKBIA, NFKBIE, PIK3C3, PIK3C2B, PIK3CA, PIK3CB, PIK3CD, PIK3CG, PIK3R1, PIK3R2, PIK3R4, PIK3R5, PIK3R6, PLCB3, PLCG2, PLD2, PLD4, PLD6, …
Antiproliferative Role of Somatostatin Receptor 2		BRAF, GNB1, GNB2, GNB3, GNB5, GNB1L, GNG2, GNG7, GNG11, GNG12, GUCY1A2, GUCY1B3, GUCY2D, MAP2K1, MAP2K2, MRAS, NOS1, NPR1, NPR2, NRAS, PIK3C3, PIK3C2B, PIK3CA, PIK3CB, PIK3CD, PIK3CG, PIK3R1, PIK3R2, PIK3R4, PIK3R5, PIK3R6, PTPN6, PTPN11, RRAS, SST, SSTR2
P2Y Purigenic Receptor Signaling Pathway		ADCY2, ADCY3, ADCY5, ADCY6, ADCY7, ADCY8, ADCY9, AKT2, CREB5, EP300, FOS, GNAI1, GNAI2, GNAI3, GNAQ, GNB1, GNB2, GNB3, GNB5, GNB1L, GNG2, GNG7, GNG11, GNG12, ITGA2B, ITGB3, JUN, MAP2K1, MAP2K2, MRAS, MYC, NRAS,OPN1SW, P2RY1, PDIA3, PIK3C3, PIK3C2B, PIK3CA, PIK3CB, PIK3CD, PIK3CG, PIK3R1, PIK3R2, PIK3R4, PIK3R5, PIK3R6, PLCB3,PLCD1, PLCE1, PLCG2, PLCH2, PLCL1,PLCL2, PRKACA, PRKAG2, PRKAR2A, PRKAR2…
