# Supplementary material for: Epigenetic and Transcriptional Alterations in Human Adipose Tissue of Polycystic Ovary Syndrome
Source: Sci Rep. 2016 Mar 15;6:22883. doi: 10.1038/srep22883 (PMC4791632; doi:10.1038/srep22883)
Supplement: Supplementary Table S9 [file srep22883-s10.xls]

## Sheet: Sheet1
Table S9. Significant gene sets contributing to Z-score for differential methylated methylation pathways that are down-regulated in adipose tissue from women with PCOS compared with controls (cohort 1).
Pathways (Gene set name)	Genes contributing to Z-score (Enrichment Score)
RhoGDI Signaling	ACTA1, ACTB, ACTG1, ACTR3, ARHGAP12, ARHGAP35, ARHGAP8/PRR5-ARHGAP8, ARHGDIA, ARHGDIB, ARHGEF3, ARHGEF9, ARHGEF10, ARHGEF12, ARHGEF15, ARHGEF17, ARHGEF18, ARPC3, ARPC1A, ARPC1B, ARPC5L, CDH1, CDH2, CDH3, CDH4, CDH5, CDH8, CDH10, CDH11, CDH17, CDH20, CFL1, DGKZ, DLC1, EP300, ESR1, FNBP1, GDI1, GNA11, GNA12, GNA13, GNA15, GNAI1, GNAI2,GNAI3, GNAL, GNAO1, GNAQ, GNB1, GNB2, GNB3, GNB5, GNB1L, GNG2, G…
NRF2- mediated Oxidative Stress Response	ABCC2, ACTA1, ACTB, ACTG1, AKR7A2, AOX1, CAT, CBR1, CDC34, CLPP, CUL3, DNAJA1, DNAJA2, DNAJB1, DNAJB4, DNAJB6, DNAJB13, DNAJB14, DNAJC1, DNAJC3, DNAJC4, DNAJC5, DNAJC6, DNAJC8, DNAJC10, DNAJC11, DNAJC13, DNAJC14, DNAJC16, DNAJC18, DNAJC19, DNAJC5B, DNAJC5G, EIF2AK3, ENC1, EP300, EPHX1, FOS, FOSL1, FTH1, FTL, GCLC, GCLM, GPX2, GSR, GSTA1, GSTA4, GSTM5, GSTO1, GSTO2, GSTP1, HACD3, HMOX1, HSPB8, JUN…
