# Supplementary material for: Epigenetic and Transcriptional Alterations in Human Adipose Tissue of Polycystic Ovary Syndrome
Source: Sci Rep. 2016 Mar 15;6:22883. doi: 10.1038/srep22883 (PMC4791632; doi:10.1038/srep22883)
Supplement: Supplementary Table S10 [file srep22883-s11.xls]

## Sheet: Sheet1
Table S10: Differential methylation in adipose tissue from women with PCOS and controls based on the cross reactive probes P < 0.05 (cohort 1)
			Relation to	Controls	PCOS	Differance			SNP	Cross reactive probes
TargetID	Gene	Gene region	CpG island	DNA meth (%)	DNA meth (%)	(%)	P	Q	probes	47 bp	48 bp	49 bp	50 bp
cg07558153	RUNDC2C	TSS200		10.8 ± 1	12.1 ± 1.5	1.32801	2.63604e-06	0.0980033		0	0	1	0
cg23088286	HLA-L	Body	Island	21.8 ± 1.4	23.5 ± 1.8	1.72192	3.11174e-06	0.100063	rs2516710	1	2	5	0
cg08478627	NBPF15	TSS1500	S_Shore	30.8 ± 3.5	34.6 ± 2.9	3.74516	3.73785e-06	0.100365	rs4950155	0	1	0	0
cg20400718	FNTA;FNTA;FNTA	3'UTR;3'UTR;3'UTR		66.9 ± 1.8	69 ± 1.8	2.13501	7.0832e-06	0.10604	rs11554712	0	1	0	0
cg08449361	HIGD2B	Body	N_Shelf	71.4 ± 1.9	69.4 ± 2.3	-2.04478	2.31412e-05	0.128838		1	0	0	0
cg24280512			Island	25 ± 4	28.9 ± 4.1	3.88614	2.90303e-05	0.128838		0	1	0	0
cg14675109			Island	34.6 ± 2.9	38.2 ± 3.9	3.56188	3.22608e-05	0.130791		1	1	0	0
cg06387141	MST1	Body	Island	24.8 ± 2.1	27.4 ± 2.5	2.54936	3.89187e-05	0.130791		0	1	1	0
cg07131166				78.6 ± 1.6	77 ± 1.7	-1.55706	4.35556e-05	0.130791		2	0	0	0
cg01473472			Island	48.3 ± 1.8	46.5 ± 2.4	-1.74325	5.1332e-05	0.135575		0	1	0	0
cg06599927	MST1P2	Body	Island	24.3 ± 1.8	26.5 ± 2.4	2.27182	5.72909e-05	0.139121		0	1	1	0
cg05988638	LOC340508	Body	N_Shore	22.7 ± 2	24.7 ± 2.4	1.96824	6.70795e-05	0.140848		1	0	0	0
cg17029786			Island	16 ± 1.5	17.5 ± 1.7	1.49245	6.8775e-05	0.140848		0	6	1	0
cg12946518				64.5 ± 3.7	61.4 ± 3.6	-3.0999	8.01408e-05	0.145465		0	1	6	0
cg02798548	ZNF543	1stExon	Island	15.3 ± 1.3	16.8 ± 1.6	1.42893	8.89683e-05	0.145465	rs4801462	0	1	0	0
cg22933538				69.9 ± 1.3	68.9 ± 1.4	-1.01937	9.16927e-05	0.145465		27	3	0	0
cg24170212				81 ± 6.4	74.3 ± 8.2	-6.74648	9.26575e-05	0.145465		1	0	0	0
cg16319310				63.5 ± 1.3	61.7 ± 2.6	-1.81397	9.36615e-05	0.145465		0	1	0	0
cg02880315	MST1	Body	Island	22.6 ± 2.3	24.9 ± 2.3	2.32197	9.93176e-05	0.146957	rs6797816	1	1	0	0
cg26502456	LOC348926	TSS1500	S_Shore	23.1 ± 2	25.3 ± 2.1	2.16637	0.000120792	0.14781	rs58500214	3	4	5	0
cg09239700				80.8 ± 4	83.4 ± 3.8	2.57635	0.000122328	0.14781		228	30	0	0
cg02910873	AKR7A3	TSS1500	Island	25.3 ± 2	27.4 ± 2.4	2.05436	0.000127922	0.14864		0	1	0	0
cg00910893	LOC91450	Body		17.4 ± 2.2	19.3 ± 2.2	1.86453	0.000134341	0.149015		0	1	0	0
cg17656474	IQSEC3	1stExon	S_Shore	16.3 ± 1.7	18.3 ± 2.1	1.99605	0.000134356	0.149015		0	0	1	0
cg07532245	LRRC37B2	Body	Island	20.2 ± 2.7	22.8 ± 2.9	2.56699	0.000140911	0.151153		1	0	1	0
cg11910105	SPDYE5	TSS1500		95.9 ± 0.4	95.6 ± 0.4	-0.306074	0.000141046	0.151153	rs71560466	0	2	6	0
cg09905047			N_Shelf	83.2 ± 1.4	82 ± 1.9	-1.23421	0.000143849	0.152467		0	0	1	0
cg07110474	DENR	3'UTR		88 ± 0.9	87.1 ± 1.2	-0.839809	0.000147621	0.153107		1	0	0	0
cg03609614	ZNF300;ZNF300	5'UTR;1stExon	N_Shore	19.7 ± 1.6	21.6 ± 2.4	1.95699	0.000159901	0.155426		0	1	0	0
cg17876974				84.6 ± 1.5	82.9 ± 2.1	-1.74642	0.000174436	0.155426	rs58439489	2	0	0	0
cg12623918			Island	92.2 ± 1	91.2 ± 1.4	-1.02511	0.000177486	0.155426		0	5	6	0
cg10829024	PPFIBP1;PPFIBP1	5'UTR;5'UTR		65.7 ± 2.3	64 ± 2.6	-1.62339	0.000192139	0.155426		0	1	0	0
cg04810755	MST1P9	Body	Island	26.3 ± 2.2	28.7 ± 3	2.40907	0.000193966	0.155426		1	0	1	0
cg11848496			Island	18.2 ± 1.7	20 ± 2.1	1.76817	0.000194565	0.155426		0	2	1	0
cg25368482			Island	10 ± 3.6	13.5 ± 5.5	3.49796	0.000201762	0.155426		0	0	1	0
cg05256967				89.5 ± 1.5	87.8 ± 2.3	-1.6809	0.000207868	0.156367		3	4	1	0
cg17491091			Island	15 ± 1.7	16.8 ± 1.8	1.71736	0.000210164	0.156517	rs2482754	0	0	5	0
cg16417436			Island	43.1 ± 3.3	46.3 ± 3.4	3.24545	0.000215078	0.156742		0	1	1	0
cg01357334	LOC653113	Body	Island	17.2 ± 1.7	18.9 ± 2.1	1.70187	0.000226125	0.157706		6	0	0	0
cg23694113	HLA-J;NCRNA00171	Body;Body	N_Shore	34.9 ± 3.6	38.6 ± 4.3	3.67115	0.000258734	0.161109	rs7750714	1	1	0	0
cg07890882				79.4 ± 2.1	77.3 ± 2.9	-2.05092	0.000259666	0.161109	rs72507612	0	1	1	0
cg13192049	HLA-DPB2	Body	S_Shore	24.1 ± 3.1	26.4 ± 2.7	2.36714	0.000272469	0.161109		4	0	1	0
cg24922281			Island	24.3 ± 2.1	26.5 ± 2.5	2.25392	0.000274236	0.161109		0	1	1	0
cg01580475				84 ± 1.5	82.7 ± 1.7	-1.31579	0.000277943	0.161109		1	1	0	0
cg24210742				70.4 ± 2.5	68.4 ± 3.4	-1.95729	0.000288322	0.161954	rs80005304	118	9	0	0
cg18253026			N_Shore	78.8 ± 1.7	79.8 ± 1.7	0.963173	0.00030288	0.162269		43	6	0	0
cg03979149			Island	6.1 ± 0.4	6.6 ± 0.6	0.477638	0.000333483	0.166334		1	1	2	0
cg10839128				65.7 ± 1.5	64.3 ± 1.8	-1.35816	0.000340663	0.166506		303	200	24	0
cg02466602			S_Shore	23 ± 1.9	24.7 ± 2.2	1.76032	0.000357439	0.167172	rs34613597	0	1	0	0
cg05713206	KCNH6;KCNH6	Body;Body	Island	15.1 ± 1.3	16.4 ± 1.7	1.26954	0.000384267	0.168227		2	0	0	0
cg12240975	KIF23;KIF23	Body;Body		87 ± 1.5	85.5 ± 2.2	-1.49613	0.000410151	0.168773		0	0	1	0
cg17349143	VWF	Body		86.8 ± 1.2	85.8 ± 1.4	-0.986752	0.00041052	0.168773	rs61749390	0	0	2	0
cg02666966	TUFM	Body	Island	5.2 ± 0.4	5.5 ± 0.7	0.378823	0.000419719	0.168817		1	0	0	0
cg09882074	LOC595101	Body	N_Shore	71 ± 2.2	68.8 ± 3	-2.19625	0.000428893	0.169054		1	4	0	0
cg01658502	RUFY4	TSS1500		24.7 ± 3.5	27.1 ± 2.9	2.45073	0.000430698	0.169054		0	1	0	0
cg17505463	GGT3P	TSS1500		72.4 ± 2	70.5 ± 2.3	-1.85914	0.000437048	0.169767		0	0	1	0
cg18292202				16.7 ± 1.7	18.4 ± 1.9	1.71647	0.000460225	0.170502		0	0	2	0
cg09308375			Island	96.1 ± 0.3	95.7 ± 0.5	-0.326515	0.000470081	0.170655		0	1	0	0
cg27545300	MST1P2	TSS1500	Island	10.2 ± 1	11.1 ± 1.2	0.920433	0.000473014	0.170694	rs28459507	0	0	1	0
cg22018116			N_Shelf	79.6 ± 2.3	77.7 ± 3	-1.84511	0.000477683	0.17071		0	2	1	2
cg16744892	MIR220A	TSS200		79.5 ± 1.8	78.4 ± 2	-1.18272	0.000502024	0.172287		1	2	0	0
cg13425962	EXD3	5'UTR	Island	89.6 ± 1.4	88.6 ± 1.6	-0.976636	0.000508169	0.172841		1	0	0	0
cg05980673			Island	91.3 ± 1.1	90.5 ± 1	-0.814577	0.000511105	0.17323		3	2	4	0
cg07316743	TSSK2;DGCR14	1stExon;3'UTR	Island	91.4 ± 0.7	90.6 ± 1.3	-0.862467	0.000516653	0.173536	rs55775531	0	1	0	0
cg09951136			S_Shore	53.7 ± 3.4	56.2 ± 2.9	2.48634	0.000519908	0.173536		0	0	1	0
cg26524387	CAPS2	Body	Island	86.9 ± 1.1	85.7 ± 1.7	-1.19133	0.000537362	0.17444		1	0	0	0
cg07429108	FAM38A	Body	N_Shelf	60.6 ± 1.9	59.4 ± 1.9	-1.18585	0.000546573	0.17565		1	0	0	0
cg05443389				78.3 ± 1.7	77.1 ± 2.1	-1.25812	0.000547759	0.17565	rs2665728	343	73	3	0
cg00734979				85.3 ± 1.4	84.3 ± 1.5	-1.00782	0.000550892	0.175703		71	22	4	0
cg08968947	PMS2L2;STAG3L1;STAG3L1;STAG3L1;STAG3L1	TSS1500;5'UTR;1stExon;5'UTR;1stExon	Island	4.7 ± 0.3	5 ± 0.5	0.296078	0.000560125	0.176499		0	0	1	0
cg25329269	GKAP1;GKAP1	TSS200;TSS200	Island	10.3 ± 0.8	9.8 ± 0.8	-0.478655	0.000561103	0.176499		0	0	1	0
cg23531154	KIAA1217	5'UTR		73.8 ± 1.4	72.6 ± 1.6	-1.25266	0.00058264	0.176801		10	0	0	0
cg17825740			N_Shelf	83.6 ± 2	85.1 ± 2.2	1.54826	0.000583858	0.176921		663	24	3	0
cg27270684	FKBP9L;FKBP9L;FKBP9L;FKBP9L	TSS200;TSS1500;Body;TSS200		19.9 ± 1.8	21.7 ± 2.2	1.73371	0.000584726	0.177073		0	0	1	0
cg15615443				86.9 ± 1.2	85.9 ± 1.2	-0.973856	0.000589981	0.177331		1	0	0	0
cg10884614	EIF5A;EIF5A;EIF5A;EIF5A	3'UTR;3'UTR;3'UTR;3'UTR	N_Shelf	29.5 ± 3.3	32 ± 2.9	2.48043	0.000599435	0.177539		0	1	1	0
cg16787652	HCG4	Body	Island	22.1 ± 2.7	25.4 ± 3.7	3.28193	0.000608189	0.177539		1	0	0	0
cg16294559				84.7 ± 1.4	83.6 ± 1.8	-1.09425	0.000620265	0.1779	rs34192873	1	0	0	0
cg17451879	OSBPL9;OSBPL9;OSBPL9;OSBPL9;OSBPL9;OSBPL9;OSBPL9	3'UTR;3'UTR;3'UTR;3'UTR;3'UTR;3'UTR;3'UTR		73 ± 1.9	71.7 ± 2.3	-1.31111	0.000621809	0.1779		0	1	0	0
cg23148701	DPY19L2	TSS200	Island	5.8 ± 0.5	6.3 ± 0.6	0.491754	0.000624464	0.1779		0	1	2	0
cg03532005	CCT6A;PSPH;CCT6A;PSPH	TSS1500;5'UTR;TSS1500;1stExon	N_Shore	8.3 ± 0.7	9 ± 1	0.681941	0.000624614	0.1779		0	0	1	0
cg15637420	SMPD4;SMPD4;SMPD4;SMPD4;SMPD4;SMPD4;SMPD4;FAM128B	Body;Body;Body;Body;Body;Body;Body;TSS1500	N_Shore	18.5 ± 2.3	20.9 ± 2.6	2.40715	0.000652658	0.178619		0	1	0	0
cg02644734	NOMO3	TSS200	N_Shore	5.1 ± 0.4	5.4 ± 0.4	0.290651	0.000660224	0.179211		0	1	1	0
cg04231429				83.8 ± 1.6	82.5 ± 1.8	-1.24451	0.000664506	0.179255		0	0	1	0
cg08742408				88.8 ± 0.7	88.2 ± 0.9	-0.637159	0.000686681	0.179312		24	2	0	0
cg07174053	GPR89A;GPR89A;GPR89A;GPR89A	1stExon;5'UTR;1stExon;5'UTR	Island	4.7 ± 0.4	5.1 ± 0.5	0.35225	0.000692313	0.179312	rs71618971	0	0	1	0
cg07324045	FAM47B	1stExon	Island	87.4 ± 1.3	86.4 ± 1.7	-1.00372	0.000692737	0.179312		0	1	0	0
cg18350786			S_Shore	80.6 ± 1.5	79.5 ± 1.7	-1.006	0.000698099	0.179464		8	0	0	0
cg26663742	MCCC2	Body		90.2 ± 1.2	89.3 ± 1.3	-0.914614	0.000698641	0.179464		138	21	2	0
cg12221927			S_Shelf	69.4 ± 2.5	67.2 ± 2.9	-2.22695	0.000714098	0.179995		0	1	0	0
cg16624787			Island	6.6 ± 0.5	7 ± 0.7	0.476401	0.000733304	0.179995		0	1	0	0
cg11941967				87.1 ± 1.5	85.9 ± 1.7	-1.19637	0.000737453	0.179995		1	4	5	0
cg26333317	METTL7A	1stExon		18.5 ± 1.5	20.2 ± 2	1.69945	0.000739353	0.179995		0	1	0	0
cg10081761	ALDH3B2	TSS1500		68.9 ± 6.3	72.1 ± 4.5	3.20886	0.000761741	0.179995		2	1	0	0
cg25095934				87.3 ± 3.8	85.1 ± 3.6	-2.19971	0.000769623	0.179995		3	3	12	0
cg07992633	MAGI2	Body		67.9 ± 1.3	66.9 ± 1.6	-0.978125	0.000794856	0.180302		1151	581	1	0
cg21585671				85.2 ± 1.3	84.3 ± 1.7	-0.957882	0.000822883	0.180981		11	2	0	0
cg07505391	HLA-C	TSS1500	S_Shore	26 ± 3.5	27.8 ± 3.8	1.79927	0.000827369	0.180981		0	0	1	0
cg11899622	C13orf16	Body	Island	82.7 ± 2.2	81 ± 2.7	-1.68243	0.000836453	0.181459		0	2	0	0
cg00636172	RRN3	Body	N_Shore	22.7 ± 1.7	24.4 ± 2.5	1.70563	0.000847959	0.181905		0	0	2	0
cg14490761	ETF1	TSS200	Island	12.7 ± 1.3	13.7 ± 1.7	1.06851	0.000850701	0.18207		1	0	0	0
cg01240161	KBTBD6	1stExon	Island	11.5 ± 1.1	12.6 ± 1.6	1.15432	0.000869153	0.182895		0	0	1	0
cg25359908			Island	13.3 ± 1.3	14.8 ± 1.8	1.47913	0.00087446	0.183016		0	0	1	0
cg19236158				74.2 ± 1.2	73.3 ± 1.6	-0.875177	0.000882426	0.183401	rs57613835	8	0	1	0
cg22654601	ZNF99	TSS1500		61.9 ± 1.6	60.8 ± 1.5	-1.1059	0.00088263	0.183401		4	1	0	0
cg20682376	TNFRSF13B	TSS200		83 ± 1.1	81.9 ± 1.7	-1.14654	0.000891352	0.183473		0	0	1	0
cg04011253	TMEM45B	TSS200	N_Shore	12.3 ± 4.4	15.6 ± 4.1	3.28554	0.000899724	0.183473		0	0	1	0
cg15847775				92 ± 0.7	91.5 ± 0.9	-0.494244	0.000915333	0.183473		403	50	0	0
cg24367548			S_Shelf	82.7 ± 1.6	81.1 ± 2.6	-1.65977	0.000934207	0.184219		1	2	1	0
cg08677715	SDHA;CCDC127	Body;TSS1500	S_Shore	20.1 ± 2.9	22.3 ± 2.8	2.18143	0.000945944	0.184219		0	0	3	0
cg06074448			Island	77.4 ± 2.7	75.6 ± 2.8	-1.84097	0.000952488	0.184433		3	9	18	0
cg27587141				11.3 ± 1.2	12.4 ± 1.5	1.05379	0.000960308	0.184543		0	0	1	0
cg00053647	C7orf28B	TSS1500	Island	11.2 ± 1	12.3 ± 1.7	1.04625	0.000963732	0.18465		0	0	2	0
cg04021884	ZNF33A;ZNF33A;ZNF33A;ZNF33A	1stExon;1stExon;5'UTR;5'UTR	Island	6.3 ± 0.5	6.6 ± 0.5	0.385252	0.000976185	0.184779		0	1	0	0
cg23702321				95.2 ± 0.5	94.7 ± 0.8	-0.524868	0.000993872	0.185054	rs77811092	0	0	7	0
cg00492784	KRT81	Body	N_Shelf	78.9 ± 1.6	78 ± 1.7	-0.940208	0.000994338	0.185054		0	0	1	0
cg08347442	FAM117B	Body		87.2 ± 1	86.6 ± 0.9	-0.640257	0.000994387	0.185054		154	594	20	0
cg07426101				77.9 ± 1.6	76.8 ± 2.1	-1.14923	0.0010087	0.185054		0	1	0	0
cg05236530	PEX5;PEX5;PEX5;PEX5;PEX5	Body;Body;Body;Body;Body		87.2 ± 1.2	86.1 ± 1.7	-1.15801	0.0010179	0.185054		0	1	0	0
cg09415639	TRPA1	TSS200	Island	12.3 ± 1	13.3 ± 1.4	1.06367	0.0010266	0.185054		1	0	0	0
cg21100596	UBXN6	Body	N_Shore	17.9 ± 1.4	19.6 ± 2.2	1.73175	0.00103203	0.185054		1	0	0	0
cg16091055				85 ± 1.9	83.7 ± 2.1	-1.28184	0.00103794	0.185054		1	0	0	0
cg01634289				75.9 ± 1.4	74.7 ± 2	-1.20169	0.00104285	0.185054		11	8	0	0
cg20925400			S_Shore	83.3 ± 1.1	82.2 ± 1.7	-1.08141	0.00104338	0.185054		0	0	1	0
cg22022580			Island	34.5 ± 8.2	41.5 ± 8.8	7.03713	0.00104402	0.185054		0	1	0	0
cg10490742			Island	25.4 ± 2.3	27.5 ± 2.4	2.11967	0.00104526	0.185054		0	1	0	0
cg04365202	LHX9;LHX9	Body;Body	N_Shore	22.6 ± 2.3	24.7 ± 2.2	2.06143	0.00107276	0.185305		1	0	0	0
cg09995631	HERC2	Body		79 ± 1.7	78.1 ± 1.8	-0.924467	0.00107829	0.185729		2	0	0	0
cg05996240	GTF2IRD2P	Body		89.1 ± 0.7	88.7 ± 0.8	-0.453602	0.00110512	0.186747		0	0	2	0
cg01573622	TNXB	Body		77.1 ± 2.2	78.7 ± 1.9	1.53986	0.00111006	0.186747	rs1150756	1	4	1	0
cg26054975	ZNF596;ZNF596;RPL23AP53;ZNF596	5'UTR;5'UTR;TSS1500;5'UTR	S_Shore	63.4 ± 2.8	65.8 ± 2.6	2.43296	0.00114812	0.186809		0	0	1	0
cg09329606			N_Shore	77.5 ± 1.3	76.3 ± 1.8	-1.19243	0.00115014	0.186809		0	1	2	0
cg23259711	ASAH2B	TSS1500	Island	16.1 ± 1.1	17.3 ± 1.7	1.23107	0.00115583	0.186809		0	1	0	0
cg12866103	P704P	TSS1500		94.7 ± 0.4	94.3 ± 0.8	-0.44071	0.00115733	0.186809		0	0	2	0
cg23182239				79.8 ± 1.3	78.8 ± 1.6	-0.995544	0.00116567	0.186809		4	0	0	0
cg13381631			S_Shore	47.9 ± 7	52 ± 5.7	4.18553	0.0011665	0.186809		1	2	1	0
cg04920194				88.2 ± 1.1	87.4 ± 1.6	-0.836025	0.00117155	0.186809		4	0	0	0
cg06685644			Island	25.4 ± 2.1	27.2 ± 2.4	1.71673	0.00119249	0.187191		0	1	3	0
cg16849020	ZNF763	TSS1500	N_Shore	29.3 ± 3.4	31.7 ± 2.8	2.46943	0.00120318	0.187739		0	0	1	0
cg19864811				75.5 ± 1.3	74.7 ± 1.6	-0.846686	0.00122715	0.188463		189	49	25	0
cg13393851	PCDHGB1;PCDHGA2;PCDHGA1;PCDHGB1;PCDHGA3	1stExon;Body;Body;1stExon;Body	Island	27.7 ± 1.9	29.6 ± 2.5	1.89484	0.00122748	0.188463		1	1	0	0
cg24884887	NRAS	3'UTR		65.5 ± 2.6	67.3 ± 2	1.83109	0.00123071	0.188463		0	1	1	0
cg15477097	POLD2;POLD2	Body;Body	N_Shore	81.9 ± 1.7	80.8 ± 2	-1.14081	0.00124552	0.189043		0	0	1	0
cg06236206			Island	19.5 ± 2.3	21.2 ± 2.2	1.69502	0.00124706	0.189061	rs7786451	1	0	2	0
cg07538216				80.4 ± 1.3	79.4 ± 1.5	-0.938132	0.00124785	0.189121		2	0	1	0
cg21692666			Island	30.3 ± 8.9	35.3 ± 6.8	5.03983	0.00125184	0.18921	rs10788651	1	0	0	0
cg21727907	TUBA3C	Body	Island	90.9 ± 1	90.2 ± 1	-0.700172	0.00125711	0.189557		0	0	2	0
cg01789962			Island	85.1 ± 1.8	83.5 ± 2.1	-1.53239	0.00127476	0.189912		0	1	13	0
cg16254662	TMTC2	Body		83.7 ± 1.4	82.7 ± 1.6	-1.02898	0.00128638	0.19024		1	0	0	0
cg01729977	PCDHGA4;PCDHGA11;PCDHGA9;PCDHGA1;PCDHGB1;PCDHGB6;PCDHGB3;PCDHGA11;PCDHGB7;PCDHGA6;PCDHGA8;PCDHGA11;PCDHGA10;PCDHGA5;PCDHGB4;PCDHGA3;PCDHGA2;PCDHGB2;PCDHGA7;PCDHGB5	Body;Body;Body;Body;Body;Body;Body;1stExon;Body;Body;Body;1stExon;Body;Body;Body;Body;Body;Body;Body;Body	Island	25.9 ± 3.3	28.9 ± 3.9	2.97137	0.00129503	0.190274		2	0	0	0
cg16758820				86 ± 1.5	85.1 ± 1.7	-0.947246	0.00133541	0.190877		0	1	0	0
cg11574174	HLA-C	Body	N_Shore	60.2 ± 22.5	46.5 ± 22.4	-13.6724	0.00135667	0.191297	rs41558616	0	0	1	0
cg22919657	TSPAN6	Body	N_Shelf	58.2 ± 2.1	56.8 ± 2.4	-1.45414	0.00137914	0.191816		52	4	0	0
cg03202847	CBWD3	TSS1500	N_Shore	27.6 ± 3.4	30.6 ± 3.5	2.95457	0.00138407	0.191978		0	0	3	0
cg03130936			N_Shore	93.6 ± 1.7	92.6 ± 1.8	-1.06962	0.00138672	0.191978		0	0	2	0
cg23325483	RFPL1S;RFPL1	TSS200;3'UTR		78.4 ± 2.2	77 ± 2.2	-1.45733	0.00139202	0.192115		1	0	0	0
cg15414982	PCDHB8	1stExon	N_Shore	31.5 ± 2.7	33.4 ± 2.8	1.93514	0.00139705	0.192167		0	0	1	0
cg18026626	LOC91450	TSS200		23.6 ± 4.1	26.3 ± 3.6	2.71248	0.00139875	0.192167		1	0	0	0
cg02947374			N_Shore	75.6 ± 7	80.1 ± 6.8	4.57577	0.00140106	0.192167		0	0	1	0
cg05357107			N_Shore	37.7 ± 4.6	41.3 ± 4.4	3.65738	0.00140689	0.192368		0	0	1	0
cg08455021				92.7 ± 0.6	92.3 ± 0.7	-0.416064	0.00142828	0.192824		2	3	5	0
cg21540460			S_Shore	86.6 ± 1.7	85.2 ± 2	-1.39963	0.00144489	0.192891		4	20	0	0
cg24669311			Island	55 ± 4.3	52.9 ± 2.9	-2.10125	0.00145094	0.192891		0	0	7	0
cg09970392	HLA-C	Body	Island	5.2 ± 1	5.8 ± 1	0.612031	0.00145541	0.193037		1	0	0	0
cg12078397			Island	84.7 ± 1.4	83.6 ± 2.1	-1.06591	0.00146119	0.193231		1	0	0	0
cg21042477			N_Shelf	71.7 ± 2.6	69.5 ± 2.4	-2.18753	0.00147823	0.193458		0	0	1	0
cg22426650	LRRC37B2	Body	Island	15.5 ± 1.8	16.9 ± 2.1	1.32021	0.00147852	0.193458		1	0	0	0
cg08547427				82.9 ± 2.3	81.8 ± 1.7	-1.08834	0.00148336	0.193727		52	67	4	0
cg04252616			Island	83.6 ± 1.4	82.6 ± 1.9	-0.916083	0.00152908	0.193893		0	0	1	0
cg27532560			Island	76.4 ± 2.7	74.8 ± 2.4	-1.57385	0.00152935	0.193893	rs71244949	0	0	22	0
cg16456728	CRCP;CRCP;CRCP;CRCP;CRCP	Body;Body;Body;Body;Body	S_Shore	14.1 ± 1.4	15.2 ± 1.5	1.08753	0.00153374	0.193893		1	0	0	0
cg04181701			S_Shore	36.7 ± 3.3	38.7 ± 2.9	1.98602	0.00155038	0.193937	rs2760713	0	0	1	0
cg24655777	SDHAP3	Body	N_Shore	78.4 ± 3	76.3 ± 3.5	-2.05984	0.0015668	0.194441	rs7734433	0	1	2	0
cg03653377	PTPRN2;PTPRN2;PTPRN2	Body;Body;Body	N_Shore	84.6 ± 1.2	83.6 ± 1.3	-1.00679	0.00157046	0.194574	rs12698207	0	0	4	0
cg27514530				87.5 ± 0.9	86.9 ± 1.4	-0.612048	0.00158757	0.194665	rs809424	8	1	0	0
cg22069017	ENPP3;CTAGE9	Body;TSS1500		79.6 ± 2.3	78.3 ± 2.6	-1.21699	0.00158759	0.194665		0	0	4	0
cg10431842	LOC728855	Body	S_Shelf	87.2 ± 1.6	86.2 ± 1.4	-1.01816	0.00159344	0.194873		1	1	0	0
cg16989646	SLC25A15	5'UTR	Island	25 ± 3.5	28.4 ± 4	3.38974	0.00160331	0.194929		0	1	0	0
cg04061622			S_Shelf	80.3 ± 2.1	78.7 ± 2.8	-1.61591	0.00160736	0.194929		12	10	0	0
cg02091341	TMEM170A	Body	N_Shore	15.2 ± 1.4	16.5 ± 1.7	1.29887	0.00160982	0.194929		0	0	1	0
cg13932286	HIPK1;HIPK1	5'UTR;5'UTR	S_Shelf	66.8 ± 2.4	65.1 ± 2.7	-1.63001	0.00161885	0.194929		40	0	0	0
cg16131578				78.4 ± 1.6	76.9 ± 1.8	-1.53009	0.00162402	0.194929		46	6	0	0
cg05813532	OR2AG1	1stExon		59.1 ± 3.6	62.5 ± 3.6	3.39721	0.00162558	0.194929		0	1	0	0
cg11004508				90.5 ± 1.2	89.7 ± 1	-0.829405	0.00162714	0.194929		1	0	0	0
cg00649199	DYDC2	5'UTR	S_Shelf	84.8 ± 1.3	83.9 ± 1.6	-0.895855	0.00163305	0.194929		4	2	0	0
cg22578373	PLXDC2	Body		66.5 ± 9.8	71.7 ± 3.8	5.20662	0.0016384	0.194929		3	0	0	0
cg09930192	BCAR1;BCAR1;BCAR1;BCAR1;BCAR1;BCAR1;BCAR1;BCAR1	Body;Body;Body;Body;Body;Body;Body;Body		73.7 ± 1.6	72.3 ± 1.8	-1.40961	0.00168111	0.195561		0	0	2	0
cg07483273	ZNF57	Body	S_Shore	16.2 ± 1.4	17.2 ± 1.6	1.00908	0.00170377	0.196038		3	0	0	0
cg23762487	HCG27	Body	Island	16.1 ± 1.7	17.8 ± 2.7	1.67821	0.00171225	0.196038		1	2	0	0
cg07824710	ABCF2;ABCF2	Body;Body	N_Shore	34.4 ± 2.6	35.9 ± 2.5	1.50273	0.0017334	0.196241		1	0	0	0
cg03499161				26.6 ± 1.4	27.6 ± 2.2	1.00339	0.00175132	0.196941		2	0	0	0
cg14284805	UPF3A;UPF3A	Body;Body		83.9 ± 1.1	83.2 ± 1.2	-0.704915	0.00175261	0.196941		0	1	0	0
cg04048887	LIN28B	Body		86.8 ± 0.9	85.9 ± 1.5	-0.925132	0.0017562	0.196941		187	330	21	0
cg21046959	FLJ22536	Body		89.1 ± 1.2	88.2 ± 1.2	-0.83775	0.00176578	0.197063		0	1	0	0
cg06455153	VPS52	Body		78.8 ± 4.5	80.8 ± 2.2	2.03296	0.00177386	0.197063		1	0	0	0
cg16537132				79.8 ± 1.5	78.7 ± 1.6	-1.12588	0.00177417	0.197063		631	28	0	0
cg05531804	SNTG2	Body		84.8 ± 1.3	83.7 ± 2	-1.1824	0.00177615	0.197063		6	2	0	0
cg21948071	FRMD4B	Body		92.4 ± 0.8	92 ± 1	-0.427712	0.0017801	0.197063		2	0	0	0
cg18058077			Island	16.7 ± 1.9	17.8 ± 1.8	1.13289	0.00178167	0.197063		0	0	1	0
cg20608892				92.4 ± 0.9	91.8 ± 0.9	-0.535934	0.00178584	0.197241		24	2	0	0
cg24549702				86.6 ± 1	86.1 ± 1.2	-0.513906	0.00178846	0.197242		0	1	0	0
cg08075740			S_Shelf	72.7 ± 1.4	74 ± 2.4	1.3807	0.00179177	0.19725		0	1	4	0
cg17880889				64.7 ± 2.3	63.1 ± 2.3	-1.55986	0.00180739	0.197947		0	2	6	2
cg24044776	ZNF816A	Body		72.9 ± 2.5	71.3 ± 3.2	-1.60911	0.00182012	0.198101	rs12459008	0	1	0	0
cg11184057			Island	79.4 ± 1.7	78.3 ± 1.9	-1.09537	0.0018365	0.198396		4	10	0	0
cg09556042	HLA-C	Body	N_Shore	50.3 ± 17.1	40 ± 19.1	-10.2969	0.00183699	0.198396	rs17885436	1	1	0	0
cg27120389	PSG10	TSS200		57.2 ± 1.6	55.9 ± 2	-1.34153	0.00185458	0.198792	rs10469289	2	2	2	0
cg22773100				43.5 ± 1.5	41.9 ± 3.1	-1.61803	0.00186053	0.198964		246	626	52	0
cg22556816	KIR2DS4	3'UTR		72.4 ± 3.7	75 ± 3.2	2.59557	0.00187149	0.199103		2	7	3	3
cg05067286	TMEM45B	5'UTR	S_Shore	25.8 ± 3.3	28.3 ± 3.2	2.54161	0.00188352	0.199643		0	0	1	0
cg22478179			Island	61.1 ± 3.5	63.4 ± 3.3	2.37083	0.00189357	0.199643	rs76574476	1	3	5	0
cg05832050			Island	79.3 ± 4.5	76.4 ± 4.4	-2.9692	0.00190236	0.199693		1	15	4	0
cg10222701	ZNF816A	TSS1500	S_Shore	14.2 ± 1.5	15.4 ± 1.6	1.2029	0.00191363	0.199732		0	1	0	0
cg16501560	KRTAP12-3;C21orf29	1stExon;Body		71.2 ± 3	68.4 ± 3.6	-2.77118	0.00191959	0.19982		2	0	0	0
cg16964102			N_Shore	76.4 ± 2.2	74.6 ± 2.7	-1.78099	0.00192907	0.199836		0	0	1	0
cg21433332	SPDYE1;POLR2J4	TSS1500;Body		96.8 ± 0.3	96.6 ± 0.4	-0.235747	0.00193791	0.199836		1	0	6	0
cg26907768	SLC7A5	Body	N_Shore	21.8 ± 1.7	23.1 ± 2.3	1.34887	0.00193812	0.199836		0	0	2	0
cg26438516	MIR1256;CBARA1	TSS200;5'UTR		76 ± 2.2	74.6 ± 3	-1.47105	0.00195617	0.200635		6	0	0	0
cg04404756	METTL2A	TSS200	Island	5.2 ± 0.5	5.5 ± 0.5	0.297921	0.00195668	0.200635	rs73331740	0	1	0	0
cg00379272				88.4 ± 1.3	87.6 ± 1.1	-0.809163	0.0019702	0.201232		326	120	10	0
cg26127080	MGMT	Body		77.3 ± 1.2	78.3 ± 1.3	1.02477	0.00198712	0.201548		0	0	1	0
cg11647478				57 ± 2.1	58.6 ± 2.3	1.52837	0.00198831	0.201548	rs73240907	0	0	1	0
cg20120631	SDHAP1	Body	N_Shelf	38 ± 2.7	40.5 ± 3	2.49354	0.00200517	0.202071		0	0	2	0
cg03679734	CKMT1B	TSS200	N_Shore	34.1 ± 3.3	36.4 ± 3	2.33518	0.00205209	0.203673		0	0	1	0
cg13057368	SSB;SSB	5'UTR;1stExon	Island	9 ± 0.9	9.6 ± 0.9	0.62998	0.00205533	0.203686		1	0	0	0
cg27293078	TMEM45B	TSS200	N_Shore	23.8 ± 4.4	27.2 ± 4	3.32723	0.00205781	0.203723		0	0	1	0
cg27563032			Island	38.8 ± 3	41.2 ± 2.8	2.40739	0.0020589	0.203729		1	0	2	0
cg01506522	HYDIN	Body		84.1 ± 1.5	83.1 ± 1.6	-1.02464	0.00206713	0.203856		0	1	0	0
cg15607311	LOC90586	Body		88.7 ± 0.9	88.1 ± 1	-0.643552	0.00208422	0.204218		1	0	0	0
cg24117185			Island	90.5 ± 1.1	89.9 ± 1.1	-0.652871	0.00208548	0.204218		1	0	1	0
cg21094949	PCDHA2;PCDHA1;PCDHA1;PCDHA3;PCDHA4;PCDHA5;PCDHA5	Body;Body;Body;Body;Body;1stExon;1stExon	Island	48 ± 2.2	49.6 ± 2.5	1.61625	0.00209062	0.204334		2	2	2	0
cg11523381			N_Shelf	62.4 ± 1.3	61.6 ± 1.6	-0.803382	0.00210141	0.204381		199	7	0	0
cg10014293	MT1H	Body	S_Shore	27 ± 3.3	29.1 ± 3.3	2.10728	0.00210497	0.204381		0	0	1	0
cg02254462	OR10H5	1stExon		77.2 ± 2.5	76 ± 2.6	-1.22881	0.00211456	0.204399		0	0	2	0
cg06976222			Island	70 ± 7.5	65.4 ± 7.6	-4.5946	0.00212069	0.204567	rs1969877	1	0	0	0
cg00148867			Island	96.6 ± 0.3	96.4 ± 0.3	-0.193634	0.00214287	0.205439		0	5	0	0
cg08494150	HS3ST4	Body		65.9 ± 1.9	64.3 ± 2.7	-1.55716	0.00214665	0.205439		3	4	1	0
cg25935047	SHC2	Body	Island	82.6 ± 1.1	81.8 ± 1.6	-0.821519	0.00215297	0.205524		1	0	1	0
cg26130852			N_Shelf	82.7 ± 1.5	81.8 ± 1.6	-0.887454	0.00215904	0.205576		0	0	1	0
cg15823956				18 ± 1.3	19 ± 1.5	0.983978	0.00216055	0.205666		0	1	0	0
cg11793581	SHANK2	Body		89.2 ± 1	88.6 ± 1	-0.66008	0.00217812	0.205915		4	5	0	0
cg06061449	MCF2L;MCF2L	Body;Body	Island	94.1 ± 0.7	93.6 ± 0.8	-0.539228	0.00220452	0.205915		0	1	7	0
cg12399393	DIP2C	Body		81.1 ± 1.4	80.2 ± 1.7	-0.87554	0.00222734	0.205915		0	1	1	0
cg01906102	SSX1	3'UTR		81.3 ± 1.1	80.3 ± 1.4	-1.03622	0.00223423	0.205915		4	5	5	0
cg20486417	KIAA1671	Body	Island	75.9 ± 1.5	74.9 ± 2	-0.943363	0.00223646	0.205915		0	0	1	0
cg20119106	DPP6;DPP6	Body;Body	Island	16.9 ± 1.6	18.4 ± 2	1.49434	0.00224074	0.205915		0	0	1	0
cg06170203	MCF2L2	Body	S_Shore	30.5 ± 2	32.5 ± 2.8	1.94432	0.00226709	0.206116		0	0	1	0
cg26247942	CKMT1A	TSS200	N_Shore	39.2 ± 3.1	41.3 ± 3.3	2.13414	0.00226725	0.206116	rs3809473	0	0	1	0
cg03080344	METTL2B	TSS1500	N_Shore	11.4 ± 1.3	12.4 ± 1.5	0.929983	0.00229391	0.20679		0	1	0	0
cg15889649	ADAMTS7	Body	N_Shore	76.1 ± 1.8	75.1 ± 2.1	-0.980667	0.00231512	0.207024		0	3	0	0
cg14546076	HLA-G	Body	Island	28.2 ± 3.3	31.3 ± 4.3	3.12228	0.00232243	0.207024	rs41367048	2	0	0	0
cg15039510	METTL8	Body		58.5 ± 1.9	57.4 ± 1.8	-1.04385	0.00234078	0.207324		4	16	9	0
cg25469905	CNTN4	Body		56.6 ± 2.3	55 ± 2.6	-1.63572	0.00234667	0.207324		5	0	0	0
cg14105224			S_Shore	80.7 ± 1.7	79.5 ± 1.9	-1.17858	0.00235804	0.207324		12	8	0	0
cg05153550				33.3 ± 4.2	36.3 ± 3.6	2.98555	0.00235923	0.207324		1	0	0	0
cg07573786	TTF2	Body	S_Shelf	72.8 ± 2.1	71.6 ± 2.9	-1.20669	0.00236461	0.207324		1	0	0	0
cg00343349				69.1 ± 2.9	66.8 ± 3.7	-2.26056	0.00237492	0.20745	rs73701840	1	0	0	0
cg24823308				83.5 ± 3.1	81.2 ± 4.2	-2.24675	0.0023912	0.207887		0	1	0	0
cg16315980				84.8 ± 1.6	84 ± 1.5	-0.845342	0.00239309	0.207887	rs12078011	210	9	2	0
cg05690360				81.8 ± 1.4	80.5 ± 1.9	-1.28662	0.00240226	0.208009		1	2	0	0
cg27235725				78.5 ± 2.2	77 ± 2.3	-1.47936	0.00241022	0.208093		108	8	0	0
cg25990571	C9orf44	TSS200	Island	13.6 ± 1.3	14.6 ± 1.6	1.07728	0.0024243	0.208093		0	0	1	0
cg03318227	LOC100329109	Body		84.6 ± 0.9	83.9 ± 1.3	-0.74608	0.00242861	0.208093		0	1	1	0
cg24152390	HIST3H3	1stExon	Island	80.9 ± 1.4	79.9 ± 1.6	-0.992573	0.00245661	0.208644		1	0	0	0
cg15533646			N_Shore	63.8 ± 3.2	65.8 ± 2.6	2.0143	0.00248259	0.20963		0	3	1	0
cg22136020	CSPG4	Body		27 ± 2.2	28.4 ± 2	1.44111	0.00249053	0.20963		0	0	2	0
cg06995113				86.6 ± 1	85.8 ± 1.1	-0.754921	0.00253119	0.210695		182	69	11	0
cg05986195	PSTPIP2	Body	Island	22.1 ± 2.5	23.9 ± 2.2	1.81465	0.00253218	0.210695		1	0	0	0
cg00994491				86.5 ± 1	85.9 ± 1.2	-0.600317	0.00254157	0.210737		0	0	7	0
cg23286105	MYOM2	Body	Island	87.8 ± 1.1	86.6 ± 1.9	-1.1609	0.00256137	0.210823	rs73657730	0	1	0	0
cg08477687	MIR1977	TSS1500		46.4 ± 6	42.4 ± 6.9	-4.02098	0.00257572	0.211056		0	0	1	0
cg08728856	FAM72B	TSS1500	Island	10.5 ± 1.1	11.2 ± 1.2	0.679816	0.00257974	0.211169		0	0	2	0
cg09941453	STK3	Body		76.2 ± 1.9	75.1 ± 2	-1.10943	0.00258266	0.211228		26	18	1	0
cg04751631			Island	13.2 ± 1.4	14.5 ± 1.8	1.33772	0.00258863	0.211267		0	0	1	0
cg16504939	RRM2;RRM2	1stExon;1stExon	Island	9.6 ± 0.8	10.1 ± 0.9	0.566699	0.0026043	0.211381	rs34237683	1	0	0	0
cg22564285	HERC2	Body		80.6 ± 1.8	79.4 ± 2.4	-1.19064	0.00260763	0.211381		1	1	0	0
cg26281655	C20orf30;C20orf30;C20orf30;C20orf30;C20orf30;C20orf30;C20orf30;C20orf30	1stExon;5'UTR;5'UTR;1stExon;5'UTR;1stExon;1stExon;5'UTR	Island	10.1 ± 1	10.6 ± 0.9	0.512227	0.00261089	0.211381		0	0	1	0
cg24107674			S_Shelf	68.5 ± 1.8	67.4 ± 1.7	-1.03445	0.00261228	0.211381		102	56	7	0
cg25806808	CXCL1	TSS200	Island	12.6 ± 1.4	14.2 ± 1.9	1.52288	0.00261425	0.211381		0	1	0	0
cg23481795	PCDHB10	1stExon	Island	33.2 ± 2.1	34.9 ± 2.7	1.7488	0.00261569	0.211381		1	7	0	0
cg26106803	PCDH11X	TSS1500	Island	13.7 ± 1.9	15.2 ± 2.2	1.48476	0.00262044	0.211381		0	0	1	0
cg21035151				85.6 ± 1.6	84.4 ± 2.5	-1.20469	0.00263284	0.211478		370	56	3	0
cg08023458	SNORD114-14;SNORD114-15;SNORD114-16	Body;TSS1500;TSS1500		90.1 ± 1.1	88.9 ± 1.9	-1.12237	0.00265289	0.211796	rs73350964	1	0	0	0
cg17723597				86.3 ± 1.6	85.2 ± 1.7	-1.11154	0.00265978	0.211826		3	0	0	0
cg08894362	CXCL1	TSS200	Island	8.1 ± 0.7	8.5 ± 0.7	0.401788	0.00267015	0.211938		1	1	0	0
cg07482296			N_Shore	81.3 ± 2	79.8 ± 2.3	-1.52972	0.00267793	0.212122	rs74183946	5	4	17	0
cg07752079				81.4 ± 1.4	80.5 ± 1.5	-0.847117	0.00272135	0.212881		52	276	7	0
cg09114546	PDXDC2	Body	N_Shore	16.4 ± 1.1	17.4 ± 1.4	1.01783	0.00275595	0.213067		0	0	1	0
cg03122455	HLA-J;NCRNA00171	Body;Body	Island	23.9 ± 2.8	25.7 ± 2.5	1.84288	0.00276545	0.213161		0	0	1	0
cg26133082	TRIM43	Body		82.8 ± 1.5	81.6 ± 1.9	-1.23139	0.00277028	0.213225		0	1	1	0
cg04093821	FAM82A1	Body		91.8 ± 0.9	91.2 ± 1	-0.60275	0.00278916	0.213418		255	63	1	0
cg02299937	FCGBP	Body	Island	35.4 ± 3.3	37.8 ± 3.1	2.48119	0.00281031	0.213794		0	0	2	0
cg23149064			N_Shore	32.6 ± 2.9	35.2 ± 3.2	2.5827	0.00283055	0.214136	rs62165111	1	2	0	0
cg24034957	BIN2	Body		78.6 ± 1.4	77.7 ± 1.4	-0.860495	0.0028338	0.214136		766	778	35	0
cg00125858			Island	71.1 ± 5.7	67.7 ± 5.5	-3.35852	0.00286624	0.214711	rs72513271	4	5	1	0
cg16648494			Island	95.6 ± 0.5	95.3 ± 0.6	-0.315566	0.00288669	0.215009		0	1	0	0
cg01338347				31.1 ± 3.4	33.7 ± 2.7	2.60852	0.00290813	0.215009		8	6	2	0
cg24986655	CCDC41;CCDC41	Body;Body		83.8 ± 1.2	83.1 ± 1.5	-0.714135	0.00290897	0.215009		2	0	0	0
cg02367709	LOC651250	TSS1500	N_Shore	24.6 ± 3.1	27.2 ± 3.2	2.52594	0.00291205	0.215009		0	1	1	0
cg19823256				91.9 ± 0.9	91.4 ± 0.9	-0.517835	0.00291384	0.215009		14	2	0	0
cg23489587	LOC728554	Body	S_Shore	14 ± 1.2	15 ± 1.6	1.01214	0.00291716	0.215009		0	0	1	0
cg19593285	E2F1	Body	S_Shelf	90.6 ± 1.5	89.3 ± 2	-1.38318	0.00292336	0.215009		1	0	0	0
cg00850868				66.7 ± 1.8	65.1 ± 2.6	-1.52917	0.00292637	0.21508	rs7067799	81	8	0	0
cg17947225				72.9 ± 1.9	71.9 ± 2.1	-0.983968	0.00294021	0.215421		281	49	0	0
cg16712639	EIF2S3	1stExon	Island	24.8 ± 6.5	27.7 ± 4.1	2.88208	0.00294221	0.215421		1	0	0	0
cg17147758			N_Shore	20.2 ± 1.6	21.5 ± 1.7	1.27579	0.00296183	0.215694		1	9	9	0
cg10619129	HLA-DPB2	Body	S_Shore	37.1 ± 2.7	38.9 ± 3	1.8007	0.00296418	0.215694		12	2	0	0
cg17879804			N_Shore	58.6 ± 2	56.9 ± 2.7	-1.626	0.00297593	0.215763		0	1	0	0
cg10615662	ALS2;ALS2	Body;Body		84.6 ± 1.3	83.8 ± 1.3	-0.811095	0.00298616	0.215763		2	0	0	0
cg23317501	UGT3A1	Body		20.8 ± 2.2	23.1 ± 3	2.33488	0.0029939	0.215874		0	0	1	0
cg21385522				29.7 ± 8.6	34.1 ± 5.7	4.40364	0.00302227	0.216567		1	2	0	0
cg06438517			Island	24.4 ± 7.4	28.4 ± 5.9	3.91542	0.00302577	0.216567		1	0	0	0
cg19539224				95 ± 0.4	94.6 ± 0.7	-0.362145	0.00304503	0.216716		2	1	2	0
cg26853442				84.1 ± 1.2	83.3 ± 1.4	-0.725704	0.00306242	0.216853		1	1	0	0
cg20081767	ZNF83	Body	Island	14.6 ± 1.3	15.6 ± 1.7	1.0702	0.00307724	0.216941		1	2	0	0
cg25126296	PHKA1;PHKA1	Body;Body	N_Shelf	82.4 ± 1.6	81.3 ± 1.8	-1.05812	0.00308592	0.217147		9	0	0	0
cg17977173	HS6ST1	TSS200	Island	9.2 ± 0.9	9.8 ± 0.9	0.617916	0.0031165	0.21759		0	0	1	0
cg23942884	PPP1R2P1	Body	Island	52.8 ± 3.4	54.8 ± 3.4	2.00017	0.0031424	0.217818		1	0	0	0
cg05180512	MACROD1	Body	N_Shelf	83.5 ± 1.4	82.4 ± 1.7	-1.08399	0.00316348	0.218001		841	87	2	0
cg26635467	PMS2L11	Body	S_Shore	83 ± 2	82.2 ± 2.4	-0.863562	0.0031774	0.2182		0	0	1	0
cg05187508	HLA-J;NCRNA00171	Body;Body	Island	15.3 ± 1.9	16.7 ± 1.7	1.40962	0.00318148	0.218247		2	0	0	0
cg03224459	SNX8	Body	Island	92.8 ± 0.9	92.1 ± 1.4	-0.712295	0.00322904	0.218737	rs62442526	0	0	2	0
cg03829216	ELK1;ELK1	Body;Body	S_Shore	66.8 ± 2.3	64.6 ± 3.4	-2.22047	0.00323093	0.218737		0	2	0	0
cg20687553	MAFG;MAFG;SIRT7	3'UTR;3'UTR;TSS1500	S_Shore	66.6 ± 2.6	64.9 ± 2.6	-1.69253	0.00324847	0.219001		0	0	1	0
cg17576104	GK5	Body	N_Shelf	60 ± 2.3	58.4 ± 2.3	-1.59693	0.00325361	0.219045		267	29	2	0
cg01177846				66.4 ± 2.2	68 ± 2.4	1.58904	0.00325985	0.219232	rs11741850	2	0	0	0
cg25553015	MAP4K1;EIF3K;EIF3K;MAP4K1	TSS1500;5'UTR;1stExon;TSS1500	Island	13.8 ± 1.2	14.9 ± 1.7	1.06103	0.00328223	0.219417		0	1	0	0
cg13870510	INTS4L1	Body	Island	18 ± 1.8	19.3 ± 2.1	1.35254	0.00331255	0.219979		1	0	3	0
cg23536681			Island	21.7 ± 1.8	23.3 ± 2.1	1.634	0.00333463	0.220108		1	0	0	0
cg00204049	ETFA;ETFA;TYRO3P	Body;Body;Body		84.3 ± 1.3	83.5 ± 1.4	-0.769297	0.0033415	0.220108		1	0	0	0
cg02360199			Island	16.8 ± 2	18.4 ± 2.1	1.59312	0.0033463	0.220108		1	0	0	0
cg03479491	TTLL8	TSS1500	N_Shore	74.9 ± 1.6	73.5 ± 2.4	-1.40029	0.00335004	0.220108		22	15	1	0
cg08818385	FAHD2A	TSS1500	N_Shore	44.5 ± 3.3	46.9 ± 2.9	2.3571	0.00337698	0.220495		1	1	0	0
cg05371322			Island	86.1 ± 1.6	84.8 ± 2.3	-1.35265	0.00340249	0.220869		0	1	0	0
cg11807290	ZNF605;ZNF605	Body;Body		76.3 ± 1.8	75.1 ± 2.1	-1.13551	0.00342432	0.221461		0	0	0	1
cg26381718	PLEKHA5;PLEKHA5	5'UTR;Body		93.4 ± 0.6	93.1 ± 0.6	-0.336233	0.00342903	0.22153		1	0	0	0
cg12869362	MGC16703;P2RX6;P2RX6	TSS1500;TSS200;TSS200	S_Shore	23.9 ± 3.6	26.5 ± 3.3	2.58375	0.00344132	0.221688		0	0	1	0
cg10420989				84.4 ± 1.2	83.7 ± 1.2	-0.662767	0.00345463	0.222022		165	64	3	0
cg15744869	TBC1D12	Body		94.3 ± 0.5	93.9 ± 0.6	-0.376665	0.00346434	0.22206		9	0	0	0
cg13765646	CORIN	Body	Island	53.5 ± 1.4	52.4 ± 2.1	-1.15216	0.00350292	0.222613		0	3	2	0
cg09302776			Island	94.9 ± 0.6	94.6 ± 0.6	-0.307399	0.00350296	0.222613		0	0	1	0
cg24651708				85 ± 1.3	84.2 ± 1.5	-0.866758	0.00350553	0.222698		179	202	7	0
cg03887724	CST2;CST2	5'UTR;1stExon		41.9 ± 4.6	45.1 ± 3.3	3.12672	0.00353231	0.222824		1	1	0	0
cg17196946	CACNB2;CACNB2;CACNB2;CACNB2;CACNB2;CACNB2;CACNB2;CACNB2;CACNB2	Body;Body;Body;Body;Body;Body;Body;Body;Body		87.4 ± 1.2	86.4 ± 1.5	-0.9912	0.00358183	0.223378		1	0	0	0
cg09397557	PLEKHM1;PLEKHM1;PLEKHM1	Body;3'UTR;Body	S_Shelf	84.4 ± 1.3	83.8 ± 1.7	-0.630828	0.00358876	0.223557		0	1	0	0
cg08825291	NOMO3	Body	S_Shore	24.9 ± 3.1	27.2 ± 2.9	2.32308	0.00359111	0.223557		0	0	2	0
cg15590056				83.9 ± 2.8	81.8 ± 3.4	-2.02521	0.00362573	0.22416		1	0	0	0
cg22483030	HLA-DPB1	1stExon		57.1 ± 3	53.9 ± 3.7	-3.22548	0.00364117	0.22422	rs41558014	0	1	0	0
cg06292022			S_Shore	90.1 ± 0.8	89.4 ± 1.1	-0.690328	0.0036474	0.224222		0	1	0	0
cg27112963				83.7 ± 1.3	82.9 ± 1.6	-0.821412	0.0036623	0.224273		450	56	1	0
cg14779627	PMS2;PMS2;PMS2;AIMP2	5'UTR;1stExon;Body;TSS200	Island	7 ± 0.6	7.4 ± 0.7	0.414618	0.00366419	0.224298	rs6976537	0	4	0	0
cg18330383				89.9 ± 0.9	89.4 ± 1.1	-0.5158	0.00367825	0.224351	rs28578970	98	548	85	0
cg21008928	GBA3;GBA3	Body;Body		94.2 ± 0.4	93.9 ± 0.6	-0.322271	0.00367924	0.224383		3	0	0	0
cg08191566	ZNF138;ZNF138;ZNF138;ZNF138;ZNF138;ZNF138	5'UTR;Body;1stExon;1stExon;5'UTR;Body	Island	9.2 ± 0.7	9.7 ± 0.7	0.548255	0.00369018	0.224625		0	1	0	0
cg06525145			Island	10.8 ± 3.8	8.7 ± 3.6	-2.10663	0.00375565	0.225131	rs74679403	0	1	0	0
cg15839173	NASP;NASP;NASP;NASP;NASP;NASP	1stExon;5'UTR;5'UTR;1stExon;1stExon;5'UTR	Island	10.1 ± 1	10.8 ± 1.3	0.678397	0.00375718	0.225131		0	0	1	0
cg17560327	ZNF417	1stExon	Island	13.1 ± 1.2	14 ± 1.3	0.88896	0.00378776	0.22554		0	2	0	0
cg27629934				80.2 ± 1.6	79.1 ± 1.7	-1.04957	0.00379204	0.22554		10	25	0	0
cg10236528			N_Shelf	72.4 ± 2.2	74.1 ± 2	1.64022	0.00381735	0.2258		4	4	0	0
cg22805813	DENR	Body	S_Shelf	53.5 ± 2.4	51.5 ± 3.4	-1.99054	0.0038208	0.2258		435	45	3	0
cg14766654			N_Shelf	66.3 ± 2	65.1 ± 1.8	-1.17926	0.00382304	0.2258		388	31	3	0
cg06867543				94.2 ± 0.5	93.7 ± 0.7	-0.451464	0.00383609	0.226082		1	0	0	0
cg20408074	HLA-B	TSS1500	S_Shore	39.4 ± 7.9	43.9 ± 8.2	4.53488	0.00385503	0.226244	rs9266253	0	0	1	0
cg02239377	FDX1	3'UTR		56.4 ± 2.3	58.6 ± 2.4	2.13214	0.00387941	0.226425		0	1	0	0
cg12857644				66 ± 1.3	65 ± 1.6	-1.01492	0.0038806	0.226425		39	145	148	0
cg20508815	CA13	Body		90.8 ± 0.7	90.3 ± 0.8	-0.455213	0.00388811	0.226425		12	1	1	0
cg15144817	FGF14	Body		79.6 ± 1.4	78.7 ± 1.7	-0.920191	0.00390384	0.226743		28	16	4	0
cg00910103				26.9 ± 4.5	29.7 ± 3.7	2.7949	0.00392092	0.227039		0	1	0	0
cg23103406	AP3D1;AP3D1	Body;Body	Island	79.4 ± 1.7	78.4 ± 1.9	-1.03399	0.00393261	0.227264		0	1	0	0
cg07351592				81.7 ± 1.5	80.3 ± 2.2	-1.37225	0.00393693	0.227294		1	0	1	0
cg02629319	THAP9	TSS1500	N_Shore	9.4 ± 0.8	9.9 ± 1.1	0.591414	0.00395367	0.227449		0	0	1	0
cg19859559				70.1 ± 1.3	69.2 ± 2	-0.880519	0.00395559	0.227476		28	31	2	0
cg21668231				64.1 ± 3.1	66.3 ± 2.5	2.13728	0.00397322	0.227756		2	4	3	0
cg11793499	CFHR4	TSS1500		72.2 ± 2.5	70.6 ± 2.9	-1.58445	0.00397352	0.227756		1	0	0	0
cg25637520	KDM4B	Body	Island	88.5 ± 1.2	87.7 ± 1.2	-0.817056	0.00397391	0.227756		2	0	1	0
cg03271510	POM121C	Body	N_Shore	82.8 ± 1.7	81.7 ± 2.4	-1.11574	0.00397438	0.227756	rs28495760	0	0	2	0
cg02671063			S_Shelf	70.5 ± 3.7	73.2 ± 2.8	2.74263	0.00397837	0.227756	rs12116813	2	0	0	0
cg09051904	APOL2;APOL2;APOL2	1stExon;5'UTR;5'UTR		11.9 ± 1.2	12.7 ± 1.4	0.855835	0.00399513	0.227916		2	0	0	0
cg06597038	OR11H4	TSS1500		62.2 ± 2.2	60.5 ± 2.6	-1.6844	0.00399587	0.227916	rs8005691	289	48	0	0
cg13722127	RARRES2	5'UTR	Island	29.5 ± 2.4	31.7 ± 3.1	2.22025	0.00401087	0.228007		1	0	0	0
cg00512425				92.1 ± 0.9	91.4 ± 1.3	-0.726674	0.00401939	0.228012	rs7804562	7	0	0	0
cg03726791	THAP4;THAP4	Body;Body		68.4 ± 2.6	66 ± 3.7	-2.42864	0.00402982	0.228129	rs71430350	1	0	1	0
cg17023122			N_Shore	62.2 ± 4.4	65.4 ± 4.7	3.20255	0.00403047	0.228129	rs17350662	0	0	2	0
cg16644647	FAM98C	Body	S_Shelf	61.6 ± 1.7	60.5 ± 1.8	-1.07254	0.004067	0.228425		83	6	0	0
cg10340904			N_Shore	76 ± 7	72.1 ± 7.3	-3.99546	0.00407067	0.228459		0	0	1	0
cg11881003				29.2 ± 2.5	30.5 ± 2.6	1.35226	0.00412577	0.228965		2	0	1	0
cg07235439	PDPR	5'UTR	S_Shore	11.3 ± 1	12.1 ± 1.4	0.761534	0.0041325	0.228965		0	0	1	0
cg00575135	PKD1;PKD1	Body;Body	N_Shelf	35.3 ± 2.3	37.2 ± 2.3	1.94536	0.0041448	0.228965		0	0	1	0
cg07222058			S_Shore	79.8 ± 1.3	78.9 ± 1.6	-0.931775	0.00415469	0.22907		0	0	2	0
cg24828683	HLA-H	Body	Island	6.1 ± 0.7	6.6 ± 0.9	0.488423	0.00415941	0.229149	rs5012016	0	1	1	0
cg07104380				78.6 ± 1.4	77.8 ± 1.5	-0.757327	0.00416567	0.229149		129	274	5	0
cg23443853	AP1M2	Body	Island	28.3 ± 2.8	30.6 ± 3.1	2.33428	0.00416932	0.229213		0	0	1	0
cg06615335			Island	14.9 ± 1.4	15.9 ± 1.8	0.994089	0.0041842	0.229313		1	0	0	0
cg20727233	ASNS;ASNS;ASNS	TSS200;TSS200;TSS1500	S_Shore	15.1 ± 1.4	16.4 ± 2	1.31292	0.00420104	0.229546	rs17169214	0	1	0	0
cg27289306				79.6 ± 2.2	77.9 ± 2.6	-1.72298	0.0042518	0.23001	rs2112009	81	78	4	0
cg20288105	PBX2	Body		87 ± 1.3	86.4 ± 1.3	-0.582733	0.00427399	0.230165		0	0	1	0
cg08834712			Island	23.9 ± 2.4	26.1 ± 3	2.28017	0.00427531	0.230165		1	0	1	0
cg17825185	NEK7	5'UTR		56.2 ± 2.1	54.9 ± 3.2	-1.31942	0.00427931	0.230165		3	0	0	0
cg19445207	METTL8	5'UTR	N_Shelf	82.7 ± 1.3	81.7 ± 1.8	-0.947208	0.00430716	0.230423		1	0	0	0
cg25907132			Island	9.8 ± 3.6	13 ± 5.9	3.20361	0.00432113	0.230532		0	0	1	0
cg22489198	BTNL2	Body		68.8 ± 1.6	67.8 ± 1.5	-0.946202	0.00432932	0.230532		4	7	0	0
cg20778496				60.1 ± 1.9	59.1 ± 2.2	-1.04454	0.00432955	0.230532		3	9	4	0
cg06527221				72.3 ± 2	71 ± 2.2	-1.24711	0.00433112	0.230532		14	0	0	0
cg02503815	DPY19L2P2;DPY19L2P2	TSS1500;TSS1500	S_Shore	21.7 ± 2.1	23.4 ± 2.2	1.65166	0.00434473	0.230748		1	0	3	0
cg26369269				73.4 ± 3.2	71.9 ± 2.5	-1.49775	0.00434761	0.230773		0	0	0	1
cg22070865	ATP9B	Body	Island	85.3 ± 2	84.4 ± 2.1	-0.955296	0.00435468	0.230942		0	1	0	0
cg15542144			N_Shore	60.9 ± 3.9	64 ± 3.7	3.09864	0.00438093	0.231266	rs7543347	2	0	0	0
cg07466783	TLK2;TLK2	3'UTR;3'UTR		40.3 ± 2.8	43.3 ± 4	2.9094	0.00438671	0.231266		0	0	0	1
cg08956724	SLC7A5P1	Body	Island	5.3 ± 0.5	5 ± 0.4	-0.297665	0.00438989	0.231266		1	0	1	0
cg01461654	LRRC37B2	Body		84.5 ± 1.1	83.6 ± 1.5	-0.898934	0.00440346	0.231328		0	1	2	0
cg14463346			N_Shore	75.4 ± 1.9	74.2 ± 2.3	-1.22215	0.00441263	0.231463		0	1	2	0
cg03429255				93.5 ± 0.6	93.2 ± 0.7	-0.306072	0.00442042	0.23157		0	7	11	0
cg14430151	ACOX3;ACOX3	5'UTR;5'UTR	N_Shore	81.4 ± 3.3	79.6 ± 3.5	-1.79206	0.00442474	0.23163		2	0	0	0
cg05610198			Island	78.6 ± 1.4	77.7 ± 1.5	-0.932937	0.00442961	0.2318		8	10	36	0
cg16500769	ARMC3	Body		66.7 ± 2.8	64.9 ± 2.9	-1.75942	0.00444088	0.231836		31	5	0	0
cg14458654			S_Shore	83.5 ± 1.6	83 ± 1.6	-0.479513	0.00444784	0.231836	rs16859997	0	1	0	0
cg03746115	ELF2;ELF2	3'UTR;3'UTR		77.5 ± 1.7	76.2 ± 2.7	-1.2835	0.00445452	0.231875		0	0	1	0
cg03773196			Island	74.5 ± 1.6	73.2 ± 2	-1.22688	0.00446222	0.231907		0	0	1	0
cg10205585	REXO1L2P	Body	Island	79.7 ± 1.9	78.6 ± 1.8	-1.08304	0.00447998	0.232042		0	0	11	0
cg27277577	CDCA4;CDCA4	Body;Body		84.4 ± 1.4	83.7 ± 1.6	-0.748108	0.00448619	0.232042		0	0	1	0
cg03245111	POMZP3;LOC100133091;POMZP3	Body;Body;Body	N_Shelf	51.6 ± 3.3	49.7 ± 3.5	-1.96164	0.00448777	0.232042		2	0	2	0
cg21535222	CPXCR1	TSS1500		64.9 ± 1.7	63.8 ± 1.8	-1.14166	0.00450228	0.232234	rs7876631	20	7	6	0
cg26070081	IQUB	5'UTR		86.2 ± 1.3	85.3 ± 1.7	-0.9234	0.00455272	0.232717		76	38	2	0
cg16664876			Island	65.5 ± 2.9	63.7 ± 3.9	-1.7277	0.00457356	0.232857	rs6841505	5	1	5	0
cg23225699			Island	89.6 ± 1.1	88.6 ± 1.9	-0.967445	0.00458554	0.232997	rs71337629	0	4	7	0
cg23597288	LRP5L;LRP5L;LRP5L	5'UTR;1stExon;5'UTR	S_Shelf	32.3 ± 2.9	34.1 ± 2.6	1.85175	0.00459388	0.233161		0	1	0	0
cg17333109	NKX2-8	Body	Island	16 ± 1.6	17.4 ± 1.8	1.36502	0.00461205	0.233161		2	0	0	0
cg19870349				82 ± 1.7	81 ± 1.6	-0.970463	0.00462428	0.233161		6	1	0	0
cg13322954			N_Shelf	82.6 ± 1.6	81.8 ± 1.7	-0.766508	0.00462594	0.233161		0	1	0	0
cg23642833			N_Shore	17.7 ± 1.4	18.6 ± 1.5	0.913288	0.00466838	0.233161		3	0	0	0
cg06752260			Island	7.7 ± 0.7	7.3 ± 0.7	-0.403378	0.00466885	0.233161		0	1	0	0
cg16267374				62.7 ± 3.9	60.8 ± 3.9	-1.91736	0.00468508	0.233161		1	0	1	0
cg25934629	LOC728190;LOC439994	Body;TSS1500	Island	7.9 ± 0.7	8.3 ± 0.8	0.433563	0.00468863	0.233161		0	0	2	0
cg09940741				84.4 ± 0.9	84.9 ± 1	0.562266	0.00468884	0.233161		110	21	2	0
cg17181476			N_Shelf	70.6 ± 1.7	69.8 ± 1.9	-0.852845	0.00469013	0.233161		2	2	1	0
cg22591672			N_Shelf	74.3 ± 1.6	73.4 ± 1.8	-0.931525	0.0046928	0.233161		33	23	0	0
cg08072458	HCG9	Body	Island	13 ± 1.7	16.2 ± 6.4	3.18505	0.0046964	0.233161	rs2735071	1	2	0	0
cg13960334	SLC37A1	Body	Island	94 ± 0.8	93.5 ± 1.2	-0.451774	0.00471087	0.233402		0	1	0	0
cg08065292	PLEKHM1P	Body	Island	7 ± 0.6	7.4 ± 0.9	0.473617	0.004715	0.233491		0	2	0	0
cg24983477				89.2 ± 1	88.5 ± 1.1	-0.764617	0.00472445	0.233571		9	2	0	0
cg02621287			Island	17.2 ± 3.4	20.4 ± 4.2	3.26501	0.0047431	0.233648		0	2	0	0
cg17404186	SPDYE5	TSS1500		68.8 ± 2	67.9 ± 2.1	-0.912076	0.00475254	0.233648	rs71560466	0	0	6	0
cg22076228	LOC729375	TSS1500	S_Shore	15.3 ± 1.6	16.8 ± 1.9	1.56228	0.00478325	0.234155		2	5	0	0
cg03346667	NPM1;NPM1;NPM1	Body;Body;Body		75.4 ± 2.3	76.9 ± 1.7	1.42633	0.0047887	0.234198		2	1	0	0
cg05925949	MT1M	TSS1500	N_Shore	53.8 ± 1.8	55.4 ± 2.5	1.5834	0.00482292	0.234706		0	1	0	0
cg23989579			Island	70.5 ± 2.5	68.8 ± 2.8	-1.77599	0.00482362	0.234706		0	0	1	0
cg26107538	CNTNAP2	Body		56.2 ± 3.2	58 ± 2.7	1.79887	0.004832	0.234762		13	22	6	0
cg15373590				86 ± 0.9	85.3 ± 1.3	-0.759777	0.00483306	0.234764		47	114	788	0
cg07006564	C2CD4A	Body	Island	14.4 ± 1.6	15.7 ± 1.9	1.32712	0.00484243	0.234862		0	0	1	0
cg07949989				15.5 ± 1.6	16.7 ± 1.7	1.25173	0.00486353	0.234994		0	2	1	0
cg08794265	CES4	TSS1500	N_Shore	62.9 ± 3.9	65.4 ± 3	2.5836	0.00487265	0.235002		0	0	1	0
cg01837016	TNXB;TNXB	Body;Body		76.9 ± 2	75.6 ± 2.8	-1.31674	0.00488121	0.235188	rs2894232	0	1	0	0
cg20638450				88.1 ± 1	87.4 ± 1.3	-0.722923	0.00488406	0.235255	rs71454693	27	4	0	0
cg14398449	POM121	5'UTR	N_Shore	12.8 ± 1.1	13.7 ± 1.4	0.855699	0.00492928	0.235854		0	0	2	0
cg11867651	HLA-C	Body	N_Shore	41.8 ± 15.8	33.5 ± 15.8	-8.25885	0.00493137	0.235869		1	1	1	0
cg19494946	BMP8A	TSS1500	Island	25.3 ± 1.9	27 ± 2.4	1.71163	0.00493484	0.235869		0	1	0	0
cg21873524			Island	45.4 ± 16.1	36.9 ± 12.5	-8.53389	0.00495658	0.236102		0	0	0	1
cg10685010				76.7 ± 2.8	74.9 ± 2.8	-1.78437	0.00496722	0.236158	rs4358005	0	2	0	0
cg16275894	MLX;MLX;MLX	3'UTR;3'UTR;3'UTR	S_Shelf	33.8 ± 4.6	37.3 ± 4.5	3.57929	0.00497767	0.236223		0	1	0	0
cg21747405			Island	18 ± 1.6	19.1 ± 1.7	1.02821	0.00498179	0.236223		2	4	10	0
cg20178757				75.8 ± 2.6	74.2 ± 2.7	-1.57358	0.00500083	0.236425		0	0	1	0
cg14209133	PCDHGA4;PCDHGA1;PCDHGA6;PCDHGA5;PCDHGB1;PCDHGA3;PCDHGA6;PCDHGA2;PCDHGB2;PCDHGB3	Body;Body;1stExon;Body;Body;Body;1stExon;Body;Body;Body	Island	31 ± 2	32.9 ± 3.1	1.898	0.00501729	0.236425		2	4	3	0
cg10866461	RHOT1;RHOT1;RHOT1	Body;Body;Body		77.6 ± 1.6	76.8 ± 1.4	-0.807182	0.0050183	0.236425	rs35723835	0	8	0	0
cg24904084				69.3 ± 2.3	67.8 ± 2.9	-1.57542	0.00503998	0.236425		0	2	0	0
cg06726262	ZNF286A;ZNF286A	TSS200;TSS200	Island	11.3 ± 1.1	12 ± 1.4	0.701406	0.00504197	0.236425		0	0	1	0
cg14168996	SNAPC3	Body	S_Shelf	75.5 ± 1.9	74.2 ± 2.2	-1.28956	0.00504448	0.236425		20	0	0	0
cg14752990	HIST1H2AJ;HIST1H2BM	TSS1500;1stExon	S_Shore	39.3 ± 2.1	38.4 ± 1.9	-0.848543	0.00505896	0.236609		0	6	10	0
cg01808810	SDHA;CCDC127	1stExon;TSS200	Island	4.8 ± 0.4	5.2 ± 0.6	0.403591	0.00507594	0.236937	rs1061517	0	1	2	0
cg14289939	LOC728927	5'UTR		16.5 ± 1.4	17.6 ± 1.7	1.03623	0.00507661	0.236937		1	1	0	0
cg20358061	MAD1L1;MAD1L1;MAD1L1	Body;Body;Body	Island	89.5 ± 0.9	88.8 ± 1.3	-0.673364	0.00507723	0.236937	rs72503894	0	3	5	0
cg08353172	ZNF763	TSS1500	N_Shore	25.4 ± 2.1	27.2 ± 2.2	1.75642	0.00509503	0.237065		0	2	0	0
cg20004634	LOC400891;P2RX6P	TSS1500;TSS1500	N_Shore	6.9 ± 0.6	7.3 ± 0.8	0.426646	0.00509515	0.237065		1	0	0	0
cg08200252	POM121C	TSS1500	S_Shore	15.8 ± 1.6	17.1 ± 1.8	1.36016	0.00511476	0.237332		1	1	3	0
cg16532362				91.9 ± 1	91.1 ± 1.3	-0.804669	0.00511694	0.237334		289	21	3	0
cg22868425	ALKBH3;LOC729799	Body;TSS1500		59.7 ± 2.5	58.9 ± 2.8	-0.784548	0.00512589	0.237392		11	3	0	0
cg16650896	ZNF92;ZNF92;ZNF92;ZNF92	1stExon;5'UTR;5'UTR;1stExon	N_Shore	16.7 ± 1.5	17.6 ± 1.7	0.980911	0.00513421	0.237573		3	1	2	0
cg05665768	GATS;GATS;GATS;GATS	TSS1500;TSS1500;TSS1500;TSS1500	S_Shore	17.6 ± 1.3	18.5 ± 1.6	0.897395	0.00514658	0.237791		0	3	0	0
cg09003023	HLA-J;NCRNA00171	Body;Body	Island	15.2 ± 1.8	16.7 ± 2.1	1.58896	0.00516493	0.237958		1	1	0	0
cg04595393	BHLHB9;BHLHB9;BHLHB9;BHLHB9;BHLHB9;BHLHB9;BHLHB9;BHLHB9;BHLHB9;BHLHB9	5'UTR;5'UTR;5'UTR;5'UTR;5'UTR;5'UTR;1stExon;5'UTR;5'UTR;1stExon	Island	46.7 ± 2.5	45.3 ± 3	-1.44745	0.00517528	0.238024		1	0	0	0
cg10340872			S_Shelf	67.9 ± 1.6	66.4 ± 3	-1.55697	0.0052107	0.238409		239	3	0	0
cg10781942	HTR1E	5'UTR		88.6 ± 1	87.8 ± 1.2	-0.732073	0.00521853	0.238467		11	3	0	0
cg09753839	HLA-E	Body	Island	20.3 ± 1.9	21.5 ± 2.5	1.19905	0.00525657	0.238949		1	5	1	0
cg17745262				78.6 ± 1.6	77.3 ± 1.9	-1.34048	0.00526031	0.238985		0	0	1	1
cg01939912			N_Shore	82.5 ± 1.5	81.5 ± 1.9	-1.05122	0.00526164	0.238985		0	0	1	0
cg04576182	LGALS4	TSS1500		61.2 ± 1.5	60.3 ± 1.5	-0.855057	0.00527364	0.238996		1757	86	0	0
cg02173360				78.6 ± 1.4	77.7 ± 2.2	-0.983058	0.00528004	0.238996		1	1	0	0
cg11164269			N_Shelf	48.4 ± 2.1	49.8 ± 2.1	1.43782	0.00530638	0.239171		1	0	0	0
cg18813182				13.3 ± 1.5	14.5 ± 1.7	1.20116	0.00530907	0.239171	rs77545901	0	1	0	0
cg06101212	CLDN3	1stExon	Island	20.5 ± 2.1	21.8 ± 2.1	1.28019	0.00531359	0.239171		1	0	0	0
cg24803778				86.1 ± 1.1	85.4 ± 1.4	-0.76997	0.0053236	0.239203		0	3	2	0
cg24313473	PSG3	Body		64.7 ± 2.7	66.6 ± 2.3	1.94275	0.00532601	0.239203		2	4	2	0
cg01299945			N_Shelf	83.6 ± 1.6	82.1 ± 2.2	-1.4729	0.00532681	0.239203		111	17	0	0
cg17481117	GABRA5;GABRA5	5'UTR;5'UTR	Island	25.3 ± 2.4	27.2 ± 2.6	1.90073	0.00533382	0.239291		2	0	0	0
cg25767896				73.6 ± 1.4	72.7 ± 1.9	-0.902246	0.0053356	0.239291		6	7	3	0
cg05058508			S_Shore	9.4 ± 0.7	9.7 ± 0.9	0.386666	0.00539036	0.240204		1	1	0	0
cg13987334				80.9 ± 1.6	79.6 ± 2	-1.31378	0.00541243	0.240456		374	263	3	0
cg22529668	ZNF611;ZNF611;ZNF611;ZNF611	5'UTR;TSS200;5'UTR;5'UTR	S_Shelf	77.1 ± 2.3	76 ± 2	-1.11375	0.00543024	0.240711	rs1971064	1	0	0	0
cg10091891	RAB28;RAB28;RAB28	Body;Body;Body		93.6 ± 0.5	93.3 ± 0.7	-0.390124	0.0054483	0.240711		5	0	0	0
cg12629698			Island	8.1 ± 0.8	8.8 ± 0.8	0.61786	0.0054493	0.240711		0	0	1	0
cg07936541	ANKRD36B	1stExon	N_Shore	12.3 ± 1.2	13 ± 1.2	0.760894	0.00545052	0.240711		0	1	0	0
cg10090256	EFCAB10	TSS1500	N_Shore	94.9 ± 0.4	94.7 ± 0.5	-0.234005	0.00545103	0.240711		1	0	3	0
cg03984750			0	48.4 ± 3.2	50.4 ± 2.3	2.00777	0.00545801	0.240711		1	6	1	0
cg14738290	HLA-F;HLA-F;HLA-F	TSS200;TSS200;TSS200	N_Shore	12.2 ± 1.2	13.2 ± 1.4	0.954743	0.00546263	0.24073		3	0	0	0
cg27621471			0	80.8 ± 1.7	79.7 ± 2.2	-1.16964	0.00546694	0.240731		1	0	0	0
cg18205081			0	95.4 ± 0.6	95.1 ± 0.5	-0.296826	0.00550312	0.241369		6	1	0	0
cg22861794	AKR1C2;AKR1C2	3'UTR;3'UTR	0	83.9 ± 1	83.3 ± 1.7	-0.693643	0.00550419	0.241369		1	0	0	0
cg14089945	LTA;LTA	TSS1500;TSS1500	0	54.1 ± 2.3	53 ± 2.8	-1.15622	0.00550944	0.241369	rs3093540	199	34	1	0
cg18268267			0	91.2 ± 0.8	90.1 ± 2.1	-1.06884	0.00551898	0.241369		2	1	1	0
cg09607489			0	82.6 ± 1.6	81.7 ± 1.8	-0.904414	0.00552312	0.241369		72	7	0	0
cg14470332	LOC440896	Body	0	53.7 ± 2.1	52.2 ± 2.3	-1.48132	0.00553473	0.241451		13	10	8	0
cg00266579	SULT1A1;SULT1A1;SULT1A1;SULT1A1;SULT1A1	Body;Body;Body;Body;Body	0	80.3 ± 1.6	79.2 ± 2.1	-1.06825	0.00553978	0.24156	rs72547526	0	0	1	0
cg11842791	FAM18B2;FAM18B2	Body;Body	Island	5.6 ± 0.4	5.9 ± 0.6	0.292893	0.00554602	0.24156		0	0	1	0
cg21399118			0	78.8 ± 1.5	77.6 ± 2.2	-1.2103	0.00555945	0.241635		6	0	0	0
cg22120894			0	87 ± 1	86.4 ± 1.2	-0.61603	0.00556951	0.241822	rs12850665	4	1	2	0
cg11374834			0	34 ± 2.6	32.2 ± 3.3	-1.72979	0.00558782	0.241978	rs7635785	1	1	1	0
cg04574182			0	79.8 ± 1.5	78.7 ± 1.9	-1.04537	0.00560943	0.242301		18	13	3	0
cg11503287			N_Shore	73.8 ± 1.8	74.9 ± 1.9	1.17151	0.0056105	0.242301		1	2	2	0
cg19441872	KCNH6;KCNH6	Body;Body	S_Shore	84.3 ± 1.5	83.5 ± 1.8	-0.844502	0.00561766	0.242334		1	0	0	0
cg07125905	PCDHGA4;PCDHGA6;PCDHGA1;PCDHGA5;PCDHGB1;PCDHGA3;PCDHGA2;PCDHGA7;PCDHGB2;PCDHGB4;PCDHGB4;PCDHGB3	Body;Body;Body;Body;Body;Body;Body;Body;Body;TSS200;TSS200;Body	Island	15.8 ± 1.6	17.1 ± 2	1.29391	0.00563249	0.242417		0	0	1	0
cg14237550	MST1P2	Body	Island	25.4 ± 1.8	27 ± 2.4	1.57644	0.00563269	0.242417		0	0	1	0
cg03808043	MIR573	TSS1500	0	59.7 ± 1.4	58.7 ± 2	-0.97168	0.00563522	0.242442		266	1	0	0
cg01702365	DOC2B	Body	Island	18.4 ± 1.3	19.8 ± 2	1.33836	0.00565285	0.242729		1	4	0	0
cg02314619			0	60 ± 1.6	58.9 ± 1.7	-1.09367	0.00565306	0.242729		172	9	1	0
cg13726633	MFN1	TSS1500	N_Shore	35.6 ± 1.8	37.1 ± 2.7	1.57361	0.00566508	0.242755		15	4	1	0
cg27124406	RPL23AP82;RABL2B;RABL2B;RABL2B;RABL2B;RABL2B;RABL2B;RABL2B;RPL23AP82	Body;5'UTR;5'UTR;5'UTR;5'UTR;5'UTR;5'UTR;5'UTR;TSS1500	Island	10.6 ± 1.3	11.4 ± 1.4	0.787423	0.00573232	0.243178		0	0	1	0
cg05133756	GSTM5	Body	0	82.1 ± 1.5	81 ± 1.8	-1.03687	0.00575094	0.243304		0	1	1	0
cg13724976			Island	13.1 ± 1.2	14 ± 1.5	0.947484	0.00577397	0.243454	rs505554	2	0	3	0
cg22125253	OR10G4	1stExon	0	81.1 ± 2	79.9 ± 1.9	-1.22664	0.00577536	0.243454	rs4936880	2	1	0	0
cg13971096	SGK3;SGK3;SGK3	5'UTR;5'UTR;5'UTR	S_Shelf	77.6 ± 1.7	76.7 ± 1.7	-0.961268	0.00577545	0.243454		14	17	0	0
cg13196216			Island	69.6 ± 1.8	68.5 ± 1.9	-1.08017	0.00578028	0.243527		1	2	0	0
cg26683414			0	65.9 ± 2.3	67.3 ± 1.7	1.38441	0.00578854	0.243634		19	22	8	0
cg12400459	PHF5A	3'UTR	0	34.4 ± 2.7	36.5 ± 2.8	2.05152	0.00579132	0.243634		0	0	2	0
cg01041681	PCDHB3	1stExon	Island	41.3 ± 2.3	43.2 ± 2.5	1.8155	0.00579665	0.243634		1	6	7	0
cg26341749			0	74.5 ± 2.2	73.1 ± 3.2	-1.35412	0.00580209	0.24372		1	0	0	0
cg19200561			0	81.6 ± 1.7	80.6 ± 1.8	-0.954055	0.00582191	0.2439		6	1	0	0
cg14344864			0	74.1 ± 3.3	76.1 ± 2.2	1.99988	0.00582716	0.2439		0	0	1	0
cg24539569			0	87.3 ± 1.4	86.5 ± 1.4	-0.80203	0.00584509	0.243917		7	6	0	0
cg02756231			0	80.9 ± 1.7	80 ± 1.5	-0.877435	0.00590202	0.244552		2	0	0	0
cg15630162	SNX2	Body	S_Shelf	81.8 ± 1.9	80.7 ± 1.7	-1.10192	0.00594087	0.244972		5	0	1	0
cg13318793	HLA-DRB5	Body	S_Shore	77.6 ± 3.3	75.8 ± 3.8	-1.77523	0.00595138	0.245055	rs72508445	0	2	0	0
cg21783223	ZNF727	TSS200	N_Shore	22.6 ± 2.9	25.1 ± 4	2.48225	0.00597498	0.24531		0	1	0	0
cg12291348	HLA-C	Body	Island	33.7 ± 4.1	35.8 ± 3.5	2.09877	0.00597687	0.24531	rs41562518	0	1	1	0
cg07621227	ARHGAP23	Body	S_Shelf	80.8 ± 1.7	80.3 ± 1.9	-0.444109	0.00598231	0.245374		0	0	3	0
cg13855276			Island	31.7 ± 1.3	32.6 ± 1.5	0.894767	0.00600165	0.245562		1	0	0	0
cg13810843			S_Shelf	82.5 ± 1.1	81.5 ± 1.6	-1.00947	0.00600973	0.24557		7	1	0	0
cg26501230				76.2 ± 1.4	75.2 ± 1.6	-0.99621	0.00601278	0.245587		369	105	9	0
cg14381313			Island	39.7 ± 5.5	42.9 ± 4.3	3.17593	0.00601564	0.245612		0	0	1	0
cg21199120			S_Shelf	82.7 ± 2.3	80.9 ± 2.3	-1.70554	0.00602016	0.245623		0	0	5	0
cg18436395	FAM47A	1stExon	Island	87.3 ± 0.9	86.8 ± 1.1	-0.528969	0.00602337	0.24565		1	0	0	0
cg02022431	NUDT21	3'UTR		81.7 ± 1.4	80.9 ± 1.6	-0.79195	0.00603219	0.245719		0	1	0	0
cg11497864	LOC285830;LOC285830	TSS1500;TSS1500	S_Shore	16.5 ± 2.2	17.9 ± 1.8	1.38612	0.00603754	0.245759		1	0	0	0
cg19476021	PDCD6	1stExon	Island	6 ± 0.4	5.7 ± 0.4	-0.260324	0.00608571	0.246058		0	1	0	0
cg20527373	RDH16	TSS1500		84.7 ± 1.4	83.9 ± 1.6	-0.794893	0.00608652	0.246058		0	0	1	0
cg05843312			N_Shelf	48.1 ± 5.7	52.5 ± 5.2	4.38789	0.00609017	0.246058		0	0	1	0
cg12512039			Island	14.3 ± 1.3	15.1 ± 1.5	0.804377	0.00609908	0.246058		1	1	1	0
cg03840908	MYADML2	TSS200		53.2 ± 3.2	55.6 ± 3.4	2.36144	0.00610161	0.24612		3	2	0	0
cg22985595				86.7 ± 1.5	86.1 ± 1.5	-0.637766	0.0061108	0.24613		2	0	0	0
cg01440665	ZNF605;ZNF605	5'UTR;5'UTR		88.6 ± 1	87.9 ± 1.4	-0.644416	0.0061145	0.24613		0	0	0	1
cg00308697	SNORD116-20;SNORD116-17;SNORD116-19	TSS1500;Body;Body		69.5 ± 2.2	68.5 ± 2	-0.964149	0.00612324	0.24613		0	1	2	0
cg07645542			S_Shore	25.9 ± 2.3	27.5 ± 2.1	1.60027	0.00613484	0.24621		10	6	2	0
cg22304255	HLA-J;NCRNA00171	Body;Body	Island	14 ± 5	16.4 ± 5	2.4058	0.00614234	0.246269		3	2	0	0
cg05843946	AAAS	Body	N_Shelf	84.1 ± 1.2	83.4 ± 1.4	-0.750333	0.00614652	0.246271	rs76101718	1	0	0	0
cg18468962			S_Shelf	59.2 ± 4.2	61.7 ± 3.8	2.55706	0.00617309	0.246636		1	0	0	0
cg11467262	ATP5E;ATP5E;ATP5E;ATP5E	1stExon;5'UTR;1stExon;5'UTR	Island	17.4 ± 2.6	16.1 ± 2.4	-1.31673	0.00617717	0.246641		0	0	1	0
cg04264766	NKD1	Body	Island	75.9 ± 2	74.7 ± 2.3	-1.19872	0.00619033	0.246641		0	3	0	0
cg03895344			Island	93.9 ± 0.6	93.4 ± 0.8	-0.496051	0.00619686	0.246668		0	0	1	0
cg14180138			S_Shore	85.5 ± 1.7	84.6 ± 1.6	-0.830438	0.00621086	0.246782	rs1744226	0	1	3	0
cg14378364				93.7 ± 0.6	93.3 ± 0.7	-0.417015	0.00622813	0.247008		4	0	0	0
cg01373687	NOMO1	Body		88 ± 1.3	87.3 ± 1.3	-0.743962	0.00623213	0.247022		0	2	0	0
cg16724585				60.5 ± 3.8	58 ± 4.6	-2.47756	0.00624988	0.247291		0	1	3	0
cg11529787			Island	18.2 ± 1.9	19.8 ± 2.1	1.63788	0.00626139	0.247291		0	0	1	0
cg27348863				86.4 ± 1.4	85.4 ± 2.2	-0.976373	0.00626156	0.247291		1	0	0	0
cg18235192	DEFA1B;DEFA1	TSS1500;TSS1500		78.3 ± 1.8	77 ± 2.3	-1.27755	0.00626198	0.247291	rs2951835	0	1	1	0
cg01692354	C3orf67	TSS1500	S_Shore	72.9 ± 1.3	72.1 ± 1.6	-0.834584	0.0062632	0.247291		170	41	5	0
cg08702612	MRPL34;ABHD8	TSS1500;TSS1500	N_Shore	34.2 ± 2.7	36.3 ± 2.7	2.09707	0.00626856	0.247383	rs35578411	4	0	0	0
cg14192430	DDX50	Body		81.7 ± 2.1	80.5 ± 2	-1.16183	0.00627448	0.247516		0	1	0	0
cg24720580	ACOT4	1stExon	Island	6.9 ± 0.6	7.3 ± 0.7	0.41892	0.0062896	0.247688		0	0	1	0
cg24078767	IFI35	TSS1500		62.1 ± 1.7	63.4 ± 2.4	1.25605	0.0063078	0.247859	rs12941245	3	0	0	0
cg09274253			Island	82 ± 2.1	80.8 ± 2.1	-1.1752	0.00631812	0.247898		1	0	0	0
cg24621754			N_Shelf	86.1 ± 1.7	85.2 ± 1.7	-0.85209	0.006323	0.247898		0	0	1	0
cg10039299			Island	20.2 ± 1.8	21.6 ± 2.2	1.44612	0.00632493	0.247898		2	0	0	0
cg13461493	C10orf4	Body	N_Shelf	75.6 ± 2	74.5 ± 2.3	-1.13572	0.0063277	0.247898		0	1	0	0
cg25770995				89 ± 0.8	88.4 ± 1.2	-0.632065	0.00632815	0.247898		1	0	0	0
cg21786227	CKS1B;CKS1B	Body;3'UTR		71.8 ± 1.5	70.9 ± 1.6	-0.965753	0.00633594	0.247898		0	0	4	0
cg01006124	HLA-C	Body	Island	14 ± 2.2	15.1 ± 1.9	1.09855	0.00635065	0.247898	rs41553415	4	0	0	0
cg14728864			N_Shore	26 ± 2.1	27.4 ± 1.8	1.39941	0.00635079	0.247898		0	1	0	0
cg26270116	TNN	Body		81.3 ± 1.3	80.2 ± 1.6	-1.11589	0.00635624	0.247959	rs12094077	3	3	0	0
cg20296107				82.5 ± 2.5	80.7 ± 3.3	-1.86292	0.0063696	0.24799		0	0	1	0
cg17761225			N_Shelf	89.9 ± 0.9	90.6 ± 0.9	0.695059	0.00637117	0.24799		1	0	0	0
cg24767731				14.4 ± 1.4	15.4 ± 1.8	1.06739	0.00637212	0.248004		1	1	0	0
cg10602757	FOXD4L1;FOXD4L1	1stExon;5'UTR	Island	13 ± 1.2	14 ± 1.5	1.06193	0.00638272	0.248004		0	0	5	0
cg26048897				83.2 ± 1.3	82.3 ± 2	-0.984592	0.00638296	0.248004		0	0	1	0
cg06026880	SUGT1L1;MIR621;SLC25A15	Body;Body;3'UTR		89.4 ± 1.1	88.8 ± 1	-0.622478	0.00638554	0.248004		1	0	0	0
cg07009584	MAP3K7IP2;SUMO4	Body;TSS200		86.2 ± 1.1	85.5 ± 1.5	-0.622147	0.0063993	0.248072	rs78701690	9	1	0	0
cg13538277	HLA-B	TSS200	Island	10 ± 1	10.8 ± 1.3	0.736716	0.00641175	0.248072	rs9266221	0	1	0	0
cg07899983	NAT8B	TSS1500		32.3 ± 2.2	33.8 ± 2.2	1.49407	0.00641274	0.248072		0	1	0	0
cg22436103				50.3 ± 1.9	51.6 ± 2.1	1.27864	0.00642973	0.248072		15	11	5	0
cg18970434			Island	78.5 ± 2.2	77.1 ± 2.4	-1.34704	0.00645742	0.248347		1	0	1	0
cg08786064				86.4 ± 1.2	85.7 ± 1.4	-0.703004	0.00648978	0.248682		199	491	39	0
cg15330419	SCFD2	Body		90.9 ± 1.2	90.3 ± 1.3	-0.637656	0.00649801	0.248756	rs12649948	15	9	0	0
cg13777312	PABPC3	1stExon	S_Shore	68.5 ± 2.4	67 ± 2.9	-1.50908	0.00653258	0.24896		0	0	2	0
cg13827351			S_Shelf	82.4 ± 1.4	81.4 ± 2	-0.999829	0.00653998	0.249049		0	0	3	0
cg01796929	RDH16	TSS1500		76.9 ± 1.9	75.9 ± 2	-1.01871	0.00656971	0.249434		1	0	0	0
cg09234393				84 ± 1.4	83.1 ± 1.7	-0.847032	0.00657385	0.249463		0	0	1	0
cg10462048	PCDHGA4;PCDHGA6;PCDHGA1;PCDHGA5;PCDHGB1;PCDHGB4;PCDHGA3;PCDHGA2;PCDHGA8;PCDHGA7;PCDHGB2;PCDHGA8;PCDHGB3	Body;Body;Body;Body;Body;Body;Body;Body;1stExon;Body;Body;1stExon;Body	S_Shore	29.5 ± 2.4	31.5 ± 2.8	2.03561	0.00659193	0.249546		3	1	0	0
cg24368203	ROBO2;ROBO2	Body;Body		84.4 ± 1.2	83.7 ± 1.3	-0.68252	0.00662303	0.24988		2	5	1	0
cg15475977	C21orf99	TSS1500	Island	76.4 ± 1.8	75.5 ± 2.2	-0.902494	0.00662762	0.249902		0	1	0	0
cg24323340			S_Shore	79.6 ± 1.5	78.7 ± 1.8	-0.889609	0.00663235	0.249937		0	0	3	0
cg13021084	ARFGEF1	Body		80.8 ± 1.8	81.8 ± 1.8	0.995092	0.00665446	0.250133		43	12	0	0
cg03310517	LIMS1	Body		85 ± 1.6	84.1 ± 1.7	-0.912604	0.00666243	0.250237		0	0	2	0
cg26779608				32.1 ± 2.6	33.7 ± 2.8	1.59794	0.00668552	0.250327		0	0	0	1
cg02553537	SLC25A2	1stExon	N_Shore	85.7 ± 1.6	84.9 ± 1.7	-0.774176	0.00669065	0.250327	rs10075302	0	1	0	0
cg03344608				77.7 ± 1.9	76.4 ± 2.1	-1.24745	0.00672287	0.250707	rs6556984	33	54	9	0
cg00271807	LOC440905	Body	Island	56.2 ± 10.3	62.7 ± 9.5	6.45428	0.00674021	0.250887		0	0	1	0
cg27224107				90.4 ± 1	89.2 ± 2.1	-1.15461	0.00675112	0.250947	rs2319745	130	15	0	0
cg03330168			N_Shore	40.9 ± 3.8	42.8 ± 3.5	1.87244	0.00676527	0.251065		0	1	5	0
cg26832154	TMEM191A	Body	N_Shore	88.1 ± 1.1	87.7 ± 0.9	-0.452973	0.00677276	0.251219		0	0	2	0
cg22282632			S_Shelf	40.6 ± 3.6	43.2 ± 3.8	2.65849	0.00679662	0.251437		1	0	0	0
cg12538597				69.9 ± 2.1	68.8 ± 2.4	-1.16505	0.00684422	0.251802	rs3844144	1	0	0	0
cg03774040	OR6B3	1stExon	S_Shelf	72.3 ± 4	70.4 ± 3.8	-1.94466	0.00685418	0.25187		0	0	1	0
cg04578903			Island	22.4 ± 2.9	24.6 ± 2.7	2.14214	0.00686598	0.251936		0	0	1	0
cg27186280				83.9 ± 1.4	83 ± 1.8	-0.888878	0.0068688	0.251936		63	11	0	0
cg22605641			S_Shelf	33.5 ± 4	35.7 ± 2.8	2.15611	0.00689688	0.25215		0	1	0	0
cg21048930	GBX2	Body	Island	14.7 ± 2.1	16.1 ± 2	1.40137	0.00690526	0.252202		1	0	0	0
cg05924485			Island	25.7 ± 2.7	27.8 ± 2.9	2.03595	0.00692591	0.252399		1	0	0	0
cg11675917	CYP21A2;CYP21A2	TSS200;TSS200		79.8 ± 1.9	78.7 ± 1.8	-1.09871	0.00694084	0.252493	rs4959020	1	0	0	0
cg12424762	UPF3A;UPF3A	Body;Body		85.7 ± 1.1	85 ± 1.5	-0.644859	0.00694613	0.252493		0	0	1	0
cg20961007	HIST2H2BF	Body	S_Shore	27.3 ± 1.8	28.6 ± 1.7	1.24894	0.00699321	0.252668		0	0	2	0
cg21748578	PDCD6	Body	Island	11.2 ± 1.1	11.9 ± 0.9	0.671604	0.00700387	0.252725		2	1	0	0
cg26348254			N_Shelf	77.3 ± 1.8	76.7 ± 1.5	-0.675001	0.00701569	0.252871	rs60165604	2	0	0	0
cg25652873	C5orf45;C5orf45	Body;Body	Island	85.2 ± 1.5	84.2 ± 1.8	-0.969805	0.00702128	0.252871	rs62406258	1	0	1	0
cg10102037			S_Shelf	40 ± 2.4	41.6 ± 2.6	1.6177	0.00704546	0.253102	rs76355358	0	2	3	0
cg03452623			Island	70.1 ± 5.4	67.5 ± 4.4	-2.60013	0.00705407	0.253102		0	3	19	0
cg12738399	DEFB125	Body		65.6 ± 3.1	64.1 ± 2.6	-1.41828	0.00705906	0.253102		58	13	0	0
cg27295481	ZNF606	TSS200	S_Shore	37.7 ± 2.1	39.3 ± 2.4	1.6638	0.00706396	0.253102		44	0	0	0
cg11837275			S_Shelf	83.3 ± 1.6	82.4 ± 1.8	-0.954719	0.00706808	0.253102	rs28620005	2	0	0	0
cg03005310			S_Shore	42.7 ± 2	43.9 ± 2.1	1.19935	0.0070858	0.253369		0	1	4	0
cg00402551				79.2 ± 1.4	78.6 ± 1.2	-0.588953	0.00709811	0.253491	rs70999090	223	17	1	0
cg08738770	PMS2;PMS2	Body;Body		83.2 ± 1.3	82.5 ± 1.5	-0.76423	0.00710792	0.253515	rs1805323	0	0	1	0
cg20285723				21.8 ± 2.2	24.2 ± 3.4	2.35871	0.00715152	0.253862		0	3	0	0
cg25214792	P2RX6;P2RX6;MGC16703	1stExon;1stExon;TSS1500	S_Shore	31 ± 3.9	33.4 ± 3.6	2.41116	0.00715648	0.253918		0	0	1	0
cg26396278	OR2T27	1stExon		89.1 ± 1.1	88.5 ± 1.1	-0.621491	0.00716296	0.253923		0	0	1	0
cg24505274				71.5 ± 1.5	70.5 ± 1.9	-1.0354	0.00717631	0.253981		690	55	1	0
cg00981552	C7orf28B	TSS200	Island	5.5 ± 0.5	5.9 ± 0.6	0.345799	0.00718377	0.254027		1	0	0	0
cg11917734	HLA-C	Body	N_Shore	45 ± 22.8	33.1 ± 22.5	-11.8843	0.00718585	0.254045	rs2394960	0	1	0	0
cg00634606	RUFY4	TSS1500		24.7 ± 2.9	26.5 ± 2.7	1.85334	0.00719294	0.254081		0	1	0	0
cg06872435				57.4 ± 2	56 ± 2.4	-1.35286	0.00721039	0.254395		0	1	0	0
cg21883115			Island	9.8 ± 1.1	10.5 ± 1.3	0.728678	0.00721444	0.254408		0	1	0	0
cg08658981	INPP5A	Body	N_Shelf	80.7 ± 1.8	79.7 ± 2.3	-0.938353	0.00724399	0.25474		1	0	1	0
cg01736252	TTC4;TTC4	1stExon;5'UTR	Island	14.5 ± 1.5	15.5 ± 1.9	0.979657	0.00725257	0.254759		1	0	0	0
cg06633484	CDK14	3'UTR		54.4 ± 1.8	53.5 ± 1.7	-0.965684	0.0072552	0.254819		162	57	2	0
cg17896880				64.2 ± 3.8	61.3 ± 3.9	-2.86478	0.00726642	0.254896		0	0	1	0
cg15124629	EEF1D;EEF1D;EEF1D;EEF1D;NAPRT1;EEF1D;EEF1D;EEF1D	3'UTR;3'UTR;3'UTR;3'UTR;TSS1500;3'UTR;3'UTR;3'UTR	S_Shore	86.7 ± 1.3	86.3 ± 1.4	-0.391788	0.00727731	0.254975	rs11548156	0	1	0	0
cg03320607	LILRA3	3'UTR		85 ± 1.8	83.7 ± 2.8	-1.216	0.00729169	0.255088		0	0	1	0
cg12579640				77.7 ± 1.4	76.6 ± 1.8	-1.12435	0.00729182	0.255088		190	540	170	0
cg18547838	ARID5B	Body		84.2 ± 1.2	83.5 ± 1.4	-0.658675	0.00729185	0.255088		1	0	0	0
cg07989373				82.9 ± 1.3	81.7 ± 1.8	-1.19887	0.00729356	0.255088		343	22	0	0
cg09657341				64.9 ± 1.1	64 ± 1.6	-0.916389	0.00729717	0.255088	rs9756037	149	296	8	0
cg24640799				92.9 ± 0.6	92.4 ± 0.8	-0.50086	0.00731605	0.25516		2	0	0	0
cg12621966	GIGYF2;GIGYF2;GIGYF2;GIGYF2;KCNJ13	Body;Body;Body;Body;5'UTR		72.1 ± 2.1	70.2 ± 3.1	-1.93335	0.00731629	0.25516		2	0	0	0
cg18496965	C6orf25;C6orf25;C6orf25;C6orf25;C6orf25;C6orf25;LY6G6C	TSS1500;TSS1500;TSS1500;TSS1500;TSS1500;TSS1500;TSS1500	N_Shore	74 ± 2.2	75.2 ± 1.9	1.20653	0.00731668	0.25516		109	2	0	0
cg05249084	BMP8B	Body	N_Shore	48.3 ± 3.1	49.9 ± 2.6	1.61932	0.00732508	0.255233	rs3856260	0	0	1	0
cg18544030	TSPAN5	Body		87.8 ± 1.2	87.3 ± 1.1	-0.449274	0.00734087	0.255452		1	4	0	0
cg26502549	DNAJC24	3'UTR		66.5 ± 3.6	64.5 ± 4.1	-2.03334	0.00736203	0.255639		9	0	0	0
cg01049316				80.7 ± 1.6	79.6 ± 1.8	-1.06955	0.00736636	0.255658		21	0	0	0
cg17547157			N_Shelf	60.4 ± 3.6	62.7 ± 3.2	2.33359	0.00739262	0.256017		1	0	0	0
cg23720125	LOC202181	Body	N_Shore	80.6 ± 1.9	79.3 ± 2.8	-1.38668	0.00741186	0.256262		0	0	1	0
cg07446767			N_Shore	14.6 ± 1.5	15.8 ± 1.8	1.21094	0.00741328	0.256274		0	1	0	0
cg23889914	FEM1A	1stExon	Island	73.4 ± 1.8	72.6 ± 1.9	-0.851153	0.00741589	0.256282		0	0	1	0
cg03784353	ZNF232	TSS200	Island	13.5 ± 3.1	16 ± 4	2.5234	0.0074563	0.256491		1	0	2	0
cg25121589	LOC642006	TSS1500	S_Shore	72.3 ± 1.9	71.2 ± 2.1	-1.04623	0.00745761	0.256491		0	0	1	0
cg17181956			Island	95.8 ± 0.7	95.4 ± 1	-0.426812	0.00747865	0.256711		0	1	1	0
cg13632328			N_Shore	86.9 ± 1.2	86.1 ± 1.4	-0.763699	0.00748485	0.256739		0	0	3	0
cg05112224			Island	40.1 ± 2.8	41.7 ± 2.7	1.61395	0.00751389	0.257057		0	0	2	0
cg24285811			Island	73.3 ± 3	74.8 ± 3.2	1.44757	0.00755174	0.257144		0	0	1	0
cg08762306	PALB2;DCTN5	TSS200;TSS200	Island	31.7 ± 1.6	30.6 ± 1.7	-1.13113	0.00755993	0.257156		0	0	1	0
cg25149637	HLA-C	Body	N_Shore	72.6 ± 3.8	70.8 ± 3.9	-1.79811	0.00757138	0.257278	rs72558149	1	2	1	0
cg19701658			S_Shelf	79.7 ± 1.8	78.8 ± 1.9	-0.921283	0.00757301	0.257278		7	6	0	0
cg05130405			S_Shore	72.3 ± 2.5	71.2 ± 2.1	-1.09486	0.00758865	0.257366	rs11862319	0	0	1	0
cg01892980	MOSC1	1stExon	Island	13.1 ± 1.6	14.3 ± 1.8	1.19814	0.00760478	0.257408		0	1	0	0
cg08862210	OR12D2	1stExon		87.3 ± 1.2	86.3 ± 1.5	-0.940656	0.00760545	0.257408	rs2073151	1	0	0	0
cg14369648	PRSS3	1stExon	Island	11.7 ± 2.8	14.1 ± 3.5	2.39079	0.00760634	0.257408		1	0	0	0
cg20238681				93.1 ± 0.5	92.8 ± 0.6	-0.301656	0.0076249	0.257575		1	0	0	0
cg27016114				66.8 ± 3.1	64.2 ± 3.3	-2.5336	0.00762777	0.25759	rs76752571	0	1	2	0
cg22797978	SRP72	Body	S_Shelf	61.9 ± 1.9	60.9 ± 1.8	-1.05021	0.00762831	0.25759	rs10866433	718	153	0	0
cg27497699	ZNF605;ZNF605	5'UTR;5'UTR		87.8 ± 1.1	87.1 ± 1.5	-0.644491	0.00765847	0.257719		1	0	0	1
cg01903381	DTNB;DTNB;DTNB;DTNB;DTNB	Body;Body;Body;Body;Body		74.4 ± 1.2	74 ± 1.5	-0.494283	0.00766378	0.257719		16	16	10	0
cg09390022				72.3 ± 2.2	71.1 ± 2.4	-1.22306	0.00768517	0.2578		112	23	1	0
cg24814380				91.6 ± 0.6	91.2 ± 1	-0.400816	0.00770616	0.257839		1	0	0	0
cg20105583				82.9 ± 1.2	82 ± 1.8	-0.879942	0.00771546	0.257857	rs78616634	16	12	0	0
cg11170573				81.2 ± 1.5	80.6 ± 1.4	-0.62961	0.00775803	0.257874	rs12366053	0	2	0	0
cg25504966			S_Shore	79.1 ± 1.5	80.1 ± 1.3	0.912573	0.00776789	0.257963		2	3	2	0
cg15952933	MAD1L1;MAD1L1;MAD1L1	Body;Body;Body	N_Shelf	60.7 ± 2.5	62.2 ± 2.2	1.49705	0.00778836	0.258139		1	0	0	0
cg02691686			N_Shelf	57.5 ± 2.5	55.9 ± 2.2	-1.52197	0.00781878	0.258262		14	12	4	0
cg06892141				44.1 ± 3.4	46.1 ± 3.6	1.96179	0.00782012	0.258262		0	1	3	0
cg03209530	FBXW10	TSS1500		81.7 ± 1.9	82.7 ± 1.4	0.959077	0.0078335	0.258346		0	0	1	0
cg21066415			Island	77.9 ± 2.6	76.5 ± 2.5	-1.39575	0.00783681	0.258372		0	0	1	0
cg19462712	KIAA0355	TSS1500	N_Shore	80.7 ± 1.1	79.9 ± 1.4	-0.833817	0.00784078	0.258373		11	1	0	0
cg14268223	DNAJA1	Body	S_Shore	18.5 ± 1.9	19.6 ± 1.8	1.07869	0.00784954	0.258382		1	0	0	0
cg09565079	SNAR-F	TSS1500	N_Shore	19.3 ± 2.4	21.6 ± 3.9	2.33199	0.00785367	0.258394	rs75929626	0	1	0	0
cg25096107			N_Shelf	91.8 ± 0.9	91.2 ± 1.6	-0.680665	0.00785644	0.258397		0	3	1	0
cg02483873			Island	24.4 ± 2.4	23.1 ± 3	-1.29839	0.00789193	0.258492		0	2	0	0
cg14264793				81.3 ± 2.1	80.3 ± 1.9	-0.98208	0.00789645	0.258517		2	0	0	0
cg00702489			N_Shore	14.1 ± 1.5	15.2 ± 1.8	1.02092	0.00792195	0.258639		0	1	0	0
cg13061403	PYDC2	TSS1500		77.3 ± 1.8	76 ± 1.9	-1.29935	0.00792287	0.258639		3	0	0	0
cg18678716			S_Shelf	31.8 ± 18.3	38.3 ± 18.3	6.4862	0.0079353	0.25877		96	12	0	0
cg17108748	FLJ40330	TSS200	Island	4.6 ± 0.5	4.9 ± 0.5	0.336983	0.00794947	0.258798		0	1	5	0
cg12721145	OSTC	1stExon	Island	40.6 ± 1.7	39.7 ± 2.1	-0.89875	0.00800967	0.2592	rs35364960	2	1	1	0
cg22192744	GPR109A	1stExon		82.4 ± 1.8	81.4 ± 1.9	-0.956951	0.00807971	0.259324		1	0	0	0
cg16201095	ABCC2	Body		91 ± 1.2	90.3 ± 1.4	-0.742145	0.00809719	0.259342		1	8	1	0
cg24018232	ZNF460	Body	S_Shelf	38.1 ± 2.8	40.2 ± 3.1	2.08852	0.00810407	0.259342	rs7246469	0	0	1	0
cg16019005				24.1 ± 2	25.9 ± 2.4	1.83088	0.00810649	0.259402	rs79955088	0	1	0	0
cg25145679			S_Shelf	67.3 ± 3.5	65 ± 3.6	-2.25334	0.00812018	0.259479	rs12999766	4	0	0	0
cg01007262	USP10	Body		87.1 ± 1.4	86.4 ± 1	-0.679166	0.00812534	0.259517		0	1	0	0
cg11415548	PIPSL	Body		74.2 ± 1.6	75.3 ± 1.6	1.1427	0.00814336	0.259703		1	0	2	0
cg18157275	OR5M10;OR8U8	1stExon;Body		57.1 ± 2.7	58.2 ± 2.8	1.12783	0.00815457	0.259754		0	1	0	0
cg06774651	WDR11	TSS1500	N_Shore	57.4 ± 1.6	56.4 ± 2.2	-1.00425	0.00815676	0.259771	rs10437504	15	56	32	0
cg15023313	ANKRD30A	TSS200	Island	92.5 ± 0.9	91.9 ± 1	-0.55282	0.00816936	0.259845		0	1	0	0
cg22053721	HCG4	Body	N_Shore	47.9 ± 3.2	49.9 ± 2.5	2.00046	0.00817714	0.259926	rs1611203	3	1	0	0
cg20116869			N_Shelf	68.8 ± 1.7	70.2 ± 2.2	1.48352	0.00819242	0.260012		0	0	1	0
cg21009935	LRP5	Body	Island	90.8 ± 1	90.2 ± 1.3	-0.579664	0.00819282	0.260012		0	0	2	0
cg00323962	RADIL	Body	S_Shelf	79.7 ± 1.9	78.7 ± 2.1	-0.944348	0.00820941	0.260175		2	0	0	0
cg13497563	HCG4	Body	Island	10.8 ± 1.1	11.5 ± 1.1	0.683386	0.00821103	0.260175	rs61729757	1	0	0	0
cg19549465				95.5 ± 0.4	95.3 ± 0.5	-0.245524	0.00821821	0.260175	rs36086084	0	2	0	0
cg01329495				84.8 ± 1	84 ± 1.5	-0.844331	0.00821839	0.260175		210	160	59	0
cg19672384			N_Shelf	59.9 ± 1.7	58.7 ± 2	-1.19186	0.00823017	0.260175	rs35877814	7	1	0	0
cg07737469				66.2 ± 2.2	67.3 ± 2.2	1.17973	0.00830498	0.260833		2	4	1	0
cg02885021	CHRNA7	Body		70.4 ± 1.3	69.5 ± 1.7	-0.874069	0.00832435	0.261086		37	29	8	0
cg06792154	ATAD5	TSS1500	N_Shore	51.6 ± 1.5	50.4 ± 2.1	-1.19318	0.00834046	0.261136		2	2	0	0
cg10976870	ADAMTS7	Body	Island	79.4 ± 1.7	78.5 ± 1.7	-0.841175	0.0083495	0.261194	rs56679199	0	2	0	0
cg01278720			Island	22 ± 2.4	23.5 ± 2.3	1.56838	0.0083658	0.261406		0	0	2	0
cg15153068	MYT1L	5'UTR		58.7 ± 4.2	56.4 ± 4	-2.33031	0.00838355	0.261535		2	2	1	0
cg24470657	GSTA1	Body		74.8 ± 1.5	73.6 ± 2.2	-1.16583	0.00838472	0.261535		1	0	1	0
cg05796223	SLC7A5P2	TSS1500	S_Shore	39.9 ± 3.8	43 ± 3.8	3.1452	0.00839715	0.261695		0	0	2	0
cg17866181			S_Shore	83.1 ± 2.5	81.7 ± 2.5	-1.38634	0.00840041	0.261702		3	6	6	0
cg21201844	HIST1H2BK;HIST1H2AH	1stExon;TSS1500	Island	17.6 ± 1.2	18.4 ± 1.6	0.76003	0.00840902	0.261702		1	0	0	0
cg19349217	HCG4P6	TSS1500	Island	6.6 ± 1	7.2 ± 1	0.586856	0.00841428	0.261747		2	1	0	0
cg06363918	NACA2;NACA2	1stExon;5'UTR		91.6 ± 1	90.9 ± 1.3	-0.679033	0.00844147	0.261973		2	0	0	0
cg24924731	MYBL2	TSS1500	N_Shore	57.5 ± 1.8	56.5 ± 2.1	-0.976614	0.00846216	0.262057		223	15	0	0
cg23784912	ZNF519	TSS200	S_Shore	8.7 ± 0.8	9.3 ± 1.1	0.535061	0.00846231	0.262057	rs76107211	0	0	1	0
cg08660064				76.9 ± 1.9	75.5 ± 3	-1.43606	0.00848187	0.262146		1	0	0	0
cg09069579			Island	14.3 ± 1.3	15.5 ± 1.8	1.16096	0.00848557	0.26216		0	0	0	1
cg08306365				73.9 ± 1.7	72.7 ± 1.8	-1.15267	0.00848732	0.26216		7	0	0	0
cg00471110			N_Shore	81 ± 1.7	79.9 ± 1.9	-1.15162	0.00849495	0.262265	rs77368086	0	4	0	0
cg06203720	AURKAIP1;AURKAIP1;AURKAIP1	Body;Body;Body	Island	32.5 ± 3.8	34.9 ± 3.2	2.42775	0.00850479	0.262334		0	0	1	0
cg23281456				82.7 ± 1.4	82 ± 1.4	-0.746866	0.00851718	0.262414	rs188319	131	63	9	0
cg17140133				91 ± 1.4	89.9 ± 2.3	-1.12997	0.00852249	0.262467		40	3	0	0
cg11430362	ASAH2B	5'UTR	S_Shore	23.4 ± 7.3	19.3 ± 4.5	-4.14032	0.00852641	0.262504	rs34662564	0	1	0	0
cg11667643			Island	76.2 ± 1.9	75.2 ± 2	-1.03139	0.0085321	0.262511	rs28432092	0	0	3	0
cg02150926				75.7 ± 2.2	73.8 ± 2.6	-1.93028	0.0085423	0.262586	rs3829429	0	3	0	0
cg16650443	MAD1L1;MAD1L1;MAD1L1	Body;Body;Body	N_Shore	91.5 ± 0.8	91 ± 1.2	-0.4907	0.00854955	0.262645		0	4	7	0
cg24348466				88.2 ± 1.3	87.6 ± 1.4	-0.644039	0.00857631	0.262844	rs11705844	175	1	0	0
cg12260249	ZNF605;ZNF605	TSS200;TSS200	S_Shore	10.4 ± 1.2	11.2 ± 1.3	0.771169	0.0086521	0.262864		0	0	0	1
cg23238918			Island	4.6 ± 0.6	4.9 ± 0.6	0.359956	0.00866299	0.262962		0	3	1	0
cg22058467				57.8 ± 1.5	57 ± 1.5	-0.800224	0.00868702	0.263151		492	44	1	0
cg27129076				86.1 ± 1.2	85.4 ± 1.4	-0.680948	0.00869271	0.263241		332	403	56	0
cg17884016	C7orf28B	Body	N_Shore	60.2 ± 3.8	62.8 ± 3.3	2.60494	0.00870176	0.263382		0	0	1	0
cg00620824	HLA-C	TSS1500	S_Shore	37.7 ± 6.3	41 ± 7.1	3.23812	0.00872143	0.26355	rs34622008	0	0	1	0
cg24314430	VTI1A;ZDHHC6	1stExon;TSS1500	Island	10.9 ± 1.1	11.7 ± 1.3	0.768036	0.00874551	0.263668		0	1	0	0
cg10715161				54.9 ± 2.1	53.6 ± 2.7	-1.27349	0.0087555	0.263707	rs58224166	0	0	1	0
cg18415147			N_Shore	78 ± 1.9	76.7 ± 2.3	-1.30663	0.00877537	0.26375		0	1	0	0
cg04968084	LARP4B	TSS1500		76.3 ± 1.7	75.5 ± 1.9	-0.85172	0.0087783	0.26375		2	0	0	0
cg05641882	CXCL3	TSS200	Island	10.8 ± 1.2	11.8 ± 1.5	0.995117	0.00877998	0.26375		0	1	0	0
cg11955727				85.6 ± 1.6	85 ± 1.6	-0.639242	0.00878843	0.26375		0	0	4	0
cg15880498				89.9 ± 0.9	89.3 ± 1.3	-0.642298	0.00881602	0.263892		139	8	0	0
cg27289501				88.8 ± 1.1	87.7 ± 2	-1.06593	0.00883347	0.264015		0	1	0	0
cg11357221				80.7 ± 1.4	80 ± 1.5	-0.671371	0.00883381	0.264015		157	90	4	0
cg26605774	BANP;BANP	Body;Body	Island	91.5 ± 1	91 ± 1	-0.495079	0.00883409	0.264015		1	0	0	0
cg21152376			Island	32.5 ± 2.6	34 ± 2.3	1.51425	0.00884104	0.264042		3	0	0	1
cg20837171				81.4 ± 2.7	80.3 ± 3	-1.17188	0.00884227	0.264048		0	0	0	1
cg24402990	MIR548B;FAM184A;FAM184A	Body;5'UTR;Body		57.8 ± 3.2	56 ± 3.3	-1.87915	0.00885385	0.26413		2	0	0	0
cg16339943	BMS1	TSS200	Island	17.3 ± 1.6	18.3 ± 2	1.07612	0.00885966	0.264146		1	0	0	0
cg05900785			Island	31.9 ± 3	33.8 ± 2.8	1.88274	0.00886083	0.264146		0	2	0	0
cg05892902	ATP7A;PGAM4	5'UTR;1stExon		82 ± 1.4	81.2 ± 1.6	-0.822143	0.00886474	0.26418		2	2	3	0
cg17514291	SORD	Body		76.1 ± 2	74.6 ± 2.6	-1.53818	0.00888743	0.264449	rs78916902	5	2	0	0
cg00283771				88.4 ± 1.2	87.8 ± 1.3	-0.687645	0.00889051	0.264483		0	2	1	0
cg25034625			N_Shelf	49 ± 1.3	48.1 ± 1.5	-0.811639	0.00890792	0.264566		7	1	1	0
cg14544999	ZSCAN5A	TSS1500	S_Shore	82.2 ± 1.4	81.3 ± 1.8	-0.918888	0.00892512	0.26463		0	1	0	0
cg19260144			N_Shore	68.5 ± 2.2	67.2 ± 2.3	-1.28974	0.0089261	0.26463		13	0	1	0
cg27064266	HIST1H2AL	1stExon	Island	11.7 ± 1.1	12.4 ± 1.4	0.722956	0.00896446	0.264853		7	5	0	0
cg22344661				90.8 ± 1.3	90.1 ± 1.5	-0.744305	0.00898333	0.265058		0	0	1	0
cg15886919	METTL2B	TSS200	Island	5.8 ± 0.6	6.1 ± 0.6	0.32283	0.00898761	0.26506		0	1	0	0
cg10859177				47.8 ± 5	50.8 ± 3.7	3.01018	0.00900796	0.265174	rs71644077	1	3	1	0
cg21518974	CADM2;CADM2	Body;Body		84.5 ± 1.8	83.4 ± 1.8	-1.1416	0.0090189	0.265271		5	4	0	0
cg15996647				77.7 ± 2.2	76.3 ± 2.4	-1.41312	0.00904825	0.265582		9	8	1	0
cg12528485				76.3 ± 2	74.8 ± 2.1	-1.45321	0.00904846	0.265582		8	7	1	0
cg14375944			S_Shelf	48.9 ± 4.1	51.6 ± 4.2	2.7358	0.0090577	0.265617		16	0	0	0
cg03536686			Island	96.4 ± 0.4	96.2 ± 0.4	-0.237964	0.00911636	0.266002		1	0	1	0
cg11806680	PCDHA6;PCDHA2;PCDHA1;PCDHA7;PCDHA1;PCDHA6;PCDHA5;PCDHA9;PCDHA9;PCDHA3;PCDHA4;PCDHA8	Body;Body;Body;Body;Body;Body;Body;1stExon;1stExon;Body;Body;Body	Island	39.7 ± 3.2	42.6 ± 3.8	2.87745	0.00911977	0.266008		8	1	1	0
cg18738114				84.1 ± 1.3	83.3 ± 1.6	-0.751449	0.00917078	0.266532		82	5	0	0
cg07512790	C14orf45	Body	S_Shelf	58.4 ± 1.6	57.3 ± 2.3	-1.10194	0.009177	0.266532		40	6	0	0
cg24441383	PLEKHA5;PLEKHA5	Body;Body	Island	93.9 ± 0.4	93.6 ± 0.7	-0.306534	0.00919925	0.26694		1	0	0	0
cg24329374	NIPSNAP3A;NIPSNAP3A	1stExon;5'UTR	Island	11 ± 1.1	11.8 ± 1.4	0.73435	0.00924096	0.26717	rs10622027	1	0	0	0
cg19565920	TGM5;TGM5	TSS1500;TSS1500		84 ± 1.6	83.3 ± 1.6	-0.710692	0.00924876	0.26727		0	1	0	0
cg22648282	C17orf51	Body	N_Shore	43.9 ± 4.6	47.1 ± 4.7	3.22025	0.009259	0.267361		0	1	0	0
cg07033876			S_Shore	79.7 ± 1.6	78.7 ± 1.9	-0.950885	0.00927303	0.267379		34	7	0	0
cg24758019	MST1;RNF123	TSS1500;TSS200	Island	12.8 ± 1.1	13.5 ± 1.1	0.682969	0.00930872	0.267618		0	0	1	0
cg18087694	RFPL4A	TSS1500		53.1 ± 4.2	55.7 ± 3.9	2.59503	0.00934062	0.267713	rs12463342	0	0	1	0
cg24385450	NOP14	Body	Island	92 ± 0.7	91.3 ± 1.3	-0.650219	0.00934101	0.267713	rs72320657	0	0	1	0
cg25837207	PCGF3	5'UTR	Island	96.4 ± 0.2	96.2 ± 0.3	-0.190894	0.00934829	0.267713		0	0	3	0
cg19485271			N_Shelf	74.2 ± 1.5	73.3 ± 1.8	-0.91826	0.00939992	0.267753		32	0	0	0
cg25723959	FRMPD2;FRMPD2;FRMPD2L1;FRMPD2;FRMPD2;FRMPD2;FRMPD2L1	Body;5'UTR;Body;Body;Body;Body;Body		78.9 ± 1.8	77.9 ± 2	-1.02015	0.00940791	0.267761		0	0	2	0
cg01188284	ZNF12;ZNF12	TSS200;TSS200	Island	7.1 ± 0.5	6.8 ± 0.5	-0.232992	0.00941228	0.267761		0	2	0	0
cg10986104	FARP1	Body		78.4 ± 1.9	76.8 ± 3.3	-1.61037	0.00941438	0.267765		1	0	0	0
cg06503831	FLJ40504	Body	Island	33.4 ± 4.9	36.8 ± 4.3	3.43267	0.00945187	0.268157		0	1	0	0
cg09748952			N_Shore	28.9 ± 2.6	30.5 ± 2.6	1.61679	0.00946963	0.26817		0	1	0	0
cg05499272	TNXB	Body		92.2 ± 0.7	91.9 ± 0.8	-0.286121	0.00947627	0.26817		0	1	4	0
cg15713058	PPP1R2P1	Body	Island	51 ± 3.2	53.1 ± 3.2	2.07736	0.00949389	0.268286		0	3	0	0
cg24883413	TMED2	3'UTR	N_Shelf	59 ± 3.1	61 ± 2.8	2.03971	0.00951097	0.26834		1	0	0	0
cg05476956	PCDHB13	1stExon	Island	33.4 ± 3.2	35.9 ± 3.3	2.58627	0.0095157	0.26834		3	3	1	0
cg01367498				73.9 ± 1.1	73 ± 1.8	-0.880933	0.00951717	0.26834		89	38	2	0
cg08684477	ZCCHC14	Body		41.8 ± 3.3	43.6 ± 3.1	1.72586	0.009539	0.268397		0	0	1	0
cg18672602	LOC220729	TSS1500	Island	13.2 ± 1.2	14.1 ± 1.5	0.846677	0.00954587	0.268397	rs2636939	1	1	1	0
cg09448062	LOC100131434	Body	N_Shelf	78.2 ± 1.7	76.4 ± 2.6	-1.801	0.00957209	0.268397	rs489625	0	0	1	0
cg24708854	HNRNPCL1;LOC649330	Body;1stExon		83 ± 1.8	81.7 ± 2.1	-1.30985	0.00958035	0.268446	rs848418	0	1	1	0
cg25326048			Island	18.3 ± 1.3	19.5 ± 1.8	1.20761	0.00958775	0.268446		0	0	1	0
cg06006633				85.7 ± 1.5	86.4 ± 1.3	0.639104	0.00960912	0.268702		2	0	0	0
cg27536084	LARP4;LARP4;LARP4;LARP4;LARP4	3'UTR;3'UTR;3'UTR;3'UTR;3'UTR		74.2 ± 2.5	72.9 ± 2.8	-1.23628	0.00961582	0.268731		0	1	0	0
cg06533244			N_Shore	12.7 ± 1.1	13.4 ± 1.1	0.726244	0.00961741	0.268731		1	0	0	0
cg18529294	C2orf79;CENPO	TSS1500;Body	S_Shore	8.8 ± 1	9.5 ± 1.1	0.679377	0.00965757	0.268731		0	1	0	0
cg09435109	ZNF813	TSS1500	N_Shore	16.3 ± 1.2	17.4 ± 1.7	1.03666	0.00967495	0.268742		1	0	0	0
cg00733315				50.4 ± 2	51.8 ± 2	1.45704	0.00967739	0.268742		1	2	1	0
cg19246701				72.3 ± 2	71.1 ± 2	-1.18784	0.00972354	0.269057		13	2	0	0
cg15441864			Island	17 ± 1.7	18 ± 1.8	1.04657	0.00972977	0.269087		2	5	11	0
cg11451367	NR2F1	1stExon	Island	13.6 ± 1.1	14.3 ± 1.2	0.692817	0.00974048	0.26918		0	1	0	0
cg11430719	DGCR6	TSS200	Island	12.8 ± 1.3	13.7 ± 1.6	0.836284	0.00976796	0.269296		0	0	1	0
cg13504410	DYNC1I2	Body	S_Shelf	68.6 ± 2.7	66.9 ± 3.4	-1.64148	0.00977711	0.269354		1	0	0	0
cg06284696	LOC283922	TSS200	Island	5.9 ± 0.6	6.2 ± 0.5	0.262588	0.00978399	0.269397		0	0	1	0
cg06216009				83.3 ± 1.6	82.5 ± 1.7	-0.868645	0.00978542	0.269397		0	1	0	0
cg03963784				69.7 ± 2	68.3 ± 2.2	-1.36055	0.00979368	0.269451		146	173	101	0
cg26744859	POM121	5'UTR	Island	15.6 ± 1.7	16.7 ± 1.9	1.06357	0.00980275	0.269505		0	2	0	0
cg25863503	HIST1H4K	1stExon	Island	11 ± 1.1	11.7 ± 1.3	0.682333	0.00980361	0.269505	rs56342784	0	0	1	0
cg24726333				85.1 ± 1.3	84 ± 1.6	-1.02567	0.00980908	0.269505		0	1	0	0
cg17320440	ADAMTSL2;ADAMTSL2	Body;Body	Island	86.2 ± 1.7	85.4 ± 1.8	-0.82493	0.0098116	0.269505		0	0	0	1
cg08897010	COL28A1	Body		88.6 ± 1.2	87.8 ± 1.7	-0.770757	0.00981227	0.269505		126	212	0	0
cg18775566	HSD17B4	Body		81.5 ± 1.1	80.7 ± 1.6	-0.793981	0.00981257	0.269505		245	120	7	0
cg14471455				63.2 ± 2.6	65 ± 2.6	1.82185	0.00981659	0.269529		0	0	1	0
cg06289868			Island	31.5 ± 2.2	32.9 ± 2.4	1.37528	0.00981717	0.26953		0	1	1	0
cg23198529			Island	9.2 ± 0.7	9.6 ± 0.8	0.425965	0.00983932	0.269755		0	1	0	0
cg05530021	COX11;COX11;COX11;COX11;STXBP4;COX11	1stExon;Body;Body;1stExon;TSS1500;1stExon	Island	6.4 ± 0.4	6.8 ± 0.5	0.34724	0.00984874	0.269894		1	0	0	0
cg15898026	WDR45;WDR45;WDR45	5'UTR;1stExon;5'UTR	N_Shore	72.2 ± 2	71 ± 2.5	-1.23459	0.00986746	0.269959		0	0	1	0
cg22900519			N_Shelf	75 ± 2	73.8 ± 2.5	-1.13616	0.00986784	0.269959		41	10	0	0
cg05557027				53 ± 5.6	56.4 ± 5	3.4065	0.0098736	0.270036		1	0	0	1
cg19801460	ZNF431	Body		17.2 ± 1.2	18.4 ± 2.1	1.17458	0.00987973	0.27005		0	0	1	0
cg02276269	UFC1	TSS1500		68.7 ± 1.8	67.7 ± 2.2	-1.03327	0.00987999	0.27005		7	0	0	0
cg08035872	IQCG;RPL35A	5'UTR;Body		34.6 ± 5	38.1 ± 4.5	3.464	0.00988832	0.27012		6	2	1	0
cg06908985				73.8 ± 1.7	72.8 ± 2.2	-1.00866	0.00989563	0.270164	rs71636383	170	406	24	0
cg02006904	MIR492	TSS200		74.3 ± 1.7	73.5 ± 1.8	-0.749423	0.00992876	0.270405		1	0	0	0
cg00140494	NFATC1;NFATC1;NFATC1;NFATC1	Body;Body;Body;Body	Island	85 ± 1.4	84.4 ± 1.4	-0.612739	0.00993032	0.270405		0	0	1	0
cg01058711	MFSD2A;MFSD2A	Body;Body		50.8 ± 1.9	49.5 ± 2.7	-1.35952	0.00993132	0.270405	rs55730353	0	1	1	0
cg16214245	TCP10L2;TCP10L2	5'UTR;1stExon	N_Shelf	75.1 ± 1.8	76.5 ± 1.9	1.34967	0.00994254	0.270465		0	0	1	0
cg13437084	HADHB;HADHA;HADHA	TSS200;1stExon;5'UTR	Island	12.9 ± 2.2	12.1 ± 2.2	-0.833772	0.00995452	0.270614		0	2	0	0
cg09468937			N_Shelf	89.1 ± 1.9	87.9 ± 2.4	-1.20485	0.00997414	0.270718		0	1	0	0
cg01125563				63.9 ± 2.3	62 ± 3.9	-1.90333	0.00999248	0.270775		265	28	0	0
cg25520495				26.4 ± 1.9	27.9 ± 2.4	1.46388	0.0100054	0.270836	rs80267653	0	1	6	0
cg17526060	RNF25;STK36	Body;TSS1500	N_Shore	69.2 ± 2.2	68 ± 2.5	-1.16227	0.0100091	0.270849		10	2	0	0
cg01886234	DDX19B;DDX19B;DDX19B	3'UTR;3'UTR;3'UTR		81.7 ± 1.3	80.9 ± 1.7	-0.76169	0.0100216	0.270895		0	0	1	0
cg24312321	ZFAND6	3'UTR		84.5 ± 1.3	83.8 ± 1.4	-0.726225	0.0100349	0.270902		0	1	0	0
cg23670121				80.5 ± 1.5	79.7 ± 1.9	-0.804489	0.0100511	0.270902		3	1	0	0
cg27420365	LOC650623	Body	S_Shore	75.8 ± 3.1	74.7 ± 3.1	-1.08928	0.0100535	0.270902		1	0	0	0
cg25393574	ZNF486	TSS200		30.7 ± 1.9	32 ± 2.1	1.34112	0.0100553	0.270902		5	6	3	0
cg05225196			N_Shore	83.2 ± 1.7	82 ± 2	-1.11315	0.0100576	0.270902		0	1	0	0
cg05853159			Island	10.3 ± 1	11 ± 1.5	0.739817	0.0100625	0.270902		1	0	0	0
cg01200086			N_Shelf	79 ± 1.6	78.3 ± 1.6	-0.701546	0.0101026	0.27127		2	3	0	0
cg26022242	HSPA7	Body	S_Shore	69.6 ± 2.9	68.2 ± 2.7	-1.42804	0.01014	0.271395	rs386730	0	0	1	0
cg03889479			N_Shore	21.5 ± 1.7	22.4 ± 2	0.882872	0.0101442	0.271395	rs828492	2	5	0	0
cg20552012	LOC440910	Body	Island	43.6 ± 3.5	45.6 ± 2.8	1.9718	0.0101499	0.271413		0	2	1	0
cg21292012				65.8 ± 3.4	64.6 ± 2.6	-1.21246	0.0101585	0.271413		0	6	0	0
cg10243301			S_Shore	19.6 ± 1.8	18.9 ± 1.9	-0.727889	0.0101606	0.271413		2	1	0	0
cg06058235	F8;H2AFB1;F8A3;F8A1;F8;F8A2;H2AFB3	Body;1stExon;TSS1500;TSS1500;Body;TSS1500;1stExon	Island	86.1 ± 1.4	85.2 ± 2	-0.894312	0.0101698	0.271413		0	0	2	0
cg16438066			N_Shelf	78.2 ± 1.3	77.4 ± 1.7	-0.794054	0.010176	0.271413		80	3	0	0
cg09167825				83.4 ± 1.6	82.5 ± 2.1	-0.86053	0.0101858	0.271413		1	2	0	0
cg00371950			Island	35.2 ± 2.1	36.5 ± 2.4	1.3728	0.0102059	0.271413		0	3	0	0
cg10445447				81.9 ± 1.1	81 ± 1.6	-0.965292	0.0102086	0.271413		0	0	1	0
cg13525428	HS6ST1	TSS200	Island	9.9 ± 1	10.5 ± 1.2	0.604336	0.0102155	0.271506	rs4274545	0	0	1	0
cg03454927				10.4 ± 0.9	11.1 ± 1.1	0.620201	0.0102252	0.271554		2	2	0	0
cg20594433	GGTLC2;POM121L1P	TSS1500;TSS1500	S_Shore	63.2 ± 2.4	62 ± 2.8	-1.2249	0.010227	0.271554	rs12484632	640	41	0	0
cg02237493	ZNF100	Body	Island	18.8 ± 1.5	19.9 ± 1.8	1.06426	0.0102436	0.271687		3	0	0	0
cg23452503			S_Shore	79.5 ± 1.4	78.6 ± 1.9	-0.929627	0.0102493	0.271703	rs4911852	0	15	0	0
cg04394795			Island	6.2 ± 0.7	6.9 ± 1.1	0.637728	0.0102624	0.271728		0	0	2	0
cg04996097				68.8 ± 2	67.5 ± 2.7	-1.28696	0.0102696	0.271728		6	12	0	0
cg10294960	FLJ39653;FLJ39653	Body;Body	Island	45.9 ± 1.5	45.2 ± 2	-0.745519	0.0102989	0.271764		0	1	0	0
cg06570311	NME2;NME2;NME1-NME2	TSS1500;TSS1500;Body	N_Shore	67.3 ± 1.6	66.4 ± 1.6	-0.895577	0.0103627	0.272052		426	13	0	0
cg23575754			Island	28.7 ± 3	30.5 ± 2.6	1.84273	0.010364	0.27207		0	2	0	0
cg16708281	FOXD4L1;FOXD4L1	1stExon;5'UTR	N_Shore	26.1 ± 1.5	27.3 ± 1.8	1.16063	0.0103733	0.272152	rs2757968	0	0	6	0
cg04338134	FAM96B;CES2;FAM96B;CES2	TSS1500;1stExon;TSS1500;1stExon	N_Shore	28.4 ± 4.1	31.2 ± 3.8	2.77104	0.0103857	0.272178		0	0	1	0
cg15506126			N_Shore	12.2 ± 1.2	13.1 ± 1.5	0.868142	0.0104018	0.272324	rs74637832	1	1	0	0
cg01297500	CCR1	Body		80.6 ± 1	79.9 ± 1.5	-0.729593	0.0104159	0.272473		1	0	0	0
cg23375972				36.1 ± 2.8	38.3 ± 3.8	2.2723	0.0104225	0.272497		2	1	0	0
cg06963421	CCDC146	TSS1500	N_Shore	14.8 ± 2	16 ± 2.1	1.277	0.0104428	0.272532		0	0	1	0
cg08329070	FGFR1OP2	Body		68.5 ± 2.8	66.5 ± 3.7	-1.96168	0.010445	0.272554		1	0	0	0
cg05178316	PRPF6	Body	Island	51.3 ± 2.8	52.6 ± 2.8	1.29623	0.010481	0.272792		0	1	0	0
cg02243096				79 ± 1.7	78.2 ± 2	-0.754283	0.0105113	0.272869		2	1	0	0
cg07044303	INTS4L2	Body		72.1 ± 2.4	70.9 ± 2.8	-1.18079	0.0105305	0.272914		0	0	2	0
cg21758171	GPR133	Body	Island	85.1 ± 1.6	84.2 ± 1.8	-0.941436	0.0105627	0.273105		0	1	0	0
cg01174327				87.2 ± 1.8	86.2 ± 2	-0.921034	0.0105741	0.273254	rs4758219	1	0	0	0
cg05966241	ATP6V0D1	TSS1500	S_Shore	30.7 ± 2.3	28.7 ± 2.7	-2.00978	0.0105783	0.273285		6	0	0	0
cg25251249	FAM18B	TSS200	N_Shore	11.1 ± 1.1	11.7 ± 1.2	0.622802	0.0106033	0.273439	rs59588820	0	0	1	0
cg21134501				82.8 ± 1.6	81.7 ± 1.7	-1.02963	0.010606	0.273439		5	0	1	0
cg10018203			N_Shore	71.5 ± 1.6	70.2 ± 2.5	-1.23212	0.0106148	0.273439		0	0	1	0
cg03696126				46.1 ± 2	44.9 ± 2.5	-1.21094	0.0106152	0.273439	rs4769131	5	1	0	0
cg09325695	MIPOL1	Body		86.7 ± 1.2	85.9 ± 1.4	-0.785385	0.010617	0.273439		176	327	44	0
cg13321114	HCG4	Body	Island	27 ± 2.8	28.7 ± 2.5	1.72957	0.0106181	0.273441		2	2	0	0
cg11171224			Island	4.8 ± 0.4	4.9 ± 0.4	0.158345	0.0106253	0.273451		0	0	1	0
cg23137666			S_Shelf	71 ± 2.6	69.8 ± 2.1	-1.13248	0.0106359	0.273451		0	1	1	0
cg27358585	HLA-C	TSS200	Island	11.2 ± 1.1	11.9 ± 1.4	0.673204	0.0106362	0.273451	rs2844622	1	0	0	0
cg01769729				86.9 ± 1	86.2 ± 1.4	-0.702541	0.0106364	0.273451		69	2	0	0
cg00198680			Island	52.9 ± 3.1	55.2 ± 3.8	2.30738	0.010664	0.27363	rs434070	0	0	1	0
cg18353638			Island	13.6 ± 1.1	14.5 ± 1.5	0.871781	0.0106642	0.27363		0	0	1	0
cg25976453			Island	46.3 ± 3.9	48.7 ± 3.2	2.47969	0.0106699	0.27363		0	0	1	0
cg18824501				79 ± 2	77.9 ± 2	-1.19399	0.0106816	0.273732		149	24	0	0
cg04601296			Island	31.3 ± 3	33.2 ± 2.2	1.88549	0.0107049	0.27383		0	0	1	0
cg04174466			Island	24.7 ± 3.1	26.2 ± 2.6	1.45685	0.0107568	0.274096	rs8001096	3	2	0	0
cg05760417	AHCTF1;AHCTF1	1stExon;5'UTR	Island	48.3 ± 2.3	46.7 ± 3.4	-1.65519	0.0107772	0.274155		0	0	1	0
cg07685606				76.7 ± 2.4	75.3 ± 2.1	-1.38403	0.0107805	0.274155		0	0	1	0
cg17161483			N_Shore	28 ± 2.4	29.8 ± 2.4	1.81053	0.0108325	0.274557		0	1	1	0
cg18547391				84 ± 1.6	83 ± 1.6	-0.985951	0.0108614	0.274785		9	1	0	0
cg15351061				91.9 ± 0.7	91.5 ± 0.9	-0.491139	0.0108624	0.274796		0	2	0	0
cg08663953				73.4 ± 1.6	72.2 ± 2.5	-1.23934	0.0108963	0.275059		0	0	1	0
cg24304733	ZNF566;ZNF566;ZNF566;ZNF566	5'UTR;5'UTR;5'UTR;5'UTR	N_Shelf	56.4 ± 1.5	55.9 ± 1.4	-0.503929	0.0109291	0.275098		10	1	0	0
cg06212945	HLA-G	Body	Island	17.9 ± 2	18.9 ± 2.3	1.07483	0.0109348	0.275098	rs56292880	0	3	1	0
cg01881993	RABGEF1	TSS1500	N_Shore	30.9 ± 2.5	32.7 ± 2.6	1.8665	0.0109414	0.275098		0	1	0	0
cg14542004			S_Shore	40.2 ± 3.7	43.1 ± 3.5	2.88529	0.0109459	0.275098		0	3	1	0
cg24577167			S_Shore	85.6 ± 1.7	84.6 ± 1.8	-1.03627	0.0109461	0.275098	rs10775120	0	0	2	0
cg21944459	FAM9C	Body		40.1 ± 3.1	41.6 ± 2.9	1.5051	0.0109544	0.275098		0	1	0	0
cg02311040	LOC728554	Body	S_Shelf	88.5 ± 1.1	88.1 ± 1.1	-0.39368	0.0109604	0.275098		0	0	1	0
cg10369313				83.9 ± 1.4	83 ± 1.8	-0.818736	0.0109694	0.275098		130	719	6	0
cg01609081	CTBP1;CTBP1	Body;Body	Island	81.6 ± 1.7	81.1 ± 1.7	-0.525405	0.0109768	0.275098		3	0	0	0
cg16068096	LOC728190;LOC439994	Body;Body	Island	12.1 ± 1.4	12.7 ± 1.4	0.68986	0.0109785	0.275098	rs2767166	0	0	2	0
cg25770948				78.7 ± 2.7	76.9 ± 3	-1.80785	0.0109897	0.275098		1	0	0	0
cg17404532	CYP21A2;CYP21A2	TSS200;TSS200		65.9 ± 2.6	67.1 ± 2.5	1.15507	0.0109909	0.275098		0	0	1	0
cg02500479	PCDHA7;PCDHA13;PCDHA12;PCDHA6;PCDHA10;PCDHA4;PCDHA11;PCDHA8;PCDHA1;PCDHA2;PCDHA6;PCDHA1;PCDHA9;PCDHA13;PCDHA5;PCDHA3;PCDHA10	Body;1stExon;Body;Body;Body;Body;Body;Body;Body;Body;Body;Body;Body;1stExon;Body;Body;Body	Island	36.5 ± 2.6	38.2 ± 3	1.7041	0.0110354	0.275339		1	0	0	0
cg01320648	KIAA1109	TSS1500		55.5 ± 1.3	54.5 ± 1.6	-0.949832	0.011059	0.275391		10	7	2	0
cg02203680	RRN3P3	Body		83.7 ± 1.6	83 ± 1.7	-0.760189	0.011063	0.275391		0	0	1	0
cg11190240				81.1 ± 1.7	81.9 ± 2	0.797742	0.0110645	0.275391		1	3	0	0
cg10560052			Island	79.7 ± 2.4	78.2 ± 2.3	-1.53571	0.0110695	0.275391	rs17420384	0	0	2	0
cg27169713	C2orf27A	Body		84.5 ± 1.9	83.5 ± 1.9	-0.933343	0.0110937	0.275429	rs6739766	0	4	0	0
cg21578783	CALCOCO2	5'UTR	S_Shelf	77 ± 1.8	76.1 ± 2	-0.898376	0.0110948	0.275441		2	0	0	0
cg05104351			Island	55.9 ± 3.1	54.3 ± 3.1	-1.58328	0.0110971	0.275477		11	7	1	0
cg24688977	SLC10A7;SLC10A7	Body;Body		85.2 ± 1.5	84.6 ± 1.8	-0.589878	0.0111049	0.27549		1	0	0	0
cg04181121				78.9 ± 1.4	77.9 ± 2.2	-1.04284	0.0111055	0.27549		14	0	0	0
cg14397009			N_Shore	76 ± 2.3	74.7 ± 2.3	-1.31905	0.0111186	0.275587		1	1	6	0
cg22191803	BCL7A;BCL7A	3'UTR;3'UTR		87.8 ± 1.4	87.1 ± 1.6	-0.717007	0.011135	0.275796		0	1	0	0
cg14348441	IPCEF1;IPCEF1;IPCEF1	5'UTR;5'UTR;5'UTR		76.1 ± 2.5	75 ± 2.3	-1.04523	0.0111803	0.275962		93	3	0	0
cg11864592				17.7 ± 1.4	18.7 ± 1.9	0.966654	0.0111981	0.276064		0	1	0	0
cg12991976				84.3 ± 1.6	83.2 ± 2	-1.10549	0.0112137	0.276155	rs7966025	1	1	0	0
cg08348949	PCDHB9	1stExon	Island	41.3 ± 2.3	42.9 ± 2.3	1.56476	0.0112325	0.276244	rs17844526	1	7	7	0
cg23131131	LOC391322	TSS200	Island	10.2 ± 1.1	10.9 ± 1.3	0.699342	0.0112419	0.276244		0	2	0	0
cg22771332	LOC401010	Body	N_Shore	54.3 ± 2.4	56 ± 2.5	1.67857	0.011244	0.276244		0	0	1	0
cg24638667	METTL2B	TSS200	N_Shore	7.2 ± 0.4	7.6 ± 0.7	0.435005	0.0112533	0.276368		0	0	1	0
cg24948782	UTP18	Body	S_Shelf	70.6 ± 2.2	69.4 ± 2.6	-1.15999	0.0112896	0.27652		1	0	0	0
cg27062644			S_Shore	35.7 ± 3.4	37.8 ± 3.2	2.13202	0.0113083	0.276554		0	0	1	0
cg18334542				81.2 ± 1.4	80.1 ± 2	-1.0793	0.0113206	0.276554	rs71298613	1	0	0	0
cg05872026			N_Shore	89.2 ± 1.1	88.4 ± 1.1	-0.736326	0.0113216	0.276554		0	0	1	0
cg08368496				82.2 ± 1.3	81.6 ± 1.3	-0.596021	0.0113443	0.276652		11	3	0	0
cg26089827				91.6 ± 1.1	90.9 ± 1.5	-0.74343	0.0113455	0.276652		0	0	1	0
cg23812013				81.9 ± 2.3	80.8 ± 2.5	-1.02752	0.0113529	0.276677		1	0	5	0
cg23028840	AGAP5	TSS200		92.8 ± 0.5	92.4 ± 0.8	-0.378208	0.0113576	0.276677		0	2	0	0
cg11386746	CDH15	TSS1500	N_Shore	23.8 ± 1.2	24.8 ± 2.1	0.964198	0.011362	0.276725		21	3	0	0
cg15924397			N_Shelf	60.8 ± 3.7	62.7 ± 3.9	1.89735	0.0113687	0.276786		1	1	0	0
cg20679403				79.9 ± 1.9	76.4 ± 7.9	-3.53764	0.011378	0.2768		1	0	0	0
cg18605729			Island	18.1 ± 1.5	19.1 ± 1.6	0.994903	0.011408	0.276909		1	0	0	0
cg05035620				71.6 ± 2.9	69.7 ± 2.7	-1.85334	0.0114321	0.276977		0	0	3	0
cg02954835				77.8 ± 3.5	76 ± 2.8	-1.77708	0.011438	0.276977		2	0	0	0
cg21520950			Island	15.6 ± 1.6	16.7 ± 1.7	1.08809	0.0114498	0.276977		0	0	1	0
cg11645198	BMS1P4	TSS200	Island	7.6 ± 0.6	7.3 ± 0.6	-0.320196	0.0114506	0.276977		1	0	1	0
cg27577149	PCDHGA1;PCDHGA1	1stExon;1stExon	Island	45.5 ± 3.2	48.2 ± 3.9	2.65017	0.0114909	0.277132		0	2	4	0
cg22613969	KRTAP10-2;C21orf29	TSS1500;Body		70.7 ± 2.4	69.4 ± 3	-1.34994	0.011494	0.277137		0	0	1	0
cg04277319			Island	94.1 ± 0.5	93.8 ± 0.7	-0.361657	0.0114994	0.277199		3	2	0	0
cg04181079	CASP1;CASP1;CASP1;CASP1;CASP1	3'UTR;3'UTR;3'UTR;3'UTR;3'UTR		76.3 ± 3.1	74.6 ± 3.3	-1.69961	0.0115016	0.277199	rs1790203	0	1	1	0
cg26748583				85 ± 1.7	83.7 ± 2.1	-1.3018	0.0115087	0.27722		0	1	0	0
cg19623429	FAM66C	TSS200	N_Shore	12.8 ± 1.3	13.5 ± 1.5	0.772791	0.0115185	0.277287	rs4385967	0	2	4	0
cg07892413	HS6ST1	1stExon	Island	16.5 ± 1.6	18 ± 1.9	1.44567	0.0115438	0.277412		0	0	1	0
cg12113101	IQSEC3	TSS1500	N_Shore	38 ± 2.7	39.3 ± 2.9	1.34682	0.0115497	0.2775		0	0	1	0
cg27452732	HBA1	TSS200	Island	10.7 ± 1.2	11.4 ± 1.1	0.653369	0.0115725	0.277605		0	0	1	0
cg21525092	CAMTA1	Body		84.9 ± 1.2	84.2 ± 1.4	-0.653822	0.0115865	0.277605		1	0	0	0
cg02997605				74.1 ± 2.2	75.3 ± 2.4	1.17375	0.0115958	0.277605		42	15	1	0
cg06701842	RPL23AP82;RABL2B;RABL2B;RABL2B;RABL2B;RABL2B;RABL2B;RABL2B;RPL23AP82	Body;5'UTR;5'UTR;5'UTR;5'UTR;5'UTR;5'UTR;5'UTR;TSS1500	N_Shore	12.4 ± 1.1	13.1 ± 1.3	0.748756	0.0115979	0.277605		1	0	0	0
cg08430598	CST1	1stExon		84.9 ± 1.3	84.1 ± 1.7	-0.767133	0.0116021	0.277605	rs77188058	0	0	1	0
cg04691018				4.2 ± 0.3	4.3 ± 0.3	0.149835	0.0116232	0.277745		0	0	1	0
cg23924241				76 ± 1.9	75.1 ± 2.2	-0.869594	0.011651	0.277991		39	2	0	0
cg15089950	STEAP1	TSS1500	N_Shore	32.8 ± 2.8	34.6 ± 3	1.8001	0.0117195	0.278419		0	1	0	0
cg25016964				86 ± 0.9	85.3 ± 1.2	-0.650821	0.0117229	0.278419		0	0	1	0
cg19518503	LOC100134317	TSS1500	S_Shore	68.3 ± 7.9	63.6 ± 6.7	-4.71524	0.0117525	0.278598	rs3957304	0	0	1	0
cg23178809	FBXO25;FBXO25;FBXO25	TSS1500;TSS1500;TSS1500	N_Shore	80 ± 2.4	79.3 ± 2.1	-0.791183	0.0117786	0.278722		0	0	1	0
cg16988185	ENPP7	1stExon	N_Shelf	82.7 ± 1.5	81.9 ± 1.8	-0.811522	0.0117911	0.278844	rs8074728	0	0	1	0
cg20325280	ZNF705A	TSS1500		62.9 ± 2.8	64.5 ± 2.8	1.55263	0.0117974	0.278919		2	3	0	0
cg10533739	RAP2B	1stExon	Island	11 ± 1.1	11.7 ± 1.5	0.696672	0.0118038	0.278944		0	0	1	0
cg06187986				58.8 ± 3	57.3 ± 3.3	-1.46725	0.0118148	0.278999		6	1	0	0
cg00573963	PLEKHM1;PLEKHM1;PLEKHM1	Body;3'UTR;Body		78.3 ± 1.9	77.1 ± 3.3	-1.18396	0.0118229	0.279048		1	0	0	0
cg11973587				74.4 ± 1.4	73.7 ± 1.4	-0.708481	0.0118375	0.279134	rs12671891	121	706	17	0
cg09838962				66.8 ± 2	65.7 ± 1.8	-1.04892	0.0118914	0.279511	rs7381392	304	140	2	0
cg09266008	APOL2;APOL2;APOL2	1stExon;5'UTR;5'UTR		17.8 ± 2.5	19.2 ± 2.5	1.33389	0.0118952	0.27952		1	0	0	0
cg10369955	GALNT9	Body	Island	92 ± 0.6	91.5 ± 1	-0.510032	0.0119062	0.27952		0	0	1	0
cg19894748				93.5 ± 1	92.9 ± 1.1	-0.568664	0.0119129	0.279587	rs62146780	0	0	1	0
cg02140963	PCDHGA4;PCDHGA2;PCDHGA5;PCDHGB2;PCDHGA1;PCDHGB1;PCDHGA3;PCDHGA5	Body;Body;1stExon;Body;Body;Body;Body;1stExon	S_Shore	32.9 ± 2.2	34.4 ± 2.6	1.45728	0.0119274	0.27969		1	2	5	0
cg07772660	MST1P9	Body	Island	19.6 ± 3.2	21.6 ± 3	1.97964	0.0119574	0.27992	rs1805293	0	1	0	0
cg26918645	ZNF285A	TSS200		12.7 ± 1.3	13.7 ± 1.6	0.986386	0.0119582	0.279924		0	1	0	0
cg22225685	GCAT	1stExon	Island	13.3 ± 1.3	12.6 ± 1.4	-0.684241	0.012004	0.280253		1	0	0	0
cg12817298				76.5 ± 1.4	75.8 ± 1.6	-0.709246	0.0120048	0.280253		34	42	4	0
cg01946042			N_Shore	16.8 ± 1.8	18.1 ± 2.2	1.24766	0.0120085	0.280253		0	0	1	0
cg07424132				80.9 ± 1.9	80.1 ± 1.8	-0.811962	0.0120194	0.28028		20	3	1	0
cg21163765	GABRR2	Body		95.7 ± 0.3	95.5 ± 0.5	-0.219325	0.0120231	0.28028		0	0	1	0
cg03716582			N_Shore	82.1 ± 2.2	80.5 ± 3.6	-1.67872	0.0120458	0.28028		0	0	3	0
cg17179589	LOC440461	TSS1500	Island	22.2 ± 2.3	23.5 ± 2.4	1.29697	0.0120542	0.280324	rs12938004	0	0	2	0
cg18721544				56.7 ± 3.9	59.1 ± 3.8	2.40619	0.0120637	0.280424		0	2	2	0
cg26573772			Island	83.6 ± 1	82.9 ± 1.3	-0.699071	0.0120953	0.280601	rs76072709	0	0	1	0
cg08461781	HIST2H2BA	Body	S_Shore	87.5 ± 1.2	86.8 ± 1.2	-0.617911	0.012107	0.280608		0	0	2	0
cg26430588				92 ± 0.7	91.5 ± 0.7	-0.422548	0.012141	0.280823		3	3	5	0
cg01185825			Island	12.2 ± 1.4	13 ± 1.6	0.844748	0.0121466	0.280823	rs12521087	0	1	0	0
cg03567199				82.7 ± 1.2	81.8 ± 1.9	-0.906977	0.012164	0.280861		12	0	0	0
cg16134501				81 ± 1.7	80.1 ± 1.9	-0.941217	0.0121672	0.280861		203	568	18	0
cg14981055	ZNF444	Body	Island	83.3 ± 1.2	82.8 ± 1.6	-0.506165	0.0121839	0.280879		1	0	0	0
cg12716603				54.2 ± 5	56.8 ± 3.1	2.57599	0.0121969	0.280879		0	1	2	0
cg13702996	IQSEC3	1stExon	Island	14.9 ± 1.5	16.3 ± 2	1.37118	0.0121973	0.280879		1	0	0	0
cg25285383	TGFBR3	5'UTR	N_Shelf	74.3 ± 2.1	73.3 ± 2.5	-0.978057	0.0121985	0.280879		26	1	0	0
cg08374798	COL9A3	TSS1500	N_Shore	55.3 ± 3.1	57.4 ± 3	2.0861	0.0122732	0.281189	rs6010752	3	0	0	0
cg08106635			Island	56 ± 1.4	55.3 ± 1.4	-0.685988	0.0122913	0.281198		0	1	0	0
cg09604762			N_Shelf	76.6 ± 1.7	75.7 ± 1.7	-0.901122	0.0123045	0.281198		2	0	1	0
cg26569349				78.2 ± 2.5	76.6 ± 3.2	-1.58045	0.0123335	0.281285		0	0	1	0
cg14123135	MSN	TSS200	N_Shore	60.1 ± 2.8	59.1 ± 2.6	-1.03172	0.0123412	0.281298		1	0	0	0
cg21044349				84 ± 1.1	83.4 ± 1.4	-0.535366	0.0123413	0.281298		2	0	0	0
cg07483523	DNAJB1	Body	N_Shore	50.3 ± 2.8	52 ± 2.2	1.71506	0.0123512	0.281333		0	2	0	0
cg09646655			N_Shore	47.3 ± 5.2	50.5 ± 6.6	3.19555	0.0123733	0.281423		0	0	5	0
cg02754554			S_Shore	85.9 ± 1.4	85.1 ± 1.5	-0.7983	0.0123736	0.281423		0	0	1	0
cg02467339	PTPRN2;PTPRN2;PTPRN2	Body;Body;Body		85.5 ± 1.2	84.6 ± 1.5	-0.895386	0.0124014	0.281482		0	0	3	0
cg26247795			N_Shelf	83.1 ± 1.7	82.3 ± 1.9	-0.829754	0.0124035	0.281482	rs57764991	8	0	2	0
cg20803076	HHAT;HHAT;HHAT;HHAT;HHAT	TSS1500;TSS1500;TSS1500;TSS1500;TSS1500	N_Shore	59.1 ± 1.8	58.1 ± 1.7	-1.0084	0.01241	0.281482		685	25	0	0
cg08578395	ASAH2B	5'UTR	S_Shelf	86.4 ± 1.2	85.7 ± 1.4	-0.651141	0.0124341	0.281531		0	0	2	0
cg25625600	CAMTA1	Body		78.2 ± 1.7	79.3 ± 1.8	1.17596	0.0124342	0.281531		0	1	0	0
cg19367951	POM121C	5'UTR	S_Shore	30.1 ± 2.9	32.2 ± 2.7	2.10105	0.0124393	0.281532		1	0	0	0
cg08864157	C6orf10	Body		89.9 ± 1	89.4 ± 0.8	-0.486164	0.0124473	0.281569		0	1	0	0
cg16241684				85.6 ± 2.2	83.9 ± 2.6	-1.72042	0.0124584	0.281687	rs74657246	1	0	1	0
cg12078937	MAP1LC3B2	Body		79.7 ± 1.9	78.2 ± 3.3	-1.43765	0.0124671	0.281726	rs11540924	1	0	0	0
cg08100031				90.2 ± 1	89.7 ± 1.3	-0.585222	0.0124723	0.281726		0	1	0	0
cg05017760				85 ± 1.6	84 ± 2	-0.964163	0.0124967	0.281949		190	181	8	0
cg24676664				74.9 ± 15.4	80.5 ± 12	5.59048	0.0125133	0.281957		1	0	0	0
cg22290284	MST1;RNF123	TSS1500;TSS1500	N_Shore	35.2 ± 2.4	36.1 ± 2.5	0.989776	0.0125192	0.281957		0	1	0	0
cg17254454	CEP120;CEP120	Body;Body	S_Shore	84.2 ± 1.1	83.7 ± 1.3	-0.564674	0.0125593	0.282232	rs62376437	4	1	0	0
cg19450025	GIYD1;SULT1A3;GIYD2;BOLA2B;GIYD1;BOLA2;SULT1A4;GIYD2	Body;TSS1500;Body;TSS1500;Body;TSS1500;TSS1500;Body	Island	17 ± 2.3	18.8 ± 2.7	1.83587	0.0125787	0.282232		0	0	1	0
cg18621538	PLXNA4	Body		68.5 ± 1.9	67.2 ± 2.4	-1.24224	0.0125967	0.282274		2	1	0	0
cg23773680	VCX3B	5'UTR		82.6 ± 1.8	81.5 ± 2.2	-1.05591	0.0125991	0.282274		0	3	2	0
cg10681811				86.1 ± 1.3	85.3 ± 1.5	-0.835919	0.0126126	0.28238		1	2	0	0
cg03290511	HERC2	Body	N_Shore	93.2 ± 0.7	93 ± 0.6	-0.274007	0.0126279	0.282412		0	0	3	0
cg04777644			Island	34 ± 3.8	36.1 ± 3.2	2.12925	0.0126425	0.282529		0	3	0	0
cg00997174	LOC550643	Body		38.7 ± 1.9	37.6 ± 2.4	-1.1141	0.0126429	0.282529		1	0	0	0
cg23707912	DDX50	Body	S_Shore	47.2 ± 1.6	46.2 ± 2	-1.0613	0.0126521	0.282622		4	0	0	0
cg07018090	BANP;BANP	Body;Body		82.7 ± 2.4	80.7 ± 3	-2.0046	0.0126572	0.282635		0	0	2	0
cg04922361			Island	23.6 ± 2.8	25.5 ± 2.6	1.84349	0.0126576	0.282635		0	0	3	0
cg00862117	IQSEC3	1stExon	Island	7.6 ± 1.4	8.8 ± 1.7	1.22858	0.0126645	0.282711	rs17852242	1	0	1	0
cg25181710	ASXL2	Body		31.7 ± 4	34.2 ± 3.9	2.55898	0.0126693	0.282731		1	0	0	0
cg14046988	AHNAK2	Body		94 ± 0.5	93.7 ± 0.5	-0.27246	0.0126738	0.28276		8	2	0	0
cg18532316			N_Shelf	71.1 ± 3.4	69.1 ± 5	-1.97346	0.0126771	0.282767	rs1799326	0	1	0	0
cg00496791			N_Shelf	86 ± 1	85.3 ± 1.2	-0.691934	0.012682	0.282775		0	0	3	0
cg21197371				91.1 ± 0.8	90.7 ± 0.9	-0.391657	0.0126994	0.282867		460	25	11	0
cg18189409	LOC400891;P2RX6P	TSS1500;TSS1500	N_Shore	19.6 ± 2	20.8 ± 2.1	1.21138	0.0127153	0.282927		1	0	0	0
cg00397545	APOC1	TSS1500		51 ± 2.9	53.2 ± 2.6	2.16874	0.0127514	0.283014	rs66807996	29	0	0	0
cg19764769			Island	86 ± 2	84.4 ± 2.7	-1.60177	0.0127516	0.283014		0	0	15	0
cg20725493	CYP4F8	Body		42.7 ± 3.1	44.8 ± 4.2	2.02838	0.0127952	0.283101		2	1	1	0
cg13808923				74 ± 2.2	72.9 ± 2	-1.0996	0.012827	0.283268		1	1	0	0
cg12882999				90 ± 0.9	89.5 ± 1.1	-0.459551	0.0128428	0.28338		2	0	0	0
cg14131834	LOC100190939;TPT1	TSS1500;Body	N_Shore	72.9 ± 1.3	72 ± 1.9	-0.982001	0.0128439	0.28338	rs17850913	1	1	1	0
cg22560952			S_Shelf	54.9 ± 3.3	56.6 ± 2.3	1.71188	0.0128707	0.2835		0	12	2	0
cg12967370	RFESD;RFESD;RFESD;RFESD;RFESD	5'UTR;5'UTR;1stExon;1stExon;5'UTR	S_Shore	14.4 ± 1.1	15.2 ± 1.3	0.788905	0.0129296	0.283692		0	0	1	0
cg05887787			N_Shore	90 ± 1	89.5 ± 0.9	-0.50779	0.0129388	0.283762		1	9	8	0
cg08901578			Island	75.1 ± 2.4	73.8 ± 2.3	-1.31514	0.0129401	0.283778		0	7	16	0
cg02814420	LOC652276	Body	S_Shore	11.6 ± 0.8	12.3 ± 1.3	0.698179	0.0129824	0.284018		0	0	1	0
cg03736928	CHST6	TSS1500	Island	41.6 ± 2.3	42.5 ± 2	0.911472	0.013002	0.284159		0	0	1	0
cg16344195	LOC285074	TSS1500	Island	10.6 ± 1.1	11.3 ± 1.3	0.750196	0.0130066	0.284185		0	0	1	0
cg05895077				92.9 ± 0.6	92.4 ± 0.8	-0.447309	0.0130607	0.284606		3	0	0	0
cg26952136	PLAC9	TSS1500	N_Shore	72.3 ± 3.6	75.3 ± 3.7	2.95656	0.0130665	0.284638		0	1	0	0
cg23274244	TNFRSF13B	TSS1500		84.6 ± 1.4	85.3 ± 1.3	0.777613	0.0130753	0.284687		1	0	0	0
cg04488373			N_Shore	19.8 ± 5.6	23.1 ± 6.6	3.31896	0.0130812	0.28469		0	2	0	0
cg15157856			Island	38.5 ± 3.4	41 ± 3.4	2.50571	0.0130879	0.284727		0	0	1	0
cg19895380	FAM72D	TSS1500	Island	15.3 ± 1.4	16.3 ± 1.8	0.903865	0.0130881	0.284727		0	0	2	0
cg19837901			N_Shelf	63.4 ± 2.3	64.9 ± 2.1	1.48187	0.0130982	0.284727		3	0	2	0
cg04284169	FUT8;FUT8;FUT8;FUT8	Body;Body;Body;Body		65.5 ± 2.4	66.6 ± 2.4	1.16859	0.0131015	0.284727	rs61988014	32	57	3	0
cg01937055			Island	18 ± 2.1	19.9 ± 2.4	1.94466	0.0131052	0.284727		1	0	0	0
cg11608447	ANKRD18A;C9orf122	TSS1500;TSS1500	Island	23.9 ± 1.9	24.8 ± 2	0.926947	0.0131243	0.284817	rs11999017	1	8	0	0
cg05919690	ABCG2	5'UTR	N_Shelf	75 ± 1.5	74.2 ± 1.7	-0.773156	0.0131381	0.284869		0	0	1	0
cg20172858	TUBB	Body	S_Shore	55.7 ± 1.9	57 ± 2.1	1.27659	0.0131599	0.284929		0	0	2	0
cg02301031	C4B;C4A	Body;Body		79.8 ± 2.7	78.4 ± 2.8	-1.40159	0.0131634	0.284929	rs28357074	1	0	0	0
cg11781306	PCDHA2;PCDHA1;PCDHA1;PCDHA3;PCDHA4;PCDHA5;PCDHA5	Body;Body;Body;Body;Body;1stExon;1stExon	Island	30.2 ± 2.8	32.6 ± 3.6	2.42782	0.0131966	0.284929		6	1	1	0
cg08721746			S_Shelf	62.8 ± 2.8	61.3 ± 4.1	-1.5258	0.013206	0.285044		2	0	0	0
cg01976034	ASB14;ASB14	TSS1500;Body		78.5 ± 1.2	77.6 ± 1.6	-0.903659	0.013217	0.285101	rs9816931	3	2	0	0
cg08026791	FAM86A;ALG1;FAM86A	3'UTR;3'UTR;3'UTR		32.9 ± 2.8	34.9 ± 2.7	1.91929	0.0132282	0.285186	rs1047658	1	0	0	0
cg08814736				47.3 ± 1.7	46.1 ± 2.6	-1.18397	0.0132308	0.285186		1	1	2	0
cg05669672				43.6 ± 2.8	45.8 ± 3.7	2.15888	0.0132374	0.285211		0	1	0	0
cg04685392				56.9 ± 2.4	58.1 ± 2.1	1.18988	0.0132411	0.285215		1	2	0	0
cg12805190			S_Shore	76.9 ± 2.3	75.4 ± 3	-1.47677	0.01325	0.285342		0	0	1	0
cg13791183			Island	9 ± 1.4	10 ± 1.8	1.01933	0.0132835	0.285437		0	0	1	0
cg24938077			N_Shore	43.7 ± 3.8	45.7 ± 3.2	2.02102	0.0132863	0.285463		1	1	0	0
cg18299634			Island	18.3 ± 2.1	19.8 ± 2.1	1.47844	0.0132919	0.285482		0	1	7	0
cg27572269	ZNF605;ZNF605	Body;Body		90.6 ± 0.7	90 ± 1.1	-0.592608	0.013296	0.285485		73	90	2	0
cg01458356			S_Shelf	40.2 ± 2.4	41.8 ± 2.1	1.59837	0.0133034	0.285526		16	9	0	0
cg20083995				80.4 ± 1.7	79.4 ± 2.3	-1.04488	0.0133097	0.28561		1	0	0	0
cg11506157				84.9 ± 1.5	84.3 ± 1.6	-0.598367	0.0133223	0.285641		0	2	1	0
cg20789691	RLN1	TSS200	S_Shore	88.4 ± 1.5	87.8 ± 1.4	-0.591467	0.0133289	0.285677		1	0	0	0
cg12718339	TMTC1	5'UTR	Island	19.6 ± 1.8	20.9 ± 1.9	1.22379	0.0133299	0.285677		1	1	0	0
cg25993111			Island	22.5 ± 2.2	23.7 ± 2.6	1.20393	0.0133426	0.285763		0	0	2	0
cg26859878	NKAIN3	Body		61.9 ± 2.6	63.4 ± 2.3	1.52319	0.013355	0.285873		3	0	0	0
cg26780333	ACOT4	1stExon	Island	11.2 ± 1	12.1 ± 1.3	0.868077	0.0133571	0.28588		0	1	0	0
cg03721045			N_Shelf	71.1 ± 2.5	70.3 ± 2.2	-0.776301	0.0133681	0.285883		1	0	0	0
cg05433102	GPR177;GPR177	Body;Body	N_Shore	42.1 ± 4.5	44.9 ± 4.2	2.81211	0.0133848	0.285925	rs78717766	0	0	1	0
cg07095091	DLEU7	Body		67.1 ± 2.1	66 ± 1.9	-1.10596	0.0133976	0.285933		88	263	190	0
cg22117193	DCTN4;DCTN4;DCTN4	Body;Body;Body		89.5 ± 1	89 ± 1.2	-0.535057	0.0133996	0.285933		57	33	4	0
cg19698416	CD276;CD276	Body;Body		95.6 ± 0.4	95.5 ± 0.5	-0.121609	0.0134023	0.285935		0	0	1	0
cg14327068				83.2 ± 1.7	82.2 ± 2.3	-1.05022	0.0134086	0.285988		1	0	0	0
cg25302436	RIMBP3	1stExon	N_Shore	84.9 ± 1.3	84 ± 1.8	-0.879219	0.0134236	0.285991		0	0	2	0
cg08914356	ULBP1	3'UTR		81.1 ± 1.3	80.3 ± 1.8	-0.842416	0.0134252	0.285991		2	0	0	0
cg25046866			S_Shelf	59.5 ± 1.9	58.1 ± 2.3	-1.40996	0.0134302	0.285991		520	10	1	0
cg04523929	C3orf10	3'UTR		81.7 ± 1.1	81.1 ± 1.4	-0.574703	0.0134646	0.286024		0	1	0	0
cg08951186			N_Shelf	79.5 ± 7.4	82.4 ± 5.3	2.9655	0.0134656	0.286024		0	0	1	0
cg25680105			Island	80.4 ± 2.1	79.3 ± 2.4	-1.15219	0.0134888	0.286168	rs76344477	1	0	0	0
cg10418237	PCDHA6;PCDHA2;PCDHA1;PCDHA9;PCDHA7;PCDHA1;PCDHA6;PCDHA5;PCDHA3;PCDHA4;PCDHA10;PCDHA10;PCDHA10;PCDHA8	Body;Body;Body;Body;Body;Body;Body;Body;Body;Body;1stExon;1stExon;Body;Body	Island	46.6 ± 3.4	48.8 ± 3.9	2.15029	0.0135072	0.286259		1	0	0	0
cg07810091			N_Shore	37.4 ± 2.4	35.8 ± 2.7	-1.56443	0.013522	0.286303		0	1	0	0
cg25546901			Island	11.7 ± 1	12.5 ± 1.4	0.802283	0.013545	0.286303		0	1	0	0
cg20910562	CSPG4	Body	S_Shore	18 ± 1.5	19.3 ± 2.1	1.26222	0.0135541	0.286304		0	5	0	0
cg10905877	HIGD1A;HIGD1A;HIGD1A;HIGD1A;HIGD1A	1stExon;5'UTR;1stExon;TSS200;5'UTR	Island	18.8 ± 2	17.8 ± 2.1	-0.917438	0.0135582	0.286316	rs41289582	1	1	0	0
cg14663533	LPA	Body		46.6 ± 3.9	49 ± 4	2.34483	0.0135614	0.286317		0	1	0	0
cg11752118	ZNF845	TSS200	Island	17.6 ± 1.8	18.7 ± 2.2	1.17888	0.0135649	0.286333		3	1	2	0
cg11299873	ZEB2;ZEB2	Body;Body	Island	72.7 ± 2.6	74.9 ± 2.8	2.11045	0.0135707	0.286333		1	0	0	0
cg00423291	C7orf10	Body		71.6 ± 2.4	70.2 ± 2.5	-1.39452	0.0135901	0.286424		1	0	0	0
cg17585421	PCDHB17	Body	Island	30.4 ± 2.8	32.3 ± 3.1	1.82561	0.0135989	0.286424		1	1	1	0
cg27025777	NSMCE1	Body		54.3 ± 1.8	53.4 ± 1.7	-0.875904	0.0136114	0.286494		506	95	3	0
cg04878119			S_Shore	22.1 ± 1.3	22.7 ± 1.4	0.603083	0.0136158	0.286513		0	5	18	0
cg27024083			S_Shelf	76.5 ± 1.8	75.6 ± 2.1	-0.915181	0.0136177	0.286513		0	0	1	0
cg09282654	SPAM1;SPAM1	TSS1500;TSS1500		47.8 ± 2.6	45.8 ± 3.6	-1.91877	0.0136338	0.286648		31	10	4	0
cg23913123			N_Shelf	55.6 ± 3.5	57.9 ± 4	2.28283	0.0136542	0.286691		0	1	0	0
cg26714305			S_Shore	11.6 ± 1	12.3 ± 1.2	0.701025	0.0136759	0.286741		0	2	0	0
cg11164980	HSD17B7	3'UTR		63.2 ± 2.7	62.1 ± 2.5	-1.05694	0.0136795	0.28677	rs1137574	15	0	0	0
cg01327202			Island	24.2 ± 4.5	27 ± 7.4	2.80194	0.0136994	0.286911	rs34782308	1	0	0	0
cg26977811			S_Shore	14.7 ± 1.4	15.5 ± 1.9	0.886818	0.0138446	0.287715		0	0	1	0
cg06765579	LMF1	Body	Island	95.6 ± 0.5	95.3 ± 0.5	-0.27259	0.013852	0.287715		0	3	1	0
cg02531033	THBS2	Body	N_Shelf	85.6 ± 1.5	84.9 ± 1.8	-0.712909	0.0138747	0.287831	rs61736310	1	0	0	0
cg18817246				78.7 ± 1.9	77.9 ± 2	-0.78577	0.0138792	0.287838		86	49	4	0
cg25345648	NBPF10	Body		64.3 ± 3.1	63.3 ± 3	-1.02656	0.0139343	0.288313		0	0	31	0
cg24969022	C7orf28B	TSS200	Island	10.8 ± 1.1	11.5 ± 1.4	0.663914	0.0139459	0.288367		0	0	1	0
cg27032760			N_Shelf	85.4 ± 1.5	82.3 ± 7.6	-3.16753	0.0139694	0.288573		1	0	0	0
cg26143326	SDHA;CCDC127	1stExon;TSS200	Island	4.4 ± 0.9	4.1 ± 0.7	-0.363127	0.0139912	0.288707		0	1	2	0
cg00481415	TAPBP;TAPBP;RGL2;RGL2	3'UTR;3'UTR;TSS1500;TSS1500	S_Shore	55.7 ± 3.3	57 ± 2.3	1.26811	0.0140152	0.28871		131	597	4	0
cg19416073			Island	22.7 ± 3.7	25.9 ± 5.7	3.2313	0.0140154	0.28871		0	1	0	0
cg17240701				81.1 ± 1.7	80.4 ± 1.6	-0.729384	0.0140228	0.28871		48	24	0	0
cg22015128	SYT2;SYT2	TSS1500;5'UTR	Island	11.1 ± 1	11.7 ± 1.2	0.59971	0.0140413	0.288795		0	1	1	0
cg22963191	ZNF365;ZNF365	5'UTR;Body		79 ± 2.2	77.8 ± 2.3	-1.204	0.0140477	0.28882		222	304	12	0
cg07212416				30.9 ± 3.4	32.8 ± 3.4	1.89956	0.0140493	0.28882		0	0	2	0
cg08817483			Island	21.1 ± 12.9	16.5 ± 5	-4.66819	0.014055	0.288843		5	0	0	0
cg11190354	SMYD3;SMYD3	Body;Body		47.1 ± 2.9	48.9 ± 3.1	1.77825	0.0140986	0.288981	rs12035309	0	0	1	0
cg18239858	CUX1;CUX1;CUX1	Body;Body;Body		86.3 ± 1.2	85.6 ± 1.6	-0.665827	0.014119	0.288981		0	2	0	0
cg09608073	CHSY3	1stExon	Island	15.6 ± 1.7	16.5 ± 1.8	0.876104	0.0141278	0.288981		1	0	0	0
cg17978293				58.3 ± 3.2	60.3 ± 3.1	2.03278	0.0141332	0.288981		4	2	0	0
cg00456637	NKX2-8	Body	Island	13.6 ± 1.4	14.5 ± 1.4	0.913776	0.0141361	0.288981		1	1	1	0
cg10907981	LOC595101	Body	Island	5.1 ± 0.5	4.9 ± 0.4	-0.176926	0.0141415	0.288981		0	1	1	0
cg17008454	TNFAIP8;TNFAIP8	Body;Body		66.6 ± 2.1	65.4 ± 2.7	-1.20169	0.0141443	0.288981		0	1	0	0
cg07492910				58.9 ± 3.7	61.4 ± 4.5	2.50492	0.0141539	0.288981		0	0	1	0
cg01273613	SPDYE5	Body		91.2 ± 1	90.7 ± 1	-0.435215	0.0141737	0.288981		5	2	1	0
cg17206564				74.2 ± 1.7	73.3 ± 2.1	-0.883079	0.0141764	0.288981		4	1	0	0
cg07509199	CROCCL2	TSS1500		80.6 ± 1.6	80 ± 1.7	-0.551982	0.0141911	0.288981		5	2	1	0
cg15189797	MARK2;MARK2;MARK2;MARK2	Body;Body;Body;Body	S_Shelf	65.6 ± 1.4	64.8 ± 2	-0.798824	0.0142091	0.289008		310	138	5	0
cg08132288				80.6 ± 1.4	79.7 ± 2	-0.935887	0.0142256	0.289118		196	86	8	0
cg17190363	CSGALNACT1;CSGALNACT1	Body;5'UTR		77.7 ± 2.1	76.7 ± 2.5	-1.05834	0.0142353	0.289118		5	0	0	0
cg24051456	FAM45B;FAM45A	Body;1stExon	Island	22.6 ± 1.5	21.4 ± 2.4	-1.19071	0.0142461	0.28912		0	0	1	0
cg23731934			S_Shore	70.1 ± 2.6	69.4 ± 3.4	-0.679714	0.0142542	0.289151		2	0	0	0
cg20689078	ZNF84;ZNF84	TSS200;TSS200	Island	11.3 ± 1	11.9 ± 1.2	0.624721	0.0142559	0.289173		0	0	0	1
cg04334235			Island	84.6 ± 1.6	83.6 ± 1.8	-1.01855	0.0142617	0.289195		0	0	1	0
cg07770560	CTDP1;CTDP1	Body;Body	N_Shelf	87.4 ± 1	87 ± 1	-0.363782	0.0142656	0.289235		0	0	7	1
cg10754670	DPY19L2P4	Body	Island	12 ± 1.4	12.8 ± 1.5	0.778547	0.0142823	0.2893		0	2	0	0
cg07912810	TEX11;TEX11	Body;Body		74.2 ± 1.4	73.3 ± 2	-0.893412	0.0142869	0.289325		33	11	1	0
cg08759274	ACO2;PHF5A;PHF5A	TSS1500;1stExon;5'UTR	Island	10.9 ± 1.3	11.5 ± 1.5	0.628409	0.0143188	0.289415		1	0	0	0
cg17698198				86.7 ± 1.2	86 ± 1.6	-0.71679	0.0143242	0.289428		39	22	1	0
cg07344025	FAM72D	TSS1500	Island	10.9 ± 1.3	11.5 ± 1.2	0.632249	0.014336	0.289516	rs9331178	0	1	1	0
cg02490708			Island	11.6 ± 1.2	12.5 ± 1.6	0.896564	0.0143855	0.289837		0	0	3	0
cg11612727	PCGF6;PCGF6	1stExon;1stExon	Island	31.4 ± 1.5	30.3 ± 2.1	-1.13561	0.0143995	0.289893		0	0	1	0
cg11063324				73.2 ± 1.6	72.1 ± 1.8	-1.13062	0.0144075	0.289897		124	44	12	0
cg20649848	ZNF519	TSS200	S_Shore	10.3 ± 0.9	10.9 ± 1	0.601789	0.0144209	0.28997		0	0	1	0
cg23678918	FAM187B	TSS200	S_Shelf	68.3 ± 2.6	67.3 ± 2.7	-1.07732	0.0144336	0.290083		5	0	0	0
cg26360088				65.9 ± 1.9	66.9 ± 2	1.03479	0.0144427	0.290137		135	174	10	0
cg27380043			Island	21.1 ± 3.2	23.1 ± 2.7	2.01844	0.014519	0.290511		0	1	0	0
cg04120842	PARP4	Body		86.4 ± 1.4	85.4 ± 2.1	-1.0268	0.0145244	0.290582	rs79663056	0	0	1	0
cg00487526			Island	52.1 ± 2.5	50.5 ± 2.8	-1.62228	0.014529	0.290638	rs4533265	0	0	1	0
cg05627663	SNORA22;CCT6P1	TSS1500;Body	S_Shelf	84.6 ± 1.9	83.4 ± 2.3	-1.24547	0.0145347	0.290692		0	1	0	0
cg01230784				87.2 ± 1.4	86.5 ± 1.6	-0.676997	0.0145584	0.290914		1	0	0	0
cg26574460	THEM4	Body	N_Shelf	68.1 ± 3	66.5 ± 3.6	-1.58709	0.0145796	0.291025	rs28415528	230	113	2	0
cg14936158	TTC30A	1stExon	N_Shore	87.1 ± 1.2	86.3 ± 1.5	-0.74231	0.0146069	0.291129		1	0	0	0
cg03359043	SNORD83A;RPL3;RPL3	TSS200;Body;Body		67.6 ± 2.5	66.7 ± 2.5	-0.935144	0.0146088	0.291129	rs61737787	0	5	1	0
cg23328335	TNXB	Body		59 ± 2.3	60.9 ± 2.7	1.88047	0.0146155	0.291188		0	2	0	0
cg18813867				85.1 ± 1.7	84.2 ± 1.8	-0.850159	0.0146277	0.291275		243	216	21	0
cg21094465			Island	82.3 ± 1.4	81.6 ± 1.8	-0.758848	0.0146348	0.291282		0	0	1	1
cg03528402			N_Shelf	84.1 ± 1.7	83.4 ± 1.9	-0.759551	0.0146411	0.291282		15	2	0	0
cg10934546	KRT6A	Body		81.7 ± 1.4	81 ± 1.7	-0.721424	0.0146701	0.29136		1	0	1	0
cg17182002			N_Shelf	64 ± 1.6	63.3 ± 1.6	-0.713578	0.0146955	0.291413		760	72	4	0
cg26552859			Island	80.1 ± 1.6	78.9 ± 2.1	-1.14041	0.0146956	0.291413		0	1	1	0
cg16618141	CLIP1;CLIP1	Body;Body		84.8 ± 1.5	84.3 ± 1.5	-0.508247	0.0146975	0.291413		1	0	0	0
cg15030397	PCDHGA4;PCDHGA7;PCDHGA6;PCDHGA1;PCDHGA5;PCDHGB1;PCDHGA3;PCDHGA2;PCDHGB2;PCDHGA7;PCDHGB3	Body;1stExon;Body;Body;Body;Body;Body;Body;Body;1stExon;Body	Island	37 ± 3.7	39.8 ± 4.3	2.77538	0.0147004	0.291413		6	0	1	0
cg13278448	KRT34	1stExon		76.6 ± 1.7	75.5 ± 1.9	-1.07747	0.0147323	0.291436		0	1	1	0
cg20007188				77 ± 2.2	75.9 ± 2.4	-1.07907	0.0147382	0.291436		5	0	1	0
cg03053575	ZNF69;ZNF69	5'UTR;1stExon	N_Shore	10.3 ± 1.1	11.1 ± 1.4	0.79407	0.014739	0.291436	rs3810315	0	1	0	0
cg09717585	ZCCHC14	Body		25.9 ± 3.1	27.4 ± 2.8	1.48816	0.0147463	0.291459	rs4843246	0	0	1	0
cg08943004	SLC6A3	Body	Island	92.7 ± 0.6	92.3 ± 0.9	-0.446914	0.0147665	0.291466	rs28382252	0	1	0	0
cg12504284	RNF185;RNF185;RNF185;RNF185;RNF185;RNF185;RNF185	Body;Body;Body;3'UTR;Body;3'UTR;Body		57.5 ± 2.1	58.8 ± 2.8	1.3447	0.0147833	0.291574		0	0	1	0
cg15212895	FAM19A5;FAM19A5	Body;Body	S_Shore	92.3 ± 0.5	92.1 ± 0.7	-0.296623	0.0147845	0.291574	rs6010574	1	0	0	0
cg22300615			S_Shelf	67.2 ± 2.3	69.1 ± 2.8	1.89319	0.0147933	0.291632		2	1	0	0
cg08582773			Island	80.6 ± 1.4	79.9 ± 1.8	-0.7246	0.0147978	0.291632	rs55782240	2	0	2	0
cg21350697	LRRC27;LRRC27;LRRC27;LRRC27;LRRC27	Body;Body;Body;Body;TSS1500	S_Shelf	76.7 ± 3.6	74.6 ± 3.6	-2.05619	0.0148118	0.291674		4	0	0	0
cg05533326				93.9 ± 0.6	93.6 ± 0.7	-0.298771	0.0148174	0.291691		0	0	1	0
cg14618737				81.7 ± 1.5	80.6 ± 1.6	-1.02056	0.0148476	0.29175		10	0	1	0
cg04227238	HCG4P6	TSS1500	N_Shore	22.5 ± 9.8	26.5 ± 9	4.02741	0.0148599	0.29175		3	0	0	0
cg18906283	UBE2K;UBE2K;UBE2K	Body;Body;Body	Island	81 ± 1.9	79.6 ± 2.3	-1.39325	0.0148657	0.29175		0	0	5	0
cg23967505			N_Shore	66.7 ± 3.1	65.2 ± 3.7	-1.49912	0.0148728	0.291764		0	0	1	0
cg03433597			Island	33 ± 2.7	34.7 ± 2.9	1.71014	0.0148742	0.291764		0	0	1	0
cg15385589	PRDM16;PRDM16	Body;Body	S_Shore	44.9 ± 3.6	47 ± 4.7	2.13562	0.0148815	0.291806		0	0	1	0
cg26107275			N_Shore	79.9 ± 2	78.8 ± 2.5	-1.05855	0.014895	0.291895		0	1	0	0
cg01839271	ACOT4	Body	S_Shore	40.9 ± 1.8	42.5 ± 2.6	1.55835	0.0149062	0.29197		0	0	1	0
cg09263731	ZNF839	Body	S_Shelf	17.9 ± 2	19.5 ± 2.6	1.51548	0.0149168	0.29197		0	0	3	0
cg22326973	UBE2K;UBE2K;UBE2K	Body;Body;Body	Island	82.1 ± 1.5	81.3 ± 2	-0.786048	0.0149266	0.291986		0	0	5	0
cg02279891				79.8 ± 1.4	78.9 ± 2	-0.972905	0.0149349	0.292061		30	29	11	0
cg21521779	ZNF300	TSS200	Island	17.6 ± 2.5	19.5 ± 2.9	1.88256	0.0149374	0.292067		1	0	0	0
cg05941060	PCDHB9	1stExon	Island	48.3 ± 2.3	49.8 ± 2	1.51091	0.0149455	0.292104	rs17844538	1	12	3	0
cg08189100	SMG6;SMG6	Body;Body		75.8 ± 2.1	74.4 ± 2.9	-1.40791	0.0149553	0.29213		0	0	1	0
cg10822421	GGTLC1;GGTLC1	3'UTR;3'UTR	N_Shelf	74.5 ± 2	73.9 ± 1.9	-0.555447	0.0149679	0.292222		3	0	0	0
cg14083558	ADAMTSL2;ADAMTSL2	Body;Body	N_Shore	87.3 ± 1	86.8 ± 1.1	-0.483554	0.0149858	0.292395		0	0	0	1
cg08667899			Island	16.3 ± 1.3	15.6 ± 1.6	-0.706732	0.0149861	0.292395		0	0	3	0
cg16016766	RABGAP1L	Body		78.7 ± 1.8	78.1 ± 1.7	-0.626835	0.0149865	0.292395	rs59884373	1	0	1	0
cg06216103	GALNT9	Body	Island	90.3 ± 1	89.4 ± 1.5	-0.92495	0.0149914	0.292413	rs12815923	3	0	0	0
cg25291387	HLA-A	TSS200	Island	8.3 ± 0.8	8.8 ± 0.9	0.479112	0.0149962	0.292443	rs41545520	2	0	0	0
cg17619053			Island	93.7 ± 0.6	93.4 ± 0.7	-0.299697	0.0150014	0.292452		0	0	1	0
cg15564246	RASA3	Body	S_Shelf	85.3 ± 2.7	83.7 ± 3.4	-1.57217	0.0150367	0.292703	rs12429391	0	0	1	0
cg09469643	LOC440040	Body		17.5 ± 1.7	19 ± 2.2	1.45698	0.01505	0.292772		0	0	1	0
cg24904925	SH3PXD2B	TSS200	S_Shore	9.9 ± 1.5	10.6 ± 1.4	0.721104	0.0150886	0.292816		0	1	1	0
cg08461853			S_Shore	10 ± 0.9	10.6 ± 1.2	0.591692	0.0150889	0.292816		0	0	1	0
cg20457894	KRT27	Body	Island	54.8 ± 7.6	51.8 ± 5.3	-2.96476	0.0150938	0.292827		0	1	0	0
cg24732878	PACS2;PACS2	Body;Body	N_Shore	71.6 ± 1.6	70.5 ± 2.4	-1.16005	0.0151295	0.292983		0	0	1	0
cg08400316	HBZ	Body	Island	10.7 ± 2	9.6 ± 1.6	-1.12635	0.0151552	0.293062	rs71382264	0	0	1	0
cg09708598	MIR1297	TSS1500		80.2 ± 1.6	79.2 ± 2.1	-0.948209	0.0151654	0.293062		1	0	0	0
cg10522785	STEAP1	5'UTR	S_Shelf	88.8 ± 0.9	88.3 ± 1.1	-0.488757	0.0151732	0.293062		0	0	1	0
cg19250579			S_Shelf	75.6 ± 1.3	75.1 ± 1.7	-0.514943	0.0151759	0.293062		2	4	3	0
cg01531320			Island	86.6 ± 1.6	85.5 ± 2.3	-1.05084	0.0151863	0.293123		0	10	0	0
cg21608022			S_Shelf	76.2 ± 2.4	77.6 ± 2	1.45029	0.0151884	0.293145		1	0	0	0
cg07779782	PTK2;PTK2	5'UTR;5'UTR	N_Shelf	79.6 ± 1.4	78.9 ± 1.5	-0.782219	0.0151952	0.293166		5	1	0	0
cg14052593	BMS1P4	Body	Island	6.6 ± 0.6	6.9 ± 0.6	0.351978	0.0152108	0.293243		0	2	0	0
cg23285750	FAM21C;FAM21C;FAM21C	Body;Body;Body	Island	9.5 ± 1	10.1 ± 1.3	0.648029	0.0152256	0.293272		0	0	1	0
cg04886662			N_Shelf	81 ± 1.7	80 ± 1.8	-0.947139	0.0152336	0.293364		0	1	2	0
cg20311333	GBAP1	TSS1500	S_Shore	12.9 ± 1.3	13.7 ± 1.5	0.866819	0.0152353	0.293364		0	1	0	0
cg10162747	WASH3P	Body	S_Shelf	47.3 ± 3.7	49.7 ± 3.2	2.46617	0.0152937	0.293632		0	0	5	0
cg06182811			N_Shore	85.7 ± 1.6	84.8 ± 2.3	-0.976875	0.0153196	0.293726		1	0	0	0
cg03516636				58.4 ± 1.8	57.5 ± 1.9	-0.905674	0.0153267	0.293757		347	434	18	0
cg21900653	PPHLN1;PPHLN1;PPHLN1;PPHLN1;PPHLN1;PPHLN1;PPHLN1;PPHLN1	5'UTR;5'UTR;5'UTR;5'UTR;5'UTR;5'UTR;5'UTR;5'UTR	S_Shelf	51.5 ± 2.7	49.8 ± 2.8	-1.77592	0.0153379	0.293813		12	7	0	0
cg10321714	FLG	Body		85 ± 1.9	83.9 ± 2.1	-1.04508	0.0153595	0.29384		2	1	0	0
cg05031797	TLK2;TLK2	5'UTR;5'UTR	Island	11.3 ± 1.2	12 ± 1.4	0.730438	0.0153649	0.293875	rs2909405	0	0	1	0
cg13292984				71.6 ± 7.2	68 ± 10.2	-3.58247	0.0153961	0.294042		15	4	0	0
cg23003872				76.2 ± 1.9	75.5 ± 1.7	-0.736842	0.0154203	0.294119		345	193	13	0
cg00199759			N_Shore	55 ± 6.2	57.7 ± 2.9	2.66005	0.0154302	0.294189		0	1	0	0
cg09516651	LOC400759	Body		42.8 ± 3.9	44.5 ± 3.4	1.63205	0.0154643	0.294367		0	1	0	0
cg07022953			N_Shore	87.4 ± 0.9	86.9 ± 1.2	-0.496861	0.0154835	0.294391		1	0	0	0
cg14163083			S_Shore	47.7 ± 4.7	50.5 ± 6.9	2.82126	0.0155047	0.294397		1	0	4	0
cg15886017	FAM120A	Body	Island	77.4 ± 2.2	76.4 ± 2.2	-0.976281	0.0155106	0.294434		0	0	1	0
cg11099918	KIAA0232;KIAA0232	Body;Body		76.8 ± 1.3	75.8 ± 1.7	-1.01502	0.0155149	0.294448		12	5	0	0
cg18906043			Island	5.2 ± 0.5	5.4 ± 0.5	0.229668	0.0155405	0.294722	rs76924432	0	0	2	0
cg10413161	LOC440461	Body	Island	42.7 ± 2.6	44.2 ± 2.3	1.42529	0.0155438	0.294722		0	0	2	0
cg19831313			S_Shore	11.3 ± 1.5	12.2 ± 1.5	0.879167	0.0155444	0.294722		0	0	1	0
cg23147443	KCNH2;KCNH2;KCNH2	Body;Body;Body	Island	80.7 ± 1.6	79.8 ± 2.2	-0.948433	0.0155521	0.294768		1	0	0	0
cg14478316	MST1;RNF123;RNF123	TSS1500;1stExon;5'UTR	Island	9 ± 0.8	9.4 ± 0.8	0.409784	0.015595	0.294863		0	1	0	0
cg08811681				39.9 ± 2.5	41.3 ± 2.6	1.41663	0.0155975	0.294863	rs79955176	0	1	1	0
cg04400496				73.5 ± 2.7	71 ± 5.1	-2.43181	0.01563	0.295033		1	0	0	0
cg23300961				69.9 ± 2.6	68.6 ± 3	-1.31437	0.0156315	0.295047	rs73474993	3	0	1	0
cg05211996			Island	21.1 ± 2.4	22.4 ± 2.4	1.35068	0.0156396	0.295084		0	1	0	0
cg06803290				62.8 ± 2.9	61.6 ± 2.7	-1.24408	0.0156813	0.295304		169	10	0	0
cg27572826	GBAP1	Body	Island	4.6 ± 0.3	4.8 ± 0.4	0.218634	0.0157337	0.295304		0	1	0	0
cg10704137			N_Shore	75.7 ± 1.9	74.6 ± 2.2	-1.12802	0.015739	0.295304		0	8	10	0
cg06135887	PDIA3	Body		89.8 ± 1	89.1 ± 1.3	-0.657016	0.0157639	0.295367		43	1	0	0
cg01460095				82.8 ± 2	81.9 ± 1.9	-0.818837	0.0157717	0.295405		0	0	1	0
cg03524848	HSPA6	1stExon	Island	62.5 ± 3.3	60.8 ± 2.7	-1.73459	0.0157801	0.295442	rs55898103	0	0	1	0
cg03757730				71.5 ± 2.4	70.6 ± 1.9	-0.95261	0.0157842	0.295442		8	13	7	0
cg09726123	LOC90784	TSS1500		68.6 ± 2.5	67.4 ± 2.8	-1.20386	0.0157914	0.295485		4	0	0	0
cg25600823	ST3GAL4	5'UTR		91.9 ± 1	91.6 ± 1.3	-0.357914	0.0158488	0.295712		0	0	1	0
cg10043313			N_Shore	83.8 ± 1.4	82.9 ± 1.8	-0.910626	0.0158546	0.295712		0	0	2	0
cg14375543				31 ± 4.5	33 ± 4.7	2.02945	0.0158569	0.295712	rs2844806	1	0	0	0
cg23213018			Island	92.1 ± 1.6	91.3 ± 1.6	-0.803235	0.015861	0.295752	rs9627965	0	0	1	0
cg23036232	ETFDH	Body	S_Shelf	77.9 ± 2.4	77.2 ± 1.9	-0.769684	0.0158812	0.29581		8	0	0	0
cg04525398			Island	81.1 ± 1.4	80.3 ± 1.7	-0.809583	0.0158817	0.29581		0	3	1	0
cg23109174	GGT1;GGT1;GGT1	TSS1500;TSS1500;5'UTR		77 ± 2	75.5 ± 2.8	-1.46874	0.0158923	0.29581	rs2877223	0	1	0	1
cg25504229	HERC2	TSS1500	Island	15.8 ± 5.3	18.5 ± 4.3	2.73299	0.0159239	0.295898		0	1	0	0
cg09538809	PCDHGA4;PCDHGA6;PCDHGA1;PCDHGA8;PCDHGA5;PCDHGB1;PCDHGB4;PCDHGA3;PCDHGA2;PCDHGA9;PCDHGA7;PCDHGB2;PCDHGB5;PCDHGA9;PCDHGB3	Body;Body;Body;Body;Body;Body;Body;Body;Body;1stExon;Body;Body;Body;1stExon;Body	S_Shelf	49 ± 3.1	51.5 ± 3.5	2.52258	0.0159469	0.296079		0	0	1	0
cg26511447			Island	86.1 ± 1.6	85.1 ± 1.8	-1.0397	0.0159481	0.296079		0	0	1	0
cg12062843			N_Shore	74.8 ± 1.6	74.2 ± 1.8	-0.673468	0.0159779	0.296258		1	6	9	0
cg27537306				69.4 ± 1.4	68.2 ± 1.9	-1.204	0.0160028	0.296367		1	0	2	0
cg12161970				86.6 ± 1.4	86 ± 1.4	-0.618528	0.0160632	0.296594		0	0	2	0
cg27512510			N_Shore	37.4 ± 5.8	41.3 ± 5.1	3.92712	0.0160795	0.296597	rs12117366	0	0	2	0
cg13225272				95 ± 0.6	94.7 ± 0.6	-0.277085	0.0161343	0.296702		6	0	0	0
cg11218049	NBPF14	Body	S_Shelf	66.2 ± 1.8	67 ± 1.9	0.874804	0.0161884	0.296879	rs77570381	0	23	8	0
cg12029507	RNF216L;RNF216L;RNF216L	Body;Body;Body	Island	18.4 ± 1.5	19.5 ± 1.7	1.15522	0.0161945	0.296879	rs5026069	0	1	0	0
cg13363740			S_Shelf	81.7 ± 1.6	80.8 ± 2	-0.962177	0.0162106	0.296969		8	1	1	0
cg26350814				83.7 ± 1.6	82.7 ± 2.1	-1.01092	0.0162887	0.297385		157	83	6	0
cg10356284	SNAI1	3'UTR		73.7 ± 1.9	74.8 ± 1.9	1.11266	0.0163018	0.297475		0	1	0	0
cg05800723	FRAS1;FRAS1	Body;Body	Island	59.3 ± 1.4	58.7 ± 1.5	-0.508634	0.0163021	0.297475		0	1	2	0
cg00742898	ADAMTSL2;ADAMTSL2	Body;Body	N_Shore	80.5 ± 1.9	79.6 ± 2.2	-0.91393	0.0163211	0.297571	rs62574223	0	0	0	1
cg02039712	PDCD7	1stExon	Island	11 ± 0.7	10.5 ± 1	-0.483346	0.0163379	0.297625		0	1	0	0
cg01319583			N_Shore	39.3 ± 3.3	41 ± 3.3	1.67526	0.0163471	0.297625		6	0	0	0
cg16800343	VPS4B	Body	N_Shelf	74.1 ± 4.5	72.3 ± 5.1	-1.85928	0.0163506	0.297625		95	3	0	0
cg16496592	SLC2A14	Body		71.3 ± 2.6	70.3 ± 2.5	-1.00143	0.0163644	0.297654		1	0	0	0
cg05571581			Island	7.3 ± 0.7	7.7 ± 0.7	0.447306	0.0163667	0.297654		0	0	1	0
cg18540638	NXF3	TSS1500		76.7 ± 1.4	75.6 ± 2.4	-1.06741	0.0163783	0.297658	rs57321360	38	9	0	0
cg02449764	ANKH	Body		66.1 ± 1.5	65.4 ± 1.6	-0.78313	0.0164011	0.297714		86	69	12	0
cg08263589			Island	6.6 ± 0.5	7 ± 0.5	0.319824	0.0164642	0.297984		1	0	0	0
cg03811478	SOX14	1stExon	Island	21.3 ± 2	22.7 ± 2.3	1.42616	0.0164666	0.297984		0	3	0	0
cg22992057	AGAP5	1stExon		81.1 ± 2.2	80.1 ± 2.3	-0.971211	0.0164936	0.29802		0	0	11	0
cg04753936	LILRB1;LILRB1;LILRB1;LILRB1	TSS1500;TSS1500;5'UTR;TSS1500		87 ± 1.5	85.6 ± 1.9	-1.41187	0.0164956	0.29802		0	1	0	0
cg17267064	HERC2	Body		81.5 ± 1.8	80.5 ± 1.9	-0.943906	0.0165181	0.298112		0	1	0	0
cg01201744	HMGCR;HMGCR	Body;Body		58.1 ± 2.4	56.3 ± 3.4	-1.84607	0.0165239	0.29814		85	3	0	0
cg14599871	TMPO;TMPO;TMPO;LOC100128191	1stExon;1stExon;1stExon;Body	Island	9.4 ± 1	9.9 ± 1	0.477189	0.0165785	0.298438		6	0	0	0
cg23639917			S_Shore	14.4 ± 1.4	15.2 ± 1.6	0.830954	0.0165923	0.298438		0	1	0	0
cg23839938	ZNF84;ZNF84;ZNF84	1stExon;5'UTR;TSS200	Island	5.6 ± 0.4	5.9 ± 0.5	0.234964	0.0166105	0.298438		0	0	0	1
cg19472098	IQSEC3	TSS1500	Island	8.7 ± 1.2	9.5 ± 1.2	0.741931	0.0166108	0.298438		0	0	1	0
cg09705748	CCDC74B	1stExon	Island	12.3 ± 1.4	13 ± 1.4	0.728814	0.0166188	0.298469		0	1	0	0
cg07925246	ZFP112;ZFP112	5'UTR;5'UTR	N_Shore	83.6 ± 1.9	82.9 ± 1.9	-0.772973	0.0166336	0.298507	rs1836273	1	0	0	0
cg09556994				58.4 ± 1.7	57.8 ± 1.7	-0.632352	0.0166351	0.298507		2	1	0	0
cg10383396			N_Shore	95.2 ± 0.5	95 ± 0.6	-0.243113	0.0166473	0.298557		1	0	0	0
cg15483228	TMEM45B	TSS200	N_Shore	15.2 ± 2.3	16.5 ± 1.7	1.28183	0.0166659	0.298685	rs11221860	0	1	0	0
cg17543884	PCDHB4	1stExon	Island	35 ± 2.8	36.8 ± 3.5	1.82419	0.0166868	0.298789		5	0	1	0
cg12664806	FOXO3;FOXO3	1stExon;Body	Island	31.7 ± 3.6	33.7 ± 3.2	2.03726	0.0166897	0.298789		0	3	0	0
cg06192058				63.9 ± 2	63 ± 2.1	-0.939718	0.0167256	0.298928		5	6	2	0
cg12693959				82.5 ± 1.7	81.8 ± 1.4	-0.670095	0.0167335	0.298928		0	0	1	0
cg11270633	IL28B	TSS1500	N_Shore	64.4 ± 2.7	65.7 ± 2.9	1.31877	0.0167913	0.299134		0	0	1	0
cg26155504				74.8 ± 2.4	73.7 ± 1.9	-1.02599	0.0168018	0.299158		233	52	2	0
cg08990626	DIP2C	Body	Island	92.8 ± 0.6	92.6 ± 0.7	-0.251058	0.0168053	0.299158		0	0	1	0
cg23986375			Island	74.2 ± 3.2	72.5 ± 4.1	-1.73254	0.0168057	0.299158		0	3	0	0
cg02348876				74.7 ± 1.9	73.8 ± 2	-0.941599	0.0168158	0.299214	rs7826855	267	118	15	0
cg26406475				92.8 ± 0.7	92.4 ± 0.8	-0.407899	0.0168228	0.299221		30	5	0	0
cg00889287	DHRS4	Body	N_Shelf	86.4 ± 1.7	86 ± 1.7	-0.471376	0.0168422	0.299302		0	0	1	0
cg23743670	MGC21881	Body	N_Shore	16.6 ± 4.4	15.2 ± 4	-1.42007	0.0168463	0.29931		0	0	1	0
cg16436421				89.1 ± 1.5	88.1 ± 1.6	-0.999889	0.0168673	0.299412		1	0	0	0
cg02498722	FSCN1	1stExon	Island	12.7 ± 1.4	13.9 ± 1.9	1.1497	0.0168821	0.299426		0	0	1	0
cg18438442	MTHFD1;MTHFD1	1stExon;5'UTR	S_Shore	7.6 ± 0.6	7.8 ± 0.7	0.227319	0.0168839	0.299426		1	0	0	0
cg04951804				82.2 ± 2.1	81.1 ± 2.4	-1.08988	0.0168858	0.29945		2	0	0	0
cg04240971				77.6 ± 1.7	76.3 ± 2.4	-1.27459	0.0168966	0.299498		2	1	0	0
cg06208158			N_Shore	25.5 ± 3	27.5 ± 3.1	2.01125	0.0169012	0.2995		1	0	0	0
cg23331837	SNORD114-4;SNORD114-3	TSS1500;TSS1500		76.8 ± 2.4	75.4 ± 3.1	-1.39306	0.0169032	0.2995		0	0	1	0
cg20242136			S_Shore	21.4 ± 3.5	23 ± 3.3	1.68213	0.0169064	0.299529		0	0	1	0
cg06664054				82.3 ± 1.5	83.1 ± 1.2	0.852436	0.0169207	0.299595		1	1	2	0
cg00499509	LOC728855	Body	Island	17.8 ± 1.8	18.7 ± 2	0.89462	0.0169367	0.299649		5	2	2	0
cg06415087	ARL4A;ARL4A;ARL4A;ARL4A;ARL4A	1stExon;5'UTR;1stExon;TSS1500;5'UTR	Island	24.1 ± 1.7	22.9 ± 2.3	-1.21613	0.0169477	0.299744		1	0	1	0
cg18384990	HCG27	Body	Island	10.7 ± 0.9	11.3 ± 1.2	0.604353	0.0169727	0.299858		0	0	1	0
cg14669139	MICB	Body		77.9 ± 2.2	77.4 ± 2.1	-0.474909	0.0170075	0.300039		0	1	0	0
cg21836827			Island	18.3 ± 1.2	19.3 ± 1.7	0.974939	0.0170078	0.300039		1	0	0	0
cg04461477			Island	80.3 ± 1.4	79.7 ± 1.2	-0.655467	0.0170249	0.300142		1	1	0	0
cg21873567	GATS;GATS;GATS;PVRIG;GATS	Body;3'UTR;Body;TSS200;Body		84.9 ± 1.2	84.3 ± 1.3	-0.600102	0.0170445	0.300233		0	0	1	0
cg19148305			Island	70.1 ± 2.8	68.4 ± 2.8	-1.74706	0.0171097	0.300443		0	1	0	0
cg25156695	MST1;RNF123	TSS1500;TSS200	Island	12.7 ± 1.3	13.6 ± 1.6	0.880362	0.0171185	0.300478		0	0	1	0
cg27605379	PDXDC2	Body	Island	14 ± 1	14.8 ± 1.6	0.794856	0.0171206	0.30049		0	0	1	0
cg25818915			N_Shelf	77 ± 2	75.9 ± 1.8	-1.04952	0.0171238	0.300494		2	0	4	0
cg08179525			Island	35.1 ± 3.5	37.5 ± 4.2	2.40483	0.0171499	0.300604		0	1	0	0
cg24798153				56.4 ± 1.6	55.6 ± 1.4	-0.769188	0.0171513	0.300618		94	26	1	0
cg10955633	ADAP1	Body	N_Shore	72.7 ± 2.2	71.8 ± 2.1	-0.879732	0.0171586	0.30063		19	2	0	0
cg04943636				17.5 ± 1.9	19.1 ± 2.4	1.55854	0.0171647	0.30063		0	1	0	0
cg04523867	MT1M	Body	N_Shore	72.2 ± 2.9	70.5 ± 2.8	-1.64306	0.0171684	0.30063	rs1827210	3	1	0	0
cg00732098			N_Shore	78.5 ± 2	77.3 ± 2.3	-1.13611	0.0171798	0.300691		0	0	1	0
cg03634234	MLL3	Body		12.4 ± 1.1	13.1 ± 1.4	0.736231	0.0171824	0.300699		0	0	1	0
cg16381253	LMF1	Body	Island	96.4 ± 0.3	96.2 ± 0.5	-0.208218	0.0171865	0.300708	rs56322538	0	0	3	0
cg19671247				57.8 ± 2.7	56.4 ± 2.8	-1.38824	0.0172105	0.300881		159	104	1	0
cg19711013	WDR8	Body	N_Shore	82.9 ± 1.4	82.2 ± 1.8	-0.692359	0.0172226	0.300924		0	0	1	0
cg03739382	SCN1A;SCN1A;SCN1A	Body;Body;Body		85.3 ± 1.6	84.7 ± 1.7	-0.640109	0.0172302	0.300927		0	1	0	0
cg12682458	NTM;NTM;NTM;NTM	Body;Body;Body;Body		76.2 ± 2.6	74.8 ± 2.4	-1.44218	0.0172763	0.301174		6	7	0	0
cg16897306	ZNF439;ZNF439	1stExon;5'UTR		86.1 ± 0.9	85.5 ± 1.2	-0.568216	0.0172981	0.301287		0	1	1	0
cg13633941				79.5 ± 1.6	78.7 ± 2.2	-0.85972	0.0172982	0.301287		1	0	0	0
cg24265865	ELK1;ELK1	Body;Body	Island	64.5 ± 3	61.9 ± 4.3	-2.60475	0.0173136	0.301393		0	0	2	0
cg03104055			N_Shore	66.1 ± 2.7	67.9 ± 2.7	1.80937	0.0173217	0.301407		0	3	0	1
cg23538468	EHMT1;EHMT1	Body;Body	Island	84.9 ± 1.2	84.5 ± 1.2	-0.328618	0.0173392	0.301461		0	0	10	0
cg13114125	BRF1	Body	Island	95.1 ± 0.6	94.7 ± 0.7	-0.392899	0.0173666	0.301556	rs74695834	0	0	1	0
cg27639721	ATHL1	TSS1500	N_Shore	48.6 ± 3	47.1 ± 4.5	-1.55143	0.0173726	0.301585		1	0	1	0
cg23663318	RBMXL1;CCBL2;CCBL2;RBMXL1	Body;Body;5'UTR;Body		75.1 ± 1.3	74 ± 2.1	-1.16713	0.0173779	0.301609		1	2	0	0
cg27161497	AHNAK2	Body		85.4 ± 1.1	85 ± 1.2	-0.427627	0.0174034	0.301665	rs74090129	10	2	0	0
cg25786265	HLA-E	Body	S_Shore	65.9 ± 2.1	64.9 ± 2.1	-1.01267	0.0174036	0.301665		4	1	0	0
cg20722353	VPS54;VPS54	5'UTR;5'UTR		87.7 ± 1.4	87.3 ± 1.9	-0.432056	0.0174846	0.301893		1	0	0	0
cg01630130	FUT6;FUT6	Body;Body	Island	91.5 ± 0.7	90.8 ± 1.2	-0.650547	0.0174863	0.301893	rs61739552	0	1	1	0
cg27154143	PBX2	Body		83 ± 1.5	82.3 ± 1.7	-0.709843	0.0174915	0.301893		0	1	1	0
cg23228779				83 ± 1.5	82.2 ± 1.6	-0.708696	0.0175214	0.302088		24	25	1	0
cg22817647	GPRASP2;GPRASP2	TSS200;TSS200	Island	47.7 ± 2.8	46.4 ± 2.5	-1.29596	0.0175896	0.30232		1	0	0	0
cg26309854	GATSL1	Body		75.1 ± 2.1	74.2 ± 2.4	-0.922958	0.0175918	0.30232		0	0	4	0
cg04606672	GGT3P	TSS1500		71.9 ± 2.8	70.3 ± 2.9	-1.62916	0.0176021	0.30232		0	0	1	0
cg00048838	HIST1H2BN;HIST1H2AK	1stExon;TSS1500	Island	9.9 ± 0.7	10.5 ± 1.1	0.571585	0.0176035	0.302326		1	0	0	0
cg01547622	PARP8	1stExon	Island	8 ± 0.7	8.4 ± 1	0.469554	0.0176112	0.302329		5	0	0	0
cg07688855	ZNF320	TSS1500		73.3 ± 2	74.8 ± 2.4	1.48759	0.0176221	0.302369		3	7	0	0
cg21487894	COIL;COIL	1stExon;5'UTR	Island	27.7 ± 1.6	26.8 ± 1.9	-0.906127	0.0176429	0.302411		0	0	1	0
cg20067418			N_Shore	80.2 ± 1.9	79.3 ± 2	-0.925668	0.017662	0.302432		0	1	0	0
cg18919024	HLA-C	Body	Island	10.3 ± 1.6	11 ± 1.8	0.779099	0.0176673	0.302452	rs41545817	0	1	2	0
cg22499139	HCG4	Body	N_Shore	62.4 ± 3.1	64.4 ± 2.7	1.95135	0.0176699	0.302452		0	1	2	0
cg18980210	UGT1A10;UGT1A6;UGT1A8;UGT1A4;UGT1A3;UGT1A6;DNAJB3;UGT1A9;UGT1A7;UGT1A5	Body;Body;Body;Body;Body;Body;1stExon;Body;Body;Body	Island	94.8 ± 1	95.2 ± 0.9	0.435031	0.017673	0.302452		0	1	0	0
cg23845206	FAHD2B	TSS200	Island	6 ± 0.4	6.3 ± 0.4	0.286035	0.0176788	0.302452		0	0	1	0
cg02491787	ARMC10;ARMC10;ARMC10;ARMC10;ARMC10;ARMC10	3'UTR;3'UTR;3'UTR;3'UTR;3'UTR;3'UTR		77.5 ± 2.1	76.7 ± 2.4	-0.769012	0.0176801	0.302452		0	1	0	0
cg19250989			Island	14.6 ± 1.3	15.6 ± 1.6	1.02957	0.0176818	0.302452		0	1	0	0
cg10034184				86 ± 1.4	85.3 ± 1.5	-0.6936	0.0176943	0.30249	rs34363671	1	0	0	0
cg13089454	PCDHB6	1stExon	Island	46.8 ± 3.2	48.6 ± 3.4	1.81193	0.0177143	0.302566		0	1	0	0
cg14515078	PILRB;PMS2L1;PILRB	TSS200;Body;TSS200	Island	6.7 ± 0.4	6.9 ± 0.6	0.213324	0.0177366	0.302583		1	0	4	0
cg06452915	LHB	TSS1500	Island	11.5 ± 1	12.2 ± 1.4	0.713273	0.0177374	0.302583	rs2287756	0	0	1	0
cg04674267	TUBB4Q	TSS1500	S_Shore	49.6 ± 2	51 ± 2.2	1.40136	0.0177479	0.30259		2	0	3	0
cg11712105			Island	80.5 ± 2.8	79.2 ± 2.9	-1.33821	0.0177551	0.302607	rs61732477	1	2	0	0
cg25937395	NTF4	5'UTR		62.7 ± 2.7	64.3 ± 2.6	1.59646	0.0177622	0.302643		0	2	1	0
cg15699347	ZNF232	TSS200	Island	13.3 ± 2.2	14.4 ± 2	1.15803	0.0177667	0.302667		0	0	2	0
cg04630271				14.3 ± 1.5	15.3 ± 1.7	0.987572	0.0177702	0.302667		0	0	3	0
cg14942464	TMED10	3'UTR		20.3 ± 1.8	21.6 ± 2.4	1.21434	0.0177743	0.302686		0	0	1	0
cg22100852	SIRT5;SIRT5	5'UTR;5'UTR	S_Shelf	61.6 ± 3.4	60.2 ± 3.8	-1.48158	0.0178022	0.302931		708	50	0	0
cg22819952	PCNX	Body		61.4 ± 2.8	60 ± 3.8	-1.43452	0.0178129	0.302952		19	2	0	0
cg10309425				84.8 ± 1.1	84.2 ± 1.3	-0.616095	0.0178353	0.303012		4	0	0	0
cg00994644	TSKS	TSS1500	N_Shelf	68.3 ± 2.1	69.4 ± 2	1.11506	0.0178529	0.303027		55	9	0	0
cg18154724			Island	69.2 ± 3.1	67.7 ± 3.7	-1.47337	0.0178592	0.303027		1	0	0	0
cg09294660				87.6 ± 0.8	87 ± 1.1	-0.568818	0.0178697	0.303028		125	41	2	0
cg26496795	ANKRD20B	Body	N_Shelf	68.9 ± 2.6	70.2 ± 2.2	1.30874	0.0178783	0.303028		0	1	6	0
cg16407044	OLFML2B	Body	Island	85.1 ± 1.5	84.4 ± 1.6	-0.704666	0.0178905	0.303028		1	0	0	0
cg02343905	LRRC61;ACTR3C;LRRC61	TSS1500;5'UTR;TSS1500	N_Shore	83.1 ± 2.2	82 ± 1.7	-1.08157	0.0179141	0.303078		1	0	0	0
cg09174188			S_Shelf	53.9 ± 2.7	55.8 ± 3.1	1.93146	0.0179383	0.303211	rs1736718	0	3	2	0
cg27013755	BANP;BANP	Body;Body	Island	92.9 ± 0.7	92.5 ± 0.9	-0.383822	0.0179395	0.303215		0	1	0	0
cg11731746	DPP10	Body	N_Shore	76.4 ± 2.3	77.7 ± 2	1.30548	0.0179444	0.303246	rs75173817	454	9	0	0
cg17394623	CARS2	Body		75.9 ± 4.9	72.9 ± 5.1	-2.9432	0.0179632	0.303298		0	0	1	0
cg00994389	COL4A2	Body	Island	82.5 ± 4.5	80 ± 5.8	-2.51941	0.0180178	0.303437		0	3	3	0
cg14742523	HNRNPA1L2;HNRNPA1L2	Body;Body		80.1 ± 1.7	79.5 ± 1.4	-0.578581	0.0180265	0.303481		1	0	0	0
cg10461282	MESP2	1stExon	Island	33.5 ± 2.9	35.6 ± 3.6	2.09932	0.0180365	0.303517	rs71647807	0	0	1	0
cg07943461			Island	20.7 ± 3	23 ± 3.1	2.21105	0.0180472	0.303571		0	1	1	0
cg24496645	GPR89B	Body	Island	12.3 ± 1.5	13.1 ± 1.5	0.853352	0.0180478	0.303571		0	0	1	0
cg14787112	MIR517A	TSS1500		67.8 ± 3.2	66.1 ± 3.7	-1.64642	0.0180507	0.303572	rs8104741	5	1	0	0
cg08581953			Island	13.2 ± 3.2	15.4 ± 3.8	2.19049	0.0180509	0.303572		2	1	0	0
cg26723735			S_Shore	86.4 ± 1.4	85.9 ± 1.5	-0.466868	0.0180585	0.303597		0	2	1	0
cg10043804	VENTXP1	TSS1500	Island	69.9 ± 1.9	68.9 ± 2.5	-0.999057	0.01806	0.303597		1	1	0	0
cg07721440	DDX12	TSS1500	Island	19.3 ± 1.6	20.1 ± 1.5	0.868044	0.0180646	0.30361		0	1	0	0
cg24686187	NELL2;NELL2;NELL2;NELL2;NELL2	Body;Body;Body;Body;Body		67.3 ± 1.8	68.2 ± 2.5	0.906517	0.018072	0.303628	rs11182674	4	1	0	0
cg06049751	SNORD115-35	TSS1500		77 ± 1.9	75.8 ± 2.6	-1.20228	0.0180913	0.303697		0	0	1	0
cg04723170			Island	11.9 ± 1.2	12.7 ± 1.4	0.706009	0.0180967	0.303728		0	1	0	0
cg16393125				74.7 ± 1.6	73.8 ± 1.7	-0.857199	0.018117	0.303894	rs9450573	169	379	188	0
cg05371015				83.1 ± 1.7	82.3 ± 1.6	-0.859829	0.0181258	0.303894		7	0	0	0
cg01949938	SBDSP;TYW1B;TYW1B;SBDSP;SBDSP;SBDSP	Body;TSS1500;TSS1500;Body;Body;Body	Island	14.2 ± 1.2	15 ± 1.6	0.782326	0.0181475	0.303937		0	1	0	0
cg21937887			N_Shelf	44.7 ± 3	46.1 ± 2.8	1.40078	0.0181792	0.304099		1	7	3	0
cg15886294				73.7 ± 2.1	72.8 ± 2.1	-0.888364	0.0181866	0.304124		0	1	0	0
cg17730675	ZNF600	TSS1500	S_Shore	24.6 ± 1.9	25.8 ± 2	1.15249	0.018193	0.304124		0	1	2	0
cg26835324			N_Shelf	82.6 ± 1.3	81.7 ± 1.9	-0.885724	0.0182018	0.304124		0	2	0	0
cg05597504	GIMAP7	TSS1500		77 ± 2.6	78.2 ± 2.1	1.19179	0.018209	0.304124		0	0	1	0
cg12984369	UBC	Body	N_Shore	64.3 ± 2.7	65.5 ± 3.3	1.17025	0.0182271	0.304204		1	6	3	0
cg05473146				82.4 ± 2.3	81 ± 2.7	-1.40867	0.0182333	0.304224		76	31	1	0
cg12763038				62.8 ± 2.6	63.9 ± 2.3	1.11718	0.0182435	0.304237		6	2	0	0
cg20126417			N_Shelf	76.9 ± 1.8	76 ± 2	-0.905347	0.0182817	0.30435		12	1	0	0
cg17051552				71.3 ± 2.4	70.1 ± 2.7	-1.26775	0.0183022	0.30435	rs11040791	72	460	6	0
cg03068646	HIATL1;HIATL1	5'UTR;1stExon	Island	11.1 ± 1.1	11.8 ± 1.4	0.673183	0.0183033	0.30435		0	1	0	0
cg04256888				82.7 ± 1.6	82 ± 1.6	-0.668284	0.0183165	0.30435		17	0	0	0
cg10467926			S_Shelf	85.2 ± 1.3	84.7 ± 1.4	-0.523536	0.0183347	0.304382		0	0	1	0
cg09423819	SLC7A5P1	TSS200	Island	6.5 ± 0.6	6.8 ± 0.7	0.289226	0.0184198	0.304496		0	0	1	0
cg27424206			N_Shore	85.3 ± 1	84.5 ± 1.9	-0.871191	0.0184626	0.3047		152	158	39	0
cg26797811			S_Shelf	79.7 ± 1.4	78.9 ± 1.8	-0.741895	0.0184655	0.304731		150	55	6	0
cg20140425	ZNF826	5'UTR		21.8 ± 1.8	22.8 ± 2.5	1.00151	0.0184761	0.304761		1	2	0	0
cg15464645	HERC2	Body	S_Shelf	77.4 ± 1.5	78.2 ± 1.8	0.796245	0.018498	0.30481		0	1	0	0
cg17141370	ZC3H11A	3'UTR		83.1 ± 1.9	82.4 ± 1.9	-0.774794	0.0185017	0.30481		0	0	2	0
cg08122018				89 ± 0.9	88.4 ± 1.2	-0.655648	0.0185128	0.30481		2	0	0	0
cg22961747				16.1 ± 1.3	17.1 ± 1.7	0.994998	0.0185229	0.30481		0	1	1	0
cg08851289			S_Shore	64.3 ± 2.4	63.2 ± 2.3	-1.10437	0.018571	0.304902		0	0	2	2
cg26685975			S_Shore	69.8 ± 1.9	69 ± 2.4	-0.860021	0.0185945	0.304904		0	0	0	1
cg05266537	ZNF91	TSS200		32.3 ± 3.6	34.7 ± 3.3	2.38267	0.0186042	0.304977		7	9	1	0
cg05625839				67.5 ± 1.7	66.5 ± 2.4	-1.03499	0.0186419	0.305129		4	0	0	0
cg10949413	HIST1H2BD;HIST1H2BD;HIST1H2BD	1stExon;3'UTR;3'UTR	S_Shore	37 ± 2.4	38.4 ± 2.7	1.32941	0.0186479	0.305131		1	0	0	0
cg24232869	SENP1	Body		40.4 ± 3.3	38.6 ± 3	-1.77242	0.0186977	0.305348		0	1	0	0
cg07612889				72.4 ± 1.8	71.2 ± 2.2	-1.20225	0.0187152	0.305426	rs4848765	79	77	1	0
cg05545813				88.3 ± 1.1	87.8 ± 0.9	-0.467418	0.0187219	0.305475		2	0	0	0
cg00574114				82.8 ± 1.4	83.5 ± 1.4	0.628529	0.0187279	0.305475		0	0	1	0
cg09436232	ZNF417	TSS1500	S_Shore	51.8 ± 2.9	53.7 ± 2.9	1.82455	0.0187361	0.305507		0	0	1	0
cg11466309	MBTD1	3'UTR		75.1 ± 2.4	73.7 ± 2.7	-1.43522	0.0187631	0.305667		1	0	0	0
cg20065216				76.4 ± 2	75.4 ± 2	-1.00826	0.0188069	0.305895	rs2111273	28	23	3	0
cg25112853	CHEK2;CHEK2;CHEK2;HSCB	5'UTR;5'UTR;5'UTR;TSS1500	N_Shore	59.8 ± 1.8	60.9 ± 2.1	1.13326	0.0188169	0.305902		0	1	0	0
cg19677830				73.1 ± 2.2	72.3 ± 2.2	-0.871632	0.0188254	0.30591	rs78247306	305	28	2	0
cg09823452			S_Shelf	82.2 ± 1.9	81.5 ± 1.7	-0.656931	0.0188375	0.30592		0	0	1	0
cg16422343	SFRS3	Body	S_Shelf	60.3 ± 2.9	58.7 ± 3.5	-1.68538	0.0188494	0.306005		0	4	0	0
cg02260839	ZNF765	TSS1500	N_Shore	15.7 ± 1.6	17 ± 2	1.32435	0.018868	0.306075		0	1	0	0
cg17380780				73.4 ± 2.4	71.9 ± 2.9	-1.46227	0.0188739	0.30613		0	2	0	0
cg03221539				14 ± 1.8	15.3 ± 2.6	1.30764	0.01889	0.306238		0	0	2	0
cg03071924	EIF2C2;EIF2C2	Body;Body	S_Shelf	65 ± 1.9	66.2 ± 2.2	1.26774	0.0189165	0.306319		1	0	0	0
cg27537048	FAM86A;FAM86A	Body;Body	N_Shore	15.7 ± 1.3	16.8 ± 1.8	1.0428	0.0189246	0.306327		5	0	0	0
cg00185829			N_Shore	7.4 ± 1.4	8.4 ± 2.6	0.949796	0.0189315	0.306327		1	0	0	0
cg14611398	HIST1H4D	1stExon	Island	19.7 ± 1.5	20.5 ± 1.7	0.825771	0.0189889	0.306512		2	1	0	0
cg20405809				23.7 ± 2.8	25.6 ± 2.9	1.96597	0.019008	0.30653		2	0	0	0
cg16770309			Island	92.4 ± 0.6	92 ± 0.7	-0.353482	0.0190237	0.306585	rs28538348	0	4	4	0
cg15256972			Island	77.9 ± 2.4	77 ± 2.5	-0.946864	0.0190347	0.306661		1	0	0	0
cg02640271			Island	79.2 ± 2.1	78.3 ± 1.9	-0.911517	0.0190384	0.306668		0	3	0	0
cg05059458			Island	96.5 ± 0.3	96.3 ± 0.4	-0.208129	0.0190462	0.306728	rs12871925	0	0	2	0
cg19465033				70 ± 2.6	71.4 ± 2.4	1.36819	0.0190711	0.306848		0	0	1	0
cg02963803	JAZF1	Body		66.4 ± 2.4	65.2 ± 3	-1.16602	0.0190955	0.307015	rs10228576	43	9	0	0
cg03795157	ZNF605;ZNF605	5'UTR;5'UTR	N_Shore	41.1 ± 7	45.6 ± 6.3	4.53777	0.0191261	0.307064		0	0	0	1
cg12874388	CDK17;CDK17	Body;Body		80.1 ± 1.7	79.3 ± 1.4	-0.823165	0.0191288	0.307064	rs7134030	88	227	164	0
cg15644764	SYT2;SYT2	5'UTR;5'UTR		46.5 ± 3.2	48.8 ± 2.9	2.24	0.0191377	0.307067		0	0	2	0
cg00473179			Island	32.7 ± 3	35.2 ± 4.1	2.49299	0.0191575	0.307067		0	1	0	0
cg14862612				72.9 ± 2.3	74.2 ± 1.8	1.31953	0.0191816	0.307088		385	60	8	0
cg04903146	MRPL20	Body	S_Shore	52.3 ± 4.1	54.6 ± 3.3	2.32269	0.0191873	0.307107		0	0	1	0
cg13115440	LOC220729	TSS1500	S_Shore	51 ± 5.4	54.5 ± 6.3	3.48561	0.0191997	0.307107		0	0	2	0
cg09501191				78.2 ± 1.9	76.9 ± 2.6	-1.34294	0.0192077	0.307154		2	0	0	0
cg00835526				78.6 ± 1.3	77.8 ± 1.9	-0.779175	0.0192128	0.307195		28	7	0	0
cg19506309				68.2 ± 1.7	67.4 ± 2.1	-0.830233	0.0192343	0.307205		8	2	0	0
cg17168519	FAM154B	Body		62.5 ± 2.8	64 ± 3	1.52794	0.0192345	0.307205		0	0	1	0
cg06882544			Island	32.4 ± 2.5	34.2 ± 2.5	1.79216	0.0192438	0.307209		0	3	1	0
cg16575544			N_Shore	32.8 ± 6.8	37.5 ± 9.9	4.67973	0.0192517	0.307209		0	0	5	0
cg16669468			N_Shore	83.5 ± 1.6	82.6 ± 1.8	-0.925514	0.0192621	0.307224		526	18	1	0
cg05298375			Island	88.1 ± 1.7	87.3 ± 1.6	-0.836708	0.0192821	0.307277		0	0	6	0
cg02905065	FAM72B	TSS1500	Island	4.7 ± 0.4	5 ± 0.5	0.24824	0.0192919	0.30736		0	0	2	0
cg25585592	SBDS;TYW1	TSS1500;TSS200	N_Shore	10 ± 0.8	10.6 ± 1.1	0.530372	0.0193254	0.307638		1	0	0	0
cg14664030	CSNK1D;CSNK1D	Body;Body	Island	91.8 ± 1	91.2 ± 1.1	-0.608161	0.0193495	0.30778		2	1	2	0
cg02862100				88.4 ± 0.8	87.8 ± 1.3	-0.519631	0.0193501	0.30778		12	5	0	0
cg26033457	GGT3P	TSS1500		77.1 ± 2.3	75.8 ± 2.5	-1.24126	0.0193531	0.307784		0	1	2	0
cg18532089			Island	5.3 ± 0.5	5.6 ± 0.5	0.242493	0.0193611	0.307824		0	0	1	0
cg23470729	PCDHGA2;PCDHGA3;PCDHGA3;PCDHGA1	Body;1stExon;1stExon;Body	S_Shore	49.3 ± 5.8	52.1 ± 5.5	2.81309	0.0193652	0.307832		1	0	1	0
cg07047407			Island	90.6 ± 1	90.1 ± 1.1	-0.49871	0.0193707	0.307879		0	0	6	0
cg08505673			N_Shelf	76.3 ± 2.7	74.9 ± 2.8	-1.41325	0.0193786	0.30791		2	0	0	0
cg26013057	ZNF256	Body	N_Shelf	81.6 ± 1.8	81.1 ± 1.8	-0.503576	0.019391	0.307936	rs8104350	372	20	1	0
cg09242533			Island	85.6 ± 1.4	84.7 ± 1.7	-0.916305	0.0194328	0.308045		0	0	1	0
cg13385521	SUZ12P	TSS200	Island	6.4 ± 0.6	6.7 ± 0.9	0.311648	0.019436	0.308079	rs11650928	0	0	1	0
cg11178666	SLC33A1	3'UTR		72 ± 2.9	70.6 ± 3.1	-1.39396	0.0194425	0.308094		0	0	1	0
cg23371371	DHRS4L1	1stExon	Island	9.2 ± 0.7	9.6 ± 1	0.370508	0.0194468	0.308112		1	0	0	0
cg09984674			S_Shelf	67.3 ± 2.5	68.5 ± 2.5	1.15975	0.0194844	0.308303		0	3	0	0
cg08761334				84.7 ± 1.7	83.7 ± 2.3	-1.04162	0.0195048	0.308369		0	0	1	0
cg26068283	GRM5;GRM5	5'UTR;1stExon		26.8 ± 2.4	28.6 ± 3.1	1.72979	0.0195186	0.308391		0	0	1	0
cg21962600				87.1 ± 0.8	86.5 ± 1.2	-0.635162	0.0195527	0.308448		1	0	0	0
cg23117530			Island	86.7 ± 1.6	85.9 ± 1.9	-0.803312	0.0196095	0.308792		19	14	5	0
cg14272009	CBS	Body	Island	93.4 ± 0.5	93 ± 0.7	-0.32273	0.0196117	0.308796	rs13046562	1	0	0	0
cg18925491				78.1 ± 2.3	76.6 ± 2.5	-1.44188	0.019632	0.308796		0	5	1	0
cg09782691				86.7 ± 1	86 ± 1.4	-0.653092	0.0196366	0.308796	rs12905694	212	373	57	0
cg19207487			Island	13.6 ± 1	14.3 ± 1.1	0.698007	0.0196416	0.308796		0	0	5	0
cg26485937	PCDHGA4;PCDHGA9;PCDHGA1;PCDHGB1;PCDHGB6;PCDHGB3;PCDHGA11;PCDHGB7;PCDHGA6;PCDHGA8;PCDHGA11;PCDHGA10;PCDHGA5;PCDHGB4;PCDHGA3;PCDHGA11;PCDHGA2;PCDHGB2;PCDHGA7;PCDHGB5	Body;Body;Body;Body;Body;Body;1stExon;Body;Body;Body;1stExon;Body;Body;Body;Body;1stExon;Body;Body;Body;Body	Island	21.8 ± 1.8	23.4 ± 2.6	1.63843	0.0196677	0.308898		3	0	0	0
cg21660040				81.7 ± 1.3	81.1 ± 1.7	-0.618311	0.0196726	0.308912	rs79288690	0	1	0	0
cg06678902	RPS14;RPS14;RPS14	Body;Body;Body	N_Shelf	58.1 ± 1.6	59.3 ± 2	1.12024	0.019694	0.309028		1	1	1	0
cg10040225			N_Shelf	80.2 ± 1.5	79.4 ± 1.8	-0.757752	0.0197003	0.309028		104	28	4	0
cg06349546	POLDIP3;RNU12;POLDIP3	TSS1500;Body;TSS1500	S_Shore	26.7 ± 2	25.6 ± 2.2	-1.09643	0.0197028	0.309028	rs28362630	0	0	1	0
cg26228329				92.1 ± 0.9	91.8 ± 1	-0.269041	0.0197138	0.309028		0	4	3	0
cg04068595				85 ± 1.2	84.1 ± 1.9	-0.851761	0.0197145	0.309028		1	0	0	0
cg26181583	KRT25	Body		65.8 ± 3.8	64.2 ± 3.4	-1.61753	0.0197338	0.309103		0	0	1	0
cg08198609	AGAP5	TSS1500		67.6 ± 2.5	69.1 ± 2.5	1.55539	0.0197556	0.309135		0	6	5	0
cg19761060				81.8 ± 1.2	80.9 ± 1.9	-0.870059	0.0198282	0.309299	rs9351393	185	273	13	0
cg12074035	GPR89A;GPR89A	Body;5'UTR	Island	12 ± 1.2	12.7 ± 1.3	0.714809	0.0198306	0.309299	rs71618969	0	0	1	0
cg00147751	GATS;GATS;GATS;GATS;PVRIG	Body;3'UTR;Body;Body;Body		65.1 ± 2.2	64.2 ± 2.5	-0.948227	0.0198486	0.309335		0	0	1	0
cg16051154			N_Shore	72.6 ± 4.2	70.2 ± 6.3	-2.35034	0.019863	0.309335		0	2	0	0
cg06258971	ZNF26	3'UTR		85.6 ± 1.2	85.1 ± 1.4	-0.468033	0.0198773	0.309395		0	0	0	1
cg17794241	CYP11A1;CYP11A1	Body;TSS200	S_Shore	39.5 ± 2.2	38.3 ± 2.5	-1.19085	0.0199057	0.309474		5	0	0	0
cg20372690			Island	17.7 ± 2	19.1 ± 2.3	1.43778	0.0199619	0.309742		1	1	1	0
cg21632181	LOC285830;LOC285830	Body;Body		77 ± 1.6	76.3 ± 2.3	-0.69784	0.019963	0.309742		3	0	0	0
cg24937681	PPFIA1;PPFIA1	Body;Body		68.9 ± 1.7	68.1 ± 1.7	-0.795679	0.019971	0.309777		189	654	7	0
cg21500063				56.3 ± 4.8	59.1 ± 5	2.73716	0.020004	0.309953	rs35373150	0	1	2	0
cg13771214	HERC2P2	TSS200	Island	26.1 ± 8.2	30.3 ± 5.7	4.19463	0.0200185	0.309963		0	0	3	0
cg07832739				92.7 ± 0.7	92.4 ± 0.9	-0.356606	0.0200366	0.310028		16	0	0	0
cg02658908				77.6 ± 2.6	76.3 ± 3	-1.3018	0.020043	0.310067		3	2	0	0
cg22069388				77.5 ± 1.3	76.4 ± 1.8	-1.00448	0.0200644	0.310146		37	12	1	0
cg05403433	CD8B;CD8B;CD8B;CD8B;CD8B	Body;Body;Body;Body;Body	Island	14.7 ± 1.5	15.8 ± 1.9	1.07612	0.0200866	0.310176		0	0	1	0
cg05642024	HERC2P2	TSS1500	Island	30.7 ± 11.5	35.5 ± 7	4.86025	0.0200994	0.310201		0	0	3	0
cg08160871			N_Shore	22.2 ± 1.5	23.3 ± 1.7	1.02216	0.020114	0.310239		1	0	0	0
cg00769810			Island	15.4 ± 1.8	16.6 ± 1.7	1.27897	0.0201203	0.310239	rs2999668	2	1	3	0
cg02863409	MST1	Body	N_Shore	73.5 ± 1.6	72.6 ± 2.3	-0.962253	0.0201333	0.310249		0	0	2	0
cg05274503				74.6 ± 2	73.7 ± 2.1	-0.902512	0.0201366	0.310267	rs12871271	144	347	86	0
cg23871248			Island	85.1 ± 1.4	84.4 ± 1.7	-0.771694	0.0201433	0.310272		0	0	1	0
cg19737334				76.4 ± 2.3	74.9 ± 2.8	-1.48022	0.0201445	0.310277		0	1	0	0
cg22685566				87.2 ± 1.2	86.5 ± 1.3	-0.619924	0.0201457	0.310278		0	1	0	0
cg24624624	RAB1B;RAB1B	5'UTR;1stExon	Island	30.3 ± 1.8	29.5 ± 2.3	-0.803246	0.0201503	0.310286		0	1	0	0
cg00906169				83.9 ± 1.2	83.5 ± 1.5	-0.398902	0.0201837	0.310411	rs3109083	4	1	0	0
cg03933786				89.1 ± 0.9	88.5 ± 1	-0.540061	0.0201953	0.310411		330	84	1	0
cg06710050	NCRNA00171	Body		73.7 ± 2.5	73.1 ± 2.6	-0.584793	0.0202078	0.310433	rs3121597	0	1	0	0
cg04154034	LRRC37B2	Body	Island	5.9 ± 1.9	6.8 ± 2.8	0.936046	0.0202149	0.310446	rs9912601	1	0	0	0
cg19278827	THSD1P	Body	Island	4.7 ± 0.3	5 ± 0.5	0.260237	0.0202235	0.310474		0	1	0	0
cg08185695				69 ± 2.5	67.5 ± 2.9	-1.53816	0.0202431	0.310578		6	0	0	0
cg08593252			S_Shelf	52.8 ± 2.8	51.8 ± 2.7	-1.00491	0.0202528	0.310629		1	0	0	0
cg19105504	MS4A15;MS4A15;MS4A15;MS4A15	5'UTR;1stExon;5'UTR;1stExon		53 ± 3.8	55.5 ± 3.3	2.45101	0.0202999	0.310916		1	0	0	0
cg17989243	RSF1	Body	Island	79.7 ± 2.1	78.4 ± 3	-1.27534	0.0203331	0.310974		2	0	0	0
cg00947801				90.1 ± 1.1	89.5 ± 1.4	-0.586037	0.0203447	0.310978		378	16	6	0
cg25346444	NRF1;NRF1	Body;Body		79.4 ± 1.5	78.5 ± 1.5	-0.904838	0.020348	0.310984		11	11	4	0
cg15276956			S_Shore	77 ± 4.1	75 ± 4.2	-2.00237	0.0203575	0.31105		0	4	4	0
cg25703554				84.8 ± 0.7	84.1 ± 1.4	-0.641253	0.0203599	0.311072	rs72971734	3	1	0	0
cg05377193			N_Shore	83.9 ± 1.6	83.2 ± 1.8	-0.650307	0.0203602	0.311072		0	0	1	0
cg11178321	DDX12	TSS1500	Island	11 ± 1.5	11.7 ± 1.5	0.708859	0.0204052	0.311189		0	1	0	0
cg02998333				42.3 ± 3.2	41.1 ± 3.3	-1.25537	0.0204288	0.311189	rs59073138	0	2	0	0
cg07483989	PRSS3	Body	Island	19.9 ± 2.4	21.3 ± 2.6	1.48629	0.0204763	0.311453		1	0	0	0
cg10351349	PHTF2;PHTF2	5'UTR;5'UTR		58.6 ± 3.1	56.9 ± 2.4	-1.71482	0.0204767	0.311453		6	0	0	0
cg09701880	LOC541471;LOC541471	Body;Body		22.3 ± 2.6	23.4 ± 2.6	1.09023	0.0204881	0.311519		0	0	1	0
cg03768847	HCG9	Body	Island	6 ± 0.6	6.3 ± 0.7	0.299173	0.0205002	0.311631	rs9260858	1	0	1	0
cg23998645	DPY19L2P4	TSS1500	Island	9.7 ± 1.1	10.2 ± 1.1	0.568021	0.0205507	0.311789		2	0	0	0
cg00994941	ZNF669;ZNF669	TSS1500;TSS1500	S_Shore	62.5 ± 2.7	64.2 ± 2.5	1.7034	0.0205638	0.3118		2	1	3	0
cg24693218	PRKCI	3'UTR		73.7 ± 2.5	72.5 ± 3.1	-1.17697	0.0205754	0.311816	rs9824427	0	0	1	0
cg08972632	LOC283922	TSS1500	S_Shore	87.8 ± 1	87.4 ± 1.1	-0.389439	0.0205814	0.311849		0	0	1	0
cg00963079	SLC16A1;SLC16A1	TSS200;TSS1500	Island	7.1 ± 0.6	7.4 ± 0.7	0.287977	0.0205933	0.311895	rs34901627	0	1	0	0
cg13396436	TNXB	Body		76.7 ± 1.6	75.9 ± 1.9	-0.844079	0.0205952	0.311895		0	0	1	0
cg18970800	RPL13AP3	Body	Island	78.9 ± 1.7	78 ± 1.8	-0.954699	0.020596	0.311895		2	7	1	0
cg14602341	FAM7A3	Body	Island	6.2 ± 0.8	5.9 ± 0.6	-0.255631	0.020629	0.311984		0	1	2	0
cg09000800	ALOX15	TSS200	S_Shore	16.3 ± 1.8	17.7 ± 2.2	1.38347	0.0206304	0.311984		1	0	0	0
cg14880282	LOC284232	Body		61.7 ± 2.9	60.2 ± 3.4	-1.51739	0.0206356	0.311999	rs74204215	0	1	0	0
cg15965241	P2RX7	TSS200		41.9 ± 2	43 ± 2	1.06142	0.0206366	0.312		0	1	0	0
cg18430645				74.3 ± 2.5	73.1 ± 2.6	-1.21657	0.0206384	0.31201		0	0	2	0
cg12084407				74.1 ± 2.4	75.3 ± 2.1	1.24205	0.0206851	0.312122		278	58	2	0
cg03898993	LOC283914	Body		63.2 ± 2.1	62.1 ± 2.3	-1.06184	0.020701	0.312175	rs80055762	11	6	4	0
cg14008862	LRRC37B2	Body	Island	5.1 ± 1.8	6.1 ± 3	1.02904	0.0207124	0.312216	rs9912601	0	0	1	0
cg25223391	UVRAG	Body		68.6 ± 1.6	67.4 ± 2.3	-1.14013	0.0207505	0.312313		342	220	21	0
cg23488190	POLR2J2	TSS200	Island	12.5 ± 1.1	13.2 ± 1.4	0.722394	0.0207566	0.312313	rs10275702	0	1	2	0
cg11320438	SIGLEC11;SIGLEC11	Body;Body		72.1 ± 2.9	74.1 ± 2.4	1.94596	0.0207669	0.312313		3	0	0	0
cg02882216				85.1 ± 1.2	84.6 ± 1.4	-0.543097	0.0207691	0.312313		6	0	0	0
cg05915116	NCF1B	TSS1500		83.8 ± 1.3	83.2 ± 1.6	-0.616377	0.0207807	0.312366		0	0	2	0
cg14007638	GPX6	Body		78 ± 1.9	76.7 ± 2.5	-1.29703	0.0207831	0.312366		8	0	0	0
cg12359739				85.6 ± 1.2	85 ± 1.5	-0.615535	0.0207838	0.312366		1	2	0	0
cg00713204	BANP;BANP	Body;Body	N_Shore	41.2 ± 21.7	51.8 ± 21.4	10.6331	0.0207889	0.312366	rs11645100	1	0	0	0
cg18937897				80.6 ± 1.6	80 ± 1.8	-0.607976	0.0207958	0.312366		3	0	0	0
cg18720736	PMS2L11	Body	N_Shore	71.8 ± 3.3	71.3 ± 4.5	-0.518162	0.0208018	0.312366		0	0	1	0
cg14941654	HLA-G	TSS1500	N_Shore	80.9 ± 1.5	80.1 ± 1.8	-0.805943	0.0208057	0.312366		2	1	0	0
cg01843804	TUBB	Body	S_Shore	13.7 ± 1	14.3 ± 1.5	0.553383	0.0208065	0.312366		2	0	0	0
cg21010686				70.8 ± 1.5	70.1 ± 1.9	-0.701184	0.020812	0.312366		1	2	1	0
cg16790794	NKX2-1;NKX2-1	Body;Body	Island	15.4 ± 1.7	16.5 ± 1.6	1.07178	0.0208391	0.312528		1	1	1	0
cg16007189				75.1 ± 3.2	72.7 ± 4.3	-2.43452	0.0208781	0.312588		102	193	5	0
cg14461571	HLA-E	Body	Island	21.7 ± 1.8	22.7 ± 2.3	1.03835	0.02088	0.312588		1	6	1	0
cg20709984	IKZF3;IKZF3;IKZF3;IKZF3;IKZF3;IKZF3	Body;Body;Body;Body;Body;Body		80.8 ± 2	81.7 ± 1.8	0.876891	0.0208801	0.312588		1	0	0	0
cg13560204			S_Shelf	75.3 ± 2.5	74.4 ± 2.7	-0.880314	0.0208852	0.312608		2	0	0	0
cg13459209				70.7 ± 1.5	69.8 ± 2.1	-0.882558	0.0208877	0.312609	rs75912339	3	16	0	0
cg13121377				78.9 ± 3.2	77.6 ± 2.8	-1.26415	0.0208931	0.31267		1	2	0	0
cg12280796			N_Shelf	74.9 ± 3.2	76.6 ± 2.5	1.68241	0.0208993	0.312679		447	35	1	0
cg22659230	HCG9	Body	Island	3.7 ± 0.2	3.8 ± 0.3	0.167877	0.0209039	0.312679		1	0	1	0
cg11784667				81 ± 1.8	79.7 ± 2.5	-1.23922	0.0209112	0.312679		0	1	0	0
cg21196034	FAM86B1;FAM86B1	Body;Body	Island	11 ± 1.4	10.1 ± 1.5	-0.806743	0.020913	0.312679		0	5	0	0
cg20494576				74.3 ± 1.9	73.3 ± 2	-1.04295	0.0209233	0.312679	rs4383862	104	218	23	0
cg08292569	TNFRSF10A	Body	N_Shelf	64.1 ± 5.3	61 ± 5.2	-3.05935	0.0209238	0.312679		0	1	0	0
cg19484093				58.2 ± 19.7	66.6 ± 15.5	8.35538	0.0209256	0.312679		1	0	0	0
cg20553058	RIN3	Body		91.2 ± 0.9	90.8 ± 1	-0.451193	0.0209333	0.312686		1	0	0	0
cg04209051	TMX2;TMX2;TMX2	Body;Body;Body	N_Shelf	84.2 ± 1.4	83.8 ± 1.2	-0.432248	0.0209678	0.312748		0	0	1	0
cg18133263	C2orf49	TSS1500	Island	9.7 ± 0.9	10.3 ± 1.2	0.622856	0.020971	0.31277		1	0	0	0
cg00906838	CSMD2	Body		59.9 ± 2.1	58.6 ± 2.9	-1.30336	0.0210104	0.312939		3	0	0	0
cg08440544			N_Shelf	80.6 ± 1.5	79.8 ± 1.7	-0.837825	0.0210263	0.312939		0	1	1	0
cg00034468	ACTA1	Body	Island	29.1 ± 2.1	30.6 ± 2.2	1.52093	0.0210522	0.313012		0	1	1	0
cg00177631	ANKRD20A1;ANKRD20A3	TSS1500;TSS1500	Island	32.1 ± 3	34 ± 2.9	1.91827	0.0210526	0.313012		2	4	3	0
cg24492884	CLEC9A	Body		72.3 ± 1.6	71.7 ± 1.8	-0.65405	0.0210638	0.313063		260	18	0	0
cg08999962	CDYL	Body		82.6 ± 1.6	81.9 ± 1.7	-0.748152	0.0210716	0.313067		0	1	0	0
cg19052952	ZNF232	TSS200	Island	16.5 ± 2.9	18.6 ± 4	2.12869	0.0211073	0.313183		1	2	0	0
cg14780883	SNORD115-15;SNORD115-21;HBII-52-28	Body;Body;TSS1500		76.9 ± 2	75.9 ± 2	-0.935524	0.0211115	0.313183		3	0	0	0
cg04883157	MRPL3;SNORA58	Body;Body		82.9 ± 1.5	83.7 ± 1.1	0.784447	0.0211206	0.313183		0	1	1	0
cg01069210	FAM82B	Body	N_Shore	83.7 ± 1.2	83.1 ± 1.3	-0.679814	0.0211283	0.313213	rs79214417	1	0	0	0
cg14928320			Island	39.6 ± 4.1	41.9 ± 4.1	2.27394	0.0211389	0.313238	rs71642019	1	0	1	0
cg05293990	BANP;BANP	Body;Body		91.2 ± 0.7	90.9 ± 0.9	-0.301195	0.0211436	0.313238		0	1	1	0
cg05162788			N_Shore	81.3 ± 1.4	80.2 ± 1.9	-1.09784	0.0211514	0.313277		0	1	0	0
cg17269548	PPIA;PPIA	5'UTR;1stExon	Island	21.2 ± 2.3	20.2 ± 2.1	-0.942818	0.0211602	0.313334	rs11539970	1	0	1	0
cg07754829				92.5 ± 0.8	92.1 ± 0.9	-0.421988	0.0211628	0.313358		1	1	0	0
cg07559615	ELK1;ELK1	Body;Body	Island	71.1 ± 1.9	70.3 ± 2	-0.777819	0.0211798	0.313468		0	1	1	0
cg04575609	BANP;BANP	Body;Body	Island	86.1 ± 1.9	85.5 ± 1.7	-0.578668	0.0212112	0.313515		0	1	0	0
cg20898922			Island	63.8 ± 1.9	62.8 ± 2.1	-1.03527	0.0212138	0.313515		0	1	3	0
cg16201596	HLA-J;NCRNA00171	Body;Body	Island	13.5 ± 1.2	14.2 ± 1.4	0.741166	0.021265	0.313715	rs9261106	1	1	0	0
cg18551129				22.4 ± 1.7	24 ± 2.7	1.53813	0.0212658	0.313715		1	0	0	0
cg14076024			Island	83.6 ± 1.4	83.2 ± 1.4	-0.434655	0.0212918	0.31387		3	0	0	0
cg20708961	ZNF257	TSS200		31.4 ± 4.8	34.1 ± 3.7	2.67912	0.021382	0.314265		10	6	3	0
cg21911143			Island	12.8 ± 1.5	13.6 ± 1.7	0.769649	0.0213896	0.314265		0	0	4	0
cg01089751	APOBEC3B;APOBEC3B	1stExon;5'UTR		9.6 ± 1.1	10.2 ± 1.2	0.565468	0.0214147	0.314387		0	0	1	0
cg07448812	AKR1B15	TSS1500		83.9 ± 1.4	83.3 ± 1.5	-0.613267	0.0214736	0.314661		16	1	0	0
cg21577639	GPR110;GPR110	Body;Body		76.3 ± 1.9	75.4 ± 2.3	-0.866569	0.0214751	0.314661		19	2	0	0
cg10044516			Island	73.1 ± 2.5	71.8 ± 2.9	-1.3022	0.0214765	0.314661		0	2	2	0
cg11810888			N_Shore	83 ± 1.3	82.6 ± 1.2	-0.347855	0.0214974	0.314782		0	0	1	0
cg00767637	PABPC1L2B;PABPC1L2B	1stExon;5'UTR	N_Shore	52.8 ± 14.2	57 ± 4.9	4.25021	0.0215104	0.314792		0	0	1	0
cg11526455				38.1 ± 2.2	39.4 ± 2.6	1.35924	0.0215513	0.314881		4	1	0	0
cg00160462	ZNF323;ZNF323;ZNF323;ZNF323;ZNF323;ZNF323;ZNF323	1stExon;5'UTR;Body;5'UTR;5'UTR;5'UTR;Body		10.3 ± 1	10.8 ± 1.2	0.533353	0.0215563	0.314881		1	2	1	0
cg14455613	LOC100125556;LOC100125556;ALG1L	Body;Body;3'UTR		14.7 ± 1.4	15.7 ± 1.7	0.941201	0.02156	0.314881	rs3187686	0	4	7	0
cg27150486	C1QTNF9	Body		80.5 ± 1.9	79.7 ± 1.7	-0.728548	0.0215714	0.314881	rs3751355	0	0	1	0
cg08656053	ZNF160;ZNF160;ZNF160	5'UTR;5'UTR;5'UTR	N_Shelf	95.7 ± 0.4	95.5 ± 0.4	-0.215749	0.0215769	0.314881		0	0	1	0
cg05825459	PARD3B;PARD3B;PARD3B	Body;Body;Body		71.4 ± 2.5	70.5 ± 2.4	-0.917095	0.0215841	0.314881		6	1	0	0
cg10858195			N_Shelf	71.3 ± 1.3	70.5 ± 1.8	-0.813677	0.0216015	0.314961	rs60805454	184	265	16	0
cg22934006	LOC285456	Body		84.8 ± 1.3	84.2 ± 1.7	-0.600976	0.0216226	0.314968		3	2	6	0
cg24078359				82.7 ± 1.6	81.9 ± 1.8	-0.750398	0.0216537	0.315078	rs80352355	251	20	1	0
cg05157833	PTPN20B;PTPN20A;PTPN20A;PTPN20B;PTPN20B;PTPN20B;PTPN20B;PTPN20B;PTPN20A;PTPN20A;PTPN20B;PTPN20B;PTPN20A;PTPN20A;PTPN20A;PTPN20B;PTPN20A;PTPN20A	Body;5'UTR;Body;Body;Body;5'UTR;5'UTR;5'UTR;Body;5'UTR;5'UTR;Body;Body;5'UTR;5'UTR;Body;Body;Body	N_Shore	78.9 ± 2.2	80.4 ± 2	1.49963	0.0216548	0.315084		0	0	2	0
cg03990436	PSMD1	3'UTR		79 ± 1.5	78 ± 2	-1.02495	0.0216876	0.315181		1	0	0	0
cg00161450	LOC388955	Body	Island	66.9 ± 1.8	65.9 ± 2.2	-0.987037	0.0216912	0.315193	rs2422001	1	1	1	0
cg07401773	HIATL2	Body	Island	12.3 ± 1.3	13.1 ± 1.6	0.772705	0.0217113	0.315225		0	1	0	0
cg12734537			S_Shelf	77.7 ± 2.5	76.3 ± 2.8	-1.3861	0.0217221	0.315247		0	1	0	0
cg15465107			N_Shelf	56.3 ± 2.5	58.1 ± 2.4	1.82015	0.0217432	0.315247		0	2	2	0
cg00367497	NR2F2;NR2F2;NR2F2;MIR1469;NR2F2	TSS200;1stExon;Body;TSS1500;TSS1500	Island	13.6 ± 1.4	14.6 ± 1.7	0.96866	0.0217645	0.315292		0	1	0	0
cg26122004	C5orf45;C5orf45	Body;Body	Island	93.2 ± 0.8	92.8 ± 0.9	-0.379918	0.0217705	0.315292		0	0	1	0
cg20009097			N_Shore	36.1 ± 3.3	38.3 ± 3.2	2.15675	0.0217784	0.315295		2	1	0	0
cg11970804			N_Shore	79.9 ± 1.9	78.9 ± 2.1	-0.995516	0.0217976	0.315351		2	3	0	0
cg06072965	FAM86D	Body	N_Shore	42.4 ± 4	44.3 ± 3.5	1.91821	0.0218101	0.315351		1	1	9	0
cg17770461			Island	81 ± 1.4	80.2 ± 1.8	-0.855938	0.0218263	0.315351		1	0	1	0
cg00537607	MICA	TSS1500	Island	11.4 ± 1	12 ± 1.1	0.589437	0.0218371	0.315372		0	1	0	0
cg21581381			S_Shore	38.6 ± 2.7	40.2 ± 2.6	1.55142	0.0218463	0.315392		0	0	4	0
cg03740682				53.9 ± 2.6	55.7 ± 2.5	1.80005	0.0218473	0.315397		14	3	0	0
cg12741170	H3F3C	1stExon	Island	47.3 ± 2.3	46.2 ± 2.9	-1.10569	0.0218745	0.31546	rs61745042	0	0	1	0
cg10906108	ZNF141	TSS1500	Island	30.1 ± 3.4	32.3 ± 3.3	2.17592	0.0218856	0.315503		1	0	0	0
cg10139889	ZNF815	Body	S_Shore	61 ± 3.3	59.8 ± 2.5	-1.21724	0.0218958	0.315567		0	0	1	0
cg04657419	C5orf43	3'UTR	N_Shelf	83.2 ± 1.6	82.5 ± 2	-0.788138	0.0219078	0.315618		0	1	0	0
cg19521438	ATRNL1	Body		70.9 ± 1.8	70.1 ± 2	-0.87913	0.0219469	0.315663		9	3	1	0
cg24245352	RNF185;RNF185;RNF185;RNF185;RNF185;RNF185;RNF185	3'UTR;Body;Body;3'UTR;Body;3'UTR;Body		43.2 ± 2.9	45 ± 3	1.81732	0.0219477	0.315663	rs3986050	0	0	1	0
cg10669878			N_Shore	69 ± 8.8	73.2 ± 6.4	4.20713	0.0219519	0.315679		1	0	2	0
cg01511809			S_Shore	50.5 ± 3.8	53.2 ± 3.9	2.66846	0.0219669	0.315747	rs73802655	5	0	0	0
cg21184806				40 ± 2.7	38.3 ± 2.3	-1.66917	0.0220228	0.31601	rs36085105	4	1	0	0
cg25431319	FAM40B;FAM40B	Body;Body	S_Shelf	79.2 ± 2.1	78.4 ± 2.2	-0.870265	0.0220239	0.31601		1	0	0	0
cg17970286	POLR2J	TSS200	Island	11.3 ± 1.4	11.9 ± 1.3	0.644856	0.0220362	0.316049		1	1	1	0
cg08256065				69.7 ± 2.2	68.5 ± 2.7	-1.25173	0.0220363	0.316049		3	7	0	0
cg05555951	OR8H2	TSS200		72.1 ± 2	73.4 ± 2.5	1.25779	0.0220608	0.31621		0	0	1	0
cg14223017	AP3D1;AP3D1	1stExon;1stExon	Island	22.5 ± 2	23.6 ± 2.3	1.03482	0.0220635	0.31621		1	0	0	0
cg15973171	TCHH	Body	Island	30.4 ± 2.5	32 ± 2.9	1.60055	0.0220876	0.316263		1	0	0	0
cg13573295	EHMT1	Body	Island	93.6 ± 0.6	93.3 ± 0.8	-0.279214	0.0221047	0.316263		0	1	1	0
cg17167790	PTPRN2;PTPRN2;PTPRN2	Body;Body;Body		49.2 ± 3	50.8 ± 2.8	1.51758	0.0221257	0.316345		0	1	0	0
cg17962047				89 ± 0.9	88.5 ± 1	-0.486425	0.0221341	0.316385		0	0	1	0
cg13195463	OTC	Body		76.3 ± 2.4	75.3 ± 2.3	-0.95202	0.0221445	0.316385		27	1	0	0
cg17811578	LOC441204	TSS1500	S_Shelf	77.2 ± 2.6	76 ± 3.1	-1.22512	0.0221542	0.316435		4	0	0	0
cg01466020	DAP3;DAP3;YY1AP1;YY1AP1	5'UTR;5'UTR;TSS1500;TSS1500	S_Shore	10.2 ± 1	10.7 ± 1.1	0.487003	0.0221651	0.316509	rs41264955	1	0	0	0
cg00475182	GATSL1	TSS1500		56.7 ± 1.9	55.6 ± 2.2	-1.11614	0.0221664	0.316509		0	0	3	0
cg08963495			N_Shore	56.7 ± 4	58.9 ± 4.6	2.14304	0.0221833	0.316514		2	0	1	0
cg27211120	C4orf22	Body	Island	86.2 ± 0.9	85.4 ± 1.6	-0.789092	0.0221841	0.316514		0	0	1	0
cg06614336	NCAPG2	Body		77.1 ± 2.5	75.7 ± 2.8	-1.38083	0.022208	0.316576	rs73165314	0	0	2	0
cg25964908	MARK3;MARK3;MARK3;MARK3;MARK3	Body;Body;Body;Body;Body		83.9 ± 1.3	83.2 ± 1.7	-0.721035	0.0222446	0.316668		0	1	0	0
cg18873909	PARG	Body	N_Shelf	74.1 ± 1.6	72.9 ± 2.2	-1.14369	0.0222516	0.316704		0	2	7	0
cg23877906				84.2 ± 1.5	83.6 ± 1.5	-0.624394	0.022265	0.316739		1	0	0	0
cg24373193				79.7 ± 1.5	78.8 ± 1.6	-0.851649	0.0222737	0.316739		17	18	4	0
cg26955859	FAM18B	TSS200	N_Shore	11 ± 0.7	11.4 ± 0.9	0.415497	0.0222853	0.316739	rs80076465	0	0	1	0
cg26114378	LANCL3;LANCL3	TSS200;TSS200	Island	26.3 ± 3.1	24.8 ± 4.2	-1.5734	0.0222881	0.316739		0	1	0	0
cg03839382	MGC87042;MGC87042	TSS200;TSS200	S_Shore	28.8 ± 3.3	31.1 ± 3.7	2.28965	0.0222959	0.316739		0	0	1	0
cg00004192	P2RX6P	TSS200	N_Shore	84.1 ± 1.7	83.4 ± 1.7	-0.657323	0.0223059	0.316739		0	1	0	0
cg08229801	PPP1R2P1	Body	N_Shore	86.9 ± 1.5	86.2 ± 1.4	-0.754705	0.0223112	0.316739		1	2	1	0
cg08931129			Island	25.1 ± 7.5	29.4 ± 7.8	4.31615	0.0223204	0.316739	rs8113960	0	1	0	0
cg18544172				86 ± 1.5	85.4 ± 1.4	-0.630712	0.0223253	0.316791	rs9989825	1	0	0	0
cg10563643				89 ± 0.9	89.3 ± 0.9	0.364313	0.0223322	0.316825		455	112	96	0
cg22442210	LOC162632;LOC100129396	Body;Body		88.7 ± 1	88.2 ± 1.1	-0.481246	0.0223435	0.31683		0	1	2	0
cg24156149	STK17B	5'UTR	N_Shore	62.4 ± 2.3	60.2 ± 3.4	-2.20413	0.0223479	0.31683		4	0	0	0
cg16067453				77.7 ± 1.1	76.8 ± 1.8	-0.873334	0.0223637	0.316837	rs1204295	134	76	19	0
cg17716297	LOC441046	Body	S_Shore	39.5 ± 3.4	41.3 ± 3.1	1.8304	0.0223706	0.316837		1	1	1	0
cg02268750			Island	48.1 ± 1.6	47.2 ± 2.5	-0.988453	0.0223722	0.316837		0	0	1	0
cg00003969			S_Shore	83 ± 1.3	82.5 ± 1.5	-0.499642	0.0223739	0.316837		0	0	2	0
cg27277439			N_Shore	73.3 ± 2.1	72.3 ± 2.4	-1.00998	0.0223868	0.316869		0	3	0	0
cg03365261	TTC30A	1stExon	Island	4.2 ± 0.3	4.3 ± 0.3	0.150606	0.0223986	0.316914		0	1	0	0
cg21531688	GUSBL2	TSS1500	S_Shore	75.5 ± 2.1	76.6 ± 2.3	1.14596	0.0224261	0.317012		0	0	1	0
cg11100258	LOC154761	TSS200	N_Shore	11.3 ± 1.2	11.8 ± 1.3	0.504837	0.0224384	0.317043		0	1	0	0
cg24767573				78.1 ± 1.5	76.9 ± 2.2	-1.1416	0.0224636	0.317132		1	0	0	0
cg19081662	INPP5A	Body	N_Shelf	82.5 ± 1	81.9 ± 1.4	-0.625142	0.0224832	0.317132		1	4	16	0
cg13000219	PYROXD1;PYROXD1	1stExon;5'UTR	Island	39.9 ± 1.4	38.9 ± 1.9	-0.958137	0.0224906	0.317138		0	0	1	0
cg22821930	RBM39;RBM39;RBM39;RBM39	1stExon;1stExon;5'UTR;5'UTR	Island	7.2 ± 0.6	6.9 ± 0.5	-0.247119	0.0224945	0.317145	rs77423359	1	0	0	0
cg17131580				78.1 ± 2	79.2 ± 1.9	1.07102	0.0225158	0.317151		5	0	0	0
cg00210991				92.7 ± 0.6	92.5 ± 0.8	-0.180272	0.0225656	0.317402		1	0	0	0
cg06979110	ACCN2;ACCN2	Body;Body	Island	86.5 ± 2.4	87.8 ± 2.2	1.30374	0.0225809	0.317478		0	1	0	0
cg25824209				78.7 ± 1.8	77.9 ± 1.7	-0.818746	0.0225941	0.317514		90	17	3	0
cg16254330	PSG3	TSS1500		71.9 ± 2.1	70.9 ± 1.9	-0.933587	0.022618	0.317621		2	1	0	0
cg06444891	TRAPPC9;TRAPPC9	Body;Body	Island	92.1 ± 1.2	91 ± 1.7	-1.07454	0.0226497	0.317811		0	0	1	0
cg08228366	HIST1H2BF;HIST1H3D;HIST1H2AD;HIST1H3D	TSS1500;5'UTR;1stExon;1stExon	Island	10.8 ± 1	11.5 ± 1.2	0.634212	0.0226585	0.317818		3	1	0	0
cg14764876			S_Shore	87.5 ± 1	86.9 ± 1.4	-0.550109	0.0226725	0.317882		0	1	0	0
cg23378142	C10orf50	Body		65.1 ± 3.7	67.4 ± 3.4	2.25634	0.0227148	0.318023		0	1	0	0
cg02018798	BANP;BANP	Body;Body	S_Shore	88.1 ± 1.2	87.6 ± 1.5	-0.455727	0.0227241	0.31806		0	1	0	0
cg26813458	CEACAM6	Body		77.4 ± 2.1	76.6 ± 2	-0.872924	0.0227331	0.318113		0	0	1	0
cg06491147				80.6 ± 1.4	79.5 ± 2.1	-1.07853	0.022771	0.318214		51	32	2	0
cg22573179	SPAG16;SPAG16	Body;Body	S_Shelf	69.7 ± 1.4	68.7 ± 2	-1.05191	0.0227742	0.318236	rs78560295	705	631	16	0
cg13027544	BRD9;BRD9;BRD9	Body;Body;Body	N_Shelf	91 ± 1.4	90.2 ± 1.7	-0.785247	0.0227934	0.318308		0	1	0	0
cg21938694			S_Shelf	76.6 ± 1.8	75.6 ± 1.9	-1.03848	0.0228478	0.318528	rs56914629	1	2	5	0
cg16851485	RBMX;RBMX;RBMX;RBMX;RBMX;RBMX;SNORD61	Body;1stExon;5'UTR;5'UTR;Body;1stExon;TSS1500	Island	55.8 ± 1.8	55 ± 1.8	-0.843626	0.0228533	0.318532		0	1	1	0
cg11205224	HEXB	Body		76.1 ± 1.8	75.1 ± 2	-1.08186	0.0228542	0.318532	rs6870622	52	31	5	0
cg07878191	CALD1;CALD1;CALD1;CALD1;CALD1	Body;Body;Body;Body;Body		67.2 ± 2.8	65.6 ± 3	-1.5491	0.0228674	0.31859		2	2	0	0
cg27539858	RUNDC2C	Body		95.4 ± 0.4	95.2 ± 0.5	-0.148787	0.0228737	0.318618		0	0	2	0
cg14041686			S_Shore	40.3 ± 3.2	42.4 ± 3.4	2.05488	0.022876	0.318618		0	0	3	0
cg09342940			Island	21.9 ± 2.5	23.4 ± 2.2	1.50672	0.0228994	0.318665		0	0	1	0
cg25147343	FRG1B	Body	S_Shore	43 ± 2.1	44.4 ± 2.4	1.41519	0.0229043	0.318665	rs73616389	0	1	4	1
cg21549011	CD8B;CD8B;CD8B;CD8B;CD8B	Body;Body;Body;Body;Body	N_Shore	38 ± 2.5	39.5 ± 2.5	1.41117	0.0229244	0.318758		0	0	0	1
cg16014492	BANP;BANP	Body;Body	Island	77.4 ± 2.1	76.6 ± 2	-0.807364	0.022938	0.318827	rs78599691	1	0	0	0
cg03413134	AQP12B	TSS1500		73.2 ± 1.3	72.1 ± 1.8	-1.07654	0.0229549	0.318891		0	0	1	0
cg15460964				17.4 ± 2.1	18.6 ± 2.7	1.14404	0.022971	0.318935		1	0	0	0
cg06630204	TMTC1;TMTC1	1stExon;5'UTR	Island	9 ± 0.7	8.7 ± 0.8	-0.33063	0.0229786	0.318935		0	0	1	0
cg15558527	CLCNKB;CLCNKB	TSS1500;Body		59 ± 3.4	61.4 ± 3.3	2.43796	0.0229819	0.318935		0	1	0	0
cg14200357			S_Shelf	65.5 ± 1.7	64.5 ± 2.1	-1.04529	0.0229845	0.318946		2	0	0	0
cg06584912	ANKRD36B;ANKRD36B	1stExon;5'UTR	Island	9.8 ± 1	10.5 ± 1.1	0.611964	0.0230038	0.319046	rs28415903	0	1	0	0
cg02601352	GFRA2;GFRA2;GFRA2	Body;Body;Body	N_Shore	54 ± 3.1	56.3 ± 3.4	2.32256	0.0230049	0.319052		0	0	0	1
cg19477192	CCDC42B	Body	S_Shore	75.2 ± 1.8	76.3 ± 2	1.06389	0.0230244	0.319112		15	9	1	0
cg13987686	MAGEA5	Body		74.8 ± 2.3	74 ± 2.1	-0.842815	0.0230415	0.319175	rs591530	2	0	0	0
cg15278957	ACTL6A;ACTL6A;ACTL6A	TSS1500;TSS1500;TSS1500	N_Shore	76.1 ± 1.4	77.1 ± 1.8	0.924562	0.0230464	0.319182		1029	29	0	0
cg20509351	ATG5	Body		73.4 ± 1.8	72.5 ± 2.4	-0.836225	0.0230505	0.31919		0	1	0	0
cg10320659			Island	9.6 ± 2	11.1 ± 2.1	1.48901	0.023056	0.319232		0	0	1	0
cg05716269				91.1 ± 0.9	90.8 ± 1	-0.298416	0.0230741	0.319307		0	1	0	0
cg03543533			Island	93.4 ± 0.7	93 ± 0.8	-0.394615	0.0230792	0.319307		0	1	1	0
cg00841768			N_Shelf	71.6 ± 2.8	70 ± 4.2	-1.51389	0.0231038	0.319329	rs10771798	0	0	1	0
cg17164520	CGB1;SNAR-G1	TSS200;TSS200		59.6 ± 2.8	60.9 ± 2.5	1.37274	0.0231255	0.319422		1	8	2	0
cg20157693	ATAD3B	Body	N_Shore	88.7 ± 1	88.2 ± 1.1	-0.498601	0.0231351	0.31944		0	0	2	0
cg17670496	HCG4	Body	Island	13.7 ± 2.4	16 ± 3.5	2.30566	0.0231373	0.31944		2	0	0	0
cg12330727	PTPRJ;PTPRJ	Body;Body		55.6 ± 1.6	54.9 ± 1.4	-0.665729	0.0231422	0.31944	rs1237924	823	740	11	0
cg18556777				71.8 ± 2.6	73.1 ± 2.6	1.24712	0.0231457	0.31944		0	0	2	0
cg05331993	RBM22	1stExon	Island	9.9 ± 1	10.4 ± 1.2	0.498919	0.0231462	0.31944		0	2	0	0
cg02738374	ATP11A;ATP11A	Body;Body	Island	71.2 ± 2.7	72.9 ± 3.3	1.79167	0.023163	0.319469		1	0	0	0
cg12728240	NAT8	TSS1500		19 ± 2.1	20.3 ± 2.4	1.31987	0.023191	0.319543		0	0	1	0
cg15723066				88.6 ± 1.1	88 ± 1.1	-0.541246	0.0232074	0.319634		1	0	0	0
cg00846218	ZNF735	TSS1500		85.1 ± 1.3	85.7 ± 1.3	0.59593	0.0232121	0.319634		8	0	0	0
cg26062172	FAM81B	Body		52.2 ± 5.6	55.5 ± 5.8	3.26601	0.0232339	0.319704		0	1	0	0
cg25590181	HLA-H	Body	Island	22.9 ± 3	25.1 ± 3.1	2.22783	0.023243	0.319751		1	0	1	0
cg26149184				82.3 ± 1.1	81.6 ± 1.5	-0.67535	0.0232563	0.319859		0	0	1	0
cg26982030	MAGEA10;MAGEA10;MAGEA10;MAGEA10	5'UTR;1stExon;1stExon;5'UTR		92.1 ± 1	91.7 ± 1	-0.386085	0.0232653	0.319907	rs169762	1	0	0	0
cg02676495				78.1 ± 1.6	76.6 ± 2.8	-1.47155	0.0233004	0.319959		0	1	0	0
cg05838959			S_Shore	28.5 ± 4.5	30.6 ± 5.5	2.10268	0.0233068	0.319981	rs76088605	0	2	2	0
cg24264239	ZNF33B	3'UTR		85.5 ± 1.4	84.8 ± 1.5	-0.671903	0.0233722	0.320355		0	0	1	0
cg25306444				73.6 ± 1.8	72.5 ± 2.2	-1.08183	0.0233726	0.320355		48	16	0	0
cg05591348	RHOXF2;RHOXF2B	Body;Body	Island	82.3 ± 1.7	81.4 ± 1.8	-0.853847	0.0233809	0.320394		0	0	1	0
cg05637360	PPFIBP1;PPFIBP1	Body;Body		66 ± 2.4	67.3 ± 2.4	1.26641	0.0234133	0.320477	rs12816565	4	2	2	0
cg16601461	LOC440839	Body	Island	18.9 ± 2.2	20.5 ± 2.6	1.55804	0.0234262	0.320494		0	0	2	0
cg14347328				88.2 ± 0.8	87.8 ± 1	-0.447381	0.0234401	0.320494		110	14	0	0
cg11269212	RASA4;RASA4	Body;Body		93.7 ± 0.7	93.4 ± 0.8	-0.332378	0.0234529	0.320524		0	1	1	0
cg02732164			S_Shelf	73 ± 1.9	72.1 ± 2	-0.90744	0.0234583	0.320524		0	1	1	0
cg10667394				67.9 ± 1.7	67.1 ± 2	-0.771377	0.023464	0.320527		6	12	2	0
cg05304785				11.7 ± 0.9	12.4 ± 1.4	0.782031	0.0235034	0.320738		0	0	1	0
cg02873710				68.3 ± 4.9	70.3 ± 3.3	1.99795	0.023537	0.320846		231	154	11	0
cg13768174	C1orf97	Body	Island	9.6 ± 0.9	10.1 ± 1.1	0.480272	0.0235378	0.320846		1	0	0	0
cg00234467			N_Shelf	86 ± 1.3	85.2 ± 1.8	-0.744236	0.0235429	0.320846		0	1	0	0
cg10548669			Island	82.5 ± 1.5	81.4 ± 2.3	-1.02921	0.0235557	0.320846		0	1	0	0
cg25975818	ENPP7	TSS1500		86.6 ± 1.5	85.8 ± 1.4	-0.768241	0.0235582	0.320846	rs8076533	1	0	0	0
cg25413298			N_Shore	88.2 ± 0.8	87.7 ± 1.1	-0.425284	0.0236018	0.320926		3	5	0	0
cg14154330	ARHGAP27	TSS1500	N_Shelf	48.9 ± 2.9	50.8 ± 2.4	1.87108	0.0236086	0.320937		1	1	0	0
cg05797929	STEAP1	TSS200	Island	6.4 ± 0.4	6.7 ± 0.7	0.327434	0.0236381	0.321011		0	0	1	0
cg02429035			S_Shore	86.3 ± 0.9	85.9 ± 1.3	-0.471251	0.0236396	0.321011		0	1	0	0
cg00847250	GPR176	Body		80.8 ± 2	80.1 ± 2.1	-0.782876	0.0236534	0.321069		1	0	0	0
cg04091454	DTWD2	Body		85.7 ± 1.2	85.1 ± 1.5	-0.563397	0.0236714	0.3211		252	242	29	0
cg18418479	MINK1;MINK1;MINK1;MINK1	TSS1500;TSS1500;TSS1500;TSS1500	N_Shore	48 ± 2.1	49.1 ± 2.6	1.0691	0.0237091	0.321203		0	0	3	0
cg18662566	AMMECR1L	TSS1500	Island	6.1 ± 0.4	6.3 ± 0.6	0.238722	0.0237539	0.321316		0	0	2	0
cg16284000	GFRA2;GFRA2;GFRA2	Body;Body;Body	N_Shore	74.6 ± 1.9	73.7 ± 2.4	-0.952285	0.0237676	0.321376		0	0	0	1
cg11480068				87.4 ± 1.2	86.6 ± 1.5	-0.820356	0.0237869	0.321411		97	7	0	0
cg14554488	FAM75C1	Body		69 ± 2.4	67.7 ± 2.4	-1.31994	0.0238009	0.321411		0	0	9	0
cg06417592	TMPRSS11A;TMPRSS11A	TSS1500;TSS1500		71.2 ± 1.6	70.6 ± 2	-0.621358	0.0238094	0.321456		108	3	0	0
cg20627546	ATAD3A;ATAD3A;ATAD3A	5'UTR;Body;Body	N_Shore	79.1 ± 1.3	78.5 ± 1.9	-0.605221	0.0238119	0.321472	rs2478794	0	1	0	0
cg07379707	ZNF764	1stExon	Island	11.8 ± 1.1	12.4 ± 1.4	0.674874	0.023816	0.321473		0	0	1	0
cg01249316				68.9 ± 2.4	67.8 ± 2.2	-1.11758	0.0238169	0.321473		0	5	0	0
cg11078773				77.7 ± 1.8	76.7 ± 2.5	-0.981269	0.0238225	0.321473		3	0	0	0
cg12070304				77.5 ± 2.4	75.7 ± 2.9	-1.76223	0.0238244	0.321473		139	102	5	0
cg20496061				58 ± 2.6	55.7 ± 3.6	-2.23171	0.0238278	0.321473		3	4	0	0
cg13994730	LOC100132707;LOC100132707	TSS1500;TSS1500		17.9 ± 1.7	18.6 ± 1.8	0.767636	0.0238314	0.321473		0	1	0	0
cg17834671				88.1 ± 0.9	87.7 ± 1	-0.400776	0.0238316	0.321473	rs73122942	20	3	0	0
cg08884854			Island	47.1 ± 3.5	48.9 ± 3.4	1.8687	0.0238927	0.321759	rs569885	0	0	4	0
cg04426297	B3GAT3;B3GAT3	5'UTR;1stExon	Island	14.7 ± 1.1	15.5 ± 1.7	0.730761	0.0239047	0.321759		0	0	1	0
cg16553026	BANP;BANP	Body;Body	S_Shore	76.5 ± 2.5	75.9 ± 2.8	-0.589669	0.0239191	0.321825		0	0	1	0
cg02753865	CCT6A;PSPH;CCT6A;PSPH	TSS1500;5'UTR;TSS1500;1stExon	Island	9.8 ± 1	10.3 ± 1.2	0.511307	0.0239201	0.321825		1	0	0	0
cg06844932	USP8;USP8;USP8;USP8;USP8;USP8	1stExon;5'UTR;5'UTR;5'UTR;1stExon;1stExon	Island	6.4 ± 0.5	6.6 ± 0.6	0.256771	0.0239409	0.321949		0	1	0	0
cg19721730	BCL2L12;BCL2L12	Body;Body	Island	71.2 ± 2.1	70.7 ± 1.9	-0.545594	0.0239864	0.322105		0	0	1	0
cg13127825	ZBTB12	Body	Island	79.2 ± 4	77 ± 4.2	-2.17542	0.0240377	0.322381		0	0	1	0
cg03859186	ZNF785	1stExon	Island	4.8 ± 0.4	5 ± 0.4	0.178904	0.0240432	0.322388		0	2	0	0
cg27643205	PA2G4	3'UTR		66.8 ± 1.8	67.9 ± 1.9	1.12169	0.0240776	0.322467		0	1	1	0
cg05221349	LOC256880;H2AFZ	TSS1500;Body	Island	42.8 ± 2.9	44.3 ± 2.7	1.43991	0.0240867	0.322496	rs11554385	0	1	1	0
cg23438371	TMEM108;TMEM108	5'UTR;5'UTR		81.7 ± 1.7	80.8 ± 2	-0.891545	0.0241577	0.322603	rs62280317	23	9	0	0
cg24779195	TBC1D28	TSS1500		81.1 ± 1.6	80.4 ± 1.9	-0.698959	0.0241783	0.322643		0	0	1	0
cg14071186				69.3 ± 5	66.1 ± 4.9	-3.2553	0.0241959	0.322713	rs10162332	15	1	0	0
cg26243679	FRK	Body		81.5 ± 1.7	80.7 ± 1.7	-0.788969	0.0242104	0.322752	rs784017	130	354	67	0
cg20319634				62 ± 1.5	61.3 ± 1.9	-0.736241	0.024217	0.322784		99	48	13	0
cg09486868	RRN3	TSS200	Island	6.7 ± 0.7	6.9 ± 0.6	0.25533	0.0242504	0.322802		0	1	0	0
cg18208799				76.5 ± 1.9	75.9 ± 2.1	-0.633931	0.0242553	0.322837		226	65	9	0
cg13478010				85.8 ± 2	84.6 ± 2.4	-1.25819	0.0242559	0.322837	rs4378208	1	0	0	0
cg01339484			Island	13.6 ± 1.3	14.3 ± 1.6	0.756155	0.0243316	0.323083		0	3	3	0
cg07062456	HADHB	Body		81.9 ± 1.6	81.3 ± 1.6	-0.613878	0.0243899	0.323158		1	0	0	0
cg07380056	GALNT13	Body		66.5 ± 2	65.4 ± 2.7	-1.05757	0.0243953	0.323158		46	38	0	0
cg17424822	YTHDF2	3'UTR		57.6 ± 2.2	58.5 ± 2.3	0.93478	0.0244001	0.323158		0	0	1	0
cg19658444	TNRC18	Body	Island	80.8 ± 1.4	79.8 ± 2.2	-0.963313	0.0244375	0.323252		0	0	2	0
cg07794230			S_Shore	93.4 ± 0.4	92.9 ± 1.1	-0.492122	0.0244787	0.323364		1	0	0	0
cg01923740	ZNF543	TSS200	Island	13.7 ± 1.5	14.5 ± 1.8	0.774003	0.0244792	0.323364	rs10420603	1	0	0	0
cg25867973				40.2 ± 3.3	42.2 ± 3.1	2.01132	0.0244797	0.323364		0	1	0	0
cg17412165	FAM21A	TSS1500	Island	10.7 ± 0.9	11.4 ± 1.3	0.708438	0.0245107	0.323466		0	0	1	0
cg18413025	PALLD;PALLD	TSS200;TSS200		63.9 ± 3.3	65.6 ± 2.9	1.71034	0.0245223	0.32352		0	1	0	0
cg24286372	STEAP1	TSS200	N_Shore	27.5 ± 2.5	29.2 ± 3.2	1.76227	0.0245443	0.323621		0	0	1	0
cg06829157			S_Shelf	70 ± 2.8	69.1 ± 3.2	-0.947815	0.0245681	0.323745		1	0	0	0
cg01050005	CLEC4C;CLEC4C	TSS1500;TSS1500		63.9 ± 2.7	65.4 ± 2.1	1.49017	0.0245841	0.323772		3	0	0	0
cg11433344	METTL2B	Body	Island	12.1 ± 1.1	12.9 ± 1.5	0.749279	0.0245848	0.323772	rs2288557	0	0	1	0
cg15382095	NEUROD2	Body	Island	13.3 ± 1.5	14.3 ± 1.6	0.980845	0.0246359	0.32388		1	0	0	0
cg01052572				59.4 ± 6.8	57.5 ± 6.1	-1.96583	0.0246361	0.32388	rs7811158	15	1	1	0
cg23903224	SH3BGRL2	Body		77.1 ± 2.6	78.9 ± 2.4	1.80692	0.0246415	0.323882		2	1	0	0
cg07037045	SYNCRIP;SYNCRIP;SYNCRIP;SYNCRIP;SYNCRIP;SYNCRIP	Body;Body;Body;Body;Body;Body		77.5 ± 2.6	76.4 ± 3	-1.09802	0.0246444	0.32389		0	1	0	0
cg25381836	HERC2	Body	Island	86 ± 0.9	85.7 ± 1	-0.329491	0.0246456	0.323898		2	0	0	0
cg05277407			N_Shore	66.2 ± 2.3	64.9 ± 2.3	-1.29483	0.0246504	0.323943		0	0	1	0
cg15818208			N_Shore	36.6 ± 3.5	38.5 ± 4.2	1.93532	0.0246833	0.324044		12	4	0	0
cg06754664	OR12D2	1stExon		84.6 ± 1.5	83.4 ± 2.3	-1.163	0.0247111	0.324103	rs2073153	0	0	1	0
cg21257293			Island	43.3 ± 7.2	47.1 ± 9.4	3.85036	0.0247289	0.324103		3	1	0	0
cg24826644	HLA-E	TSS200	N_Shore	15.5 ± 1.4	16.5 ± 1.6	0.999042	0.0247317	0.324103		0	1	0	0
cg16708162			N_Shore	17.9 ± 1.8	17.4 ± 1.7	-0.498965	0.024739	0.324103		0	1	0	0
cg05269246			N_Shelf	73 ± 2.9	72.3 ± 2.3	-0.691072	0.024754	0.324122		1	0	0	0
cg16162018	NOP56;SNORD57;NOP56	Body;TSS200;Body	S_Shelf	81.5 ± 1	82.1 ± 1.1	0.598066	0.0247872	0.324122		0	1	0	0
cg05062550			S_Shelf	79.9 ± 2	79 ± 1.8	-0.82392	0.0248168	0.324331		1	0	0	0
cg16267304	HSF2BP	Body	Island	52.2 ± 2.2	51.1 ± 2.2	-1.05705	0.0248359	0.324436		3	3	9	0
cg05224329				84.5 ± 1.6	83.3 ± 2.3	-1.22719	0.0248368	0.324436		15	4	0	0
cg24003292	WASH2P	TSS1500	N_Shore	75.6 ± 2.5	74.8 ± 2	-0.770068	0.0248398	0.324436		0	0	5	0
cg13860309				87.8 ± 1.1	87.3 ± 1.1	-0.459943	0.0248614	0.324547		331	259	10	0
cg05856015	ZNF721;ABCA11P	5'UTR;Body	N_Shore	26.5 ± 3.5	28.8 ± 3.7	2.31448	0.0248654	0.324547		0	3	0	0
cg01516933	LPHN1;LPHN1	TSS1500;TSS1500	Island	5.9 ± 0.4	6.1 ± 0.6	0.234314	0.0249004	0.324651		0	1	0	0
cg12709207			N_Shore	64.5 ± 5.9	68.2 ± 6	3.65024	0.0249145	0.324651		1	2	2	0
cg17296650	OR10G7	1stExon		84.6 ± 1.3	83.9 ± 1.4	-0.647968	0.0249198	0.324651		0	1	0	0
cg09321430				82 ± 1.4	81.4 ± 1.5	-0.628847	0.0249628	0.32469		181	280	14	0
cg19950017			Island	44.8 ± 3.3	47.3 ± 4.5	2.57334	0.0249926	0.324802		1	0	1	0
cg04186622			Island	12.5 ± 1.5	13.3 ± 1.6	0.801902	0.0249975	0.324802	rs28714291	0	1	0	0
cg20586328	KRTAP5-3;HCCA2;KRTAP5-3	3'UTR;Body;1stExon		24.1 ± 3.1	26.1 ± 3.7	2.08844	0.0250234	0.324879	rs1989592	1	0	0	0
cg05509478	RUFY4	5'UTR		85.3 ± 1	84.9 ± 1.2	-0.398414	0.0250483	0.324879		0	0	1	0
cg24291718			Island	11.5 ± 1.2	12.3 ± 1.6	0.729652	0.0250486	0.324879		0	0	1	0
cg18536843	ARPC1B	5'UTR	S_Shore	22.7 ± 1.9	21.5 ± 2.3	-1.22351	0.0250575	0.324879	rs11980999	17	0	0	0
cg20994829	BIN2	3'UTR		80.5 ± 1.5	81.4 ± 1.3	0.885059	0.0250894	0.325011		0	0	1	0
cg00504896	LOC642846	Body	S_Shore	35.1 ± 5	38 ± 6.7	2.96006	0.0251192	0.325155		0	0	1	0
cg10388456	RSPH10B;RSPH10B2	5'UTR;5'UTR	Island	29.7 ± 2.7	31.3 ± 2.5	1.62372	0.02512	0.325155		0	0	1	0
cg18711081	RNF126P1	Body	Island	44.3 ± 2.3	43.4 ± 2.2	-0.859304	0.0251396	0.325208		0	1	0	0
cg17887793	HSPA6;HSPA6	5'UTR;1stExon	Island	10.4 ± 2	9.7 ± 1	-0.67362	0.0251573	0.325244	rs41297686	1	0	0	0
cg27643182	SNORD115-29;SNORD115-36;SNORD115-43;SNORD115-11	TSS1500;TSS1500;TSS1500;TSS1500		80.5 ± 1.9	79.4 ± 2.2	-1.06652	0.0251581	0.325244		1	0	0	0
cg01835944				69.6 ± 1.6	68.8 ± 1.9	-0.853475	0.0251647	0.325244		7	4	0	0
cg05408886				82 ± 2	81.1 ± 2.2	-0.885455	0.025169	0.325244		158	159	12	0
cg05609408	ANAPC1	Body		27.8 ± 2.5	29.5 ± 2.9	1.67486	0.0251892	0.325259		0	0	1	0
cg06312797				83.9 ± 1.2	83.2 ± 1.6	-0.67237	0.0251901	0.325259		3	1	0	0
cg22680911			S_Shore	72.8 ± 2.5	73.8 ± 2.3	0.942786	0.0252061	0.325367	rs2102051	651	16	0	0
cg22413749				84.6 ± 1.6	84 ± 1.6	-0.568801	0.0252078	0.325367		3	0	0	0
cg15063753			Island	5.3 ± 0.4	5.5 ± 0.5	0.255118	0.0252368	0.325442		0	0	1	0
cg17727418	NRG3;NRG3;NRG3	Body;Body;Body		76.1 ± 2.5	75.2 ± 2	-0.886827	0.0252403	0.325442		438	96	3	0
cg07507749				60 ± 2	59.1 ± 2	-0.890245	0.0252568	0.325543	rs68169017	331	8	0	0
cg25744450				82.3 ± 6.1	80.1 ± 5.5	-2.17783	0.0252662	0.325572		0	0	0	1
cg24512770				78.2 ± 2.1	77.4 ± 1.4	-0.747639	0.0252737	0.325578		67	16	0	0
cg01460557	PPP2CA	1stExon	Island	18.6 ± 1.7	19.4 ± 1.9	0.837612	0.025284	0.325578		0	1	0	0
cg19722471			N_Shelf	68.9 ± 2.8	70.5 ± 2.5	1.64129	0.0253012	0.325622		0	1	0	0
cg25638796			Island	16.1 ± 1.6	17.1 ± 1.8	1.03557	0.0253017	0.325622		0	2	4	0
cg06540908			S_Shelf	79.1 ± 2.1	78.3 ± 2.3	-0.746741	0.0253487	0.325758	rs6578352	2	0	0	0
cg01490535	FAM86C;FAM86C;FAM86C	Body;Body;Body	Island	16.8 ± 1.6	17.8 ± 2.1	0.994914	0.0253715	0.325796		2	6	3	0
cg10914699				70.7 ± 1.5	69.7 ± 1.6	-0.953732	0.0253869	0.325817		110	30	9	0
cg24536114	RBMXL1;CCBL2;CCBL2;RBMXL1	Body;Body;5'UTR;Body		79.9 ± 1.7	79.1 ± 2.1	-0.878424	0.0254065	0.325832		2	1	0	0
cg15462221	FLJ10661;FLJ10661;FLJ10661	Body;Body;Body	Island	15.1 ± 2.3	16.4 ± 2.5	1.29113	0.025434	0.326011	rs35746371	0	1	0	0
cg08574140	CD38	Body		83.6 ± 1.9	82.9 ± 1.7	-0.733552	0.0254411	0.326044		1	0	0	0
cg19960590			S_Shore	85.4 ± 1.4	84.9 ± 1.5	-0.48637	0.0254442	0.326044		0	1	0	0
cg13794529	CD46;CD46;CD46;CD46;CD46;CD46;CD46;CD46;CD46;CD46;CD46;CD46;CD46;CD46	1stExon;1stExon;1stExon;1stExon;1stExon;1stExon;1stExon;1stExon;1stExon;1stExon;1stExon;1stExon;1stExon;1stExon	Island	12.3 ± 1.4	13.2 ± 1.6	0.908884	0.0254466	0.326044		0	1	0	0
cg00592944	TNXB	Body		91.7 ± 1.4	90.3 ± 2.6	-1.40948	0.0254822	0.326182	rs204883	2	0	0	0
cg11141692				67.7 ± 2.5	66.1 ± 3.5	-1.54348	0.0254873	0.32623		1	0	0	0
cg21372672	CCDC144A	Body		70.4 ± 2.5	69.5 ± 2.9	-0.915279	0.02553	0.32624		0	0	2	0
cg05049094	ATAD3B	Body	S_Shore	87.4 ± 1.4	88.2 ± 1.4	0.785755	0.0255448	0.326292		0	0	1	0
cg12043473			N_Shore	74.3 ± 1.6	73.6 ± 1.8	-0.741538	0.0255706	0.326371	rs3980880	0	1	0	0
cg13439902	RGPD1	Body	S_Shore	81.1 ± 1.4	80.5 ± 1.7	-0.625954	0.0256092	0.326497		0	0	2	0
cg25011540	FAM66B	Body	N_Shelf	66.6 ± 4.3	64.6 ± 5.3	-2.04929	0.0256202	0.326497		0	0	5	0
cg02875869	SPIRE2	Body	Island	87.6 ± 1	87.1 ± 1.3	-0.542404	0.0256245	0.326497		0	0	2	0
cg25228126	FZD2	1stExon	Island	14.6 ± 1.3	15.5 ± 1.8	0.915875	0.0256402	0.326518		2	2	0	0
cg19440928			N_Shore	83.4 ± 1.5	82.6 ± 1.9	-0.885502	0.025664	0.326529		2	2	0	0
cg13984997			S_Shelf	82 ± 1.3	81.2 ± 1.8	-0.823048	0.025695	0.326652		0	0	1	0
cg11231240			Island	52 ± 1.4	51.2 ± 1.7	-0.791371	0.0257132	0.326768		3	3	0	0
cg02778467	RGPD1;RGPD2;PLGLB1;PLGLB2	Body;Body;3'UTR;3'UTR		84.6 ± 4.6	82.6 ± 4.4	-1.99333	0.0257493	0.326921		0	1	3	0
cg10569471				75.7 ± 1.4	75 ± 2	-0.706634	0.0257612	0.326928		1	0	0	0
cg25779302	FNDC3B;FNDC3B	5'UTR;5'UTR		78.2 ± 2.3	77.1 ± 2.2	-1.09144	0.0257624	0.326928	rs74632153	1	1	0	0
cg04181013			S_Shore	87.5 ± 2.3	86.5 ± 2.8	-1.04293	0.0257839	0.326953		0	2	0	0
cg22639048				79.2 ± 2.1	77.7 ± 2.6	-1.43565	0.0258028	0.327034		20	17	3	0
cg23936476	BEX1;BEX1	5'UTR;1stExon	Island	53.9 ± 1.4	53.3 ± 1.5	-0.608392	0.0258045	0.327034		1	0	1	0
cg01245656	ASNS;ASNS;ASNS	TSS200;TSS200;TSS1500	Island	11.1 ± 1.2	11.7 ± 1.2	0.656842	0.0258592	0.327201		1	0	0	0
cg02376610			N_Shore	67.2 ± 5.6	70.5 ± 5.8	3.26982	0.0258652	0.327202		0	2	2	0
cg02445395	PTPRN2;PTPRN2;PTPRN2	Body;Body;Body	Island	80.5 ± 1.5	79.9 ± 1.6	-0.649153	0.0258673	0.32722		0	1	11	0
cg26890920	MAN1C1	TSS1500	N_Shore	10.1 ± 0.8	9.8 ± 0.8	-0.292346	0.025873	0.32725		1	0	0	0
cg26620288			N_Shelf	85.6 ± 1.1	84.7 ± 1.6	-0.917739	0.0258969	0.327337		19	0	0	0
cg00999858	MAN1C1	Body		72.1 ± 3.9	70.5 ± 3.5	-1.61543	0.0259097	0.327377	rs3754154	1	0	0	0
cg22287166			N_Shore	80.4 ± 2	79.3 ± 2.6	-1.05068	0.0259132	0.327377		0	0	1	0
cg11677891	DDX11;DDX11;DDX11	3'UTR;3'UTR;3'UTR		45.9 ± 3.7	48.4 ± 4.2	2.53032	0.0259135	0.327377		1	1	0	0
cg21311292				31.9 ± 2.8	33.5 ± 3.1	1.65482	0.0259566	0.327474		0	1	0	0
cg18730307	LRRC2;LRRC2	5'UTR;TSS1500	S_Shore	69.1 ± 1.4	68.3 ± 1.9	-0.84172	0.0259736	0.327474		18	1	0	0
cg12713835	UBE2D3;UBE2D3;UBE2D3;UBE2D3;UBE2D3;UBE2D3;UBE2D3;UBE2D3;UBE2D3;UBE2D3	TSS200;TSS200;5'UTR;TSS1500;TSS1500;TSS1500;Body;1stExon;TSS200;5'UTR	Island	11.2 ± 1.2	11.9 ± 1.3	0.685977	0.0260033	0.327565		1	0	0	0
cg08322149	FAM21C;FAM21C;FAM21C	Body;Body;Body	Island	15.1 ± 1.5	16 ± 1.8	0.860324	0.0260155	0.327568		0	0	1	0
cg16843799	FLJ39653;FLJ39653	Body;Body	S_Shelf	85.2 ± 1.2	84.6 ± 1.6	-0.560071	0.0260173	0.327568		1	1	0	0
cg06359173				75.7 ± 1.4	74.8 ± 1.9	-0.859762	0.0260584	0.3277		160	44	4	0
cg06033836				75.6 ± 2.6	74.6 ± 2.6	-1.01933	0.0260694	0.327711	rs71598518	0	0	2	0
cg27507752	ASNS;ASNS;ASNS	Body;Body;Body	N_Shelf	75.9 ± 2.6	75.1 ± 2.5	-0.831937	0.0261328	0.327956		1	0	0	0
cg25670229	PCDHA6;PCDHA2;PCDHA1;PCDHA10;PCDHA9;PCDHA7;PCDHA1;PCDHA6;PCDHA5;PCDHA3;PCDHA4;PCDHA10;PCDHA10;PCDHA8	Body;Body;Body;1stExon;Body;Body;Body;Body;Body;Body;Body;1stExon;1stExon;Body	Island	37.8 ± 2.6	39.3 ± 2.4	1.53327	0.0261455	0.327967		2	7	2	0
cg11805027				45.8 ± 6.5	49.3 ± 5.8	3.51068	0.0261466	0.327973		1	0	0	0
cg08270539			S_Shore	78.3 ± 2.1	77.4 ± 2.3	-0.90993	0.0261963	0.328175		0	0	2	0
cg09191036	DRD5;DRD5	1stExon;5'UTR	Island	24.1 ± 3.2	26.1 ± 3.1	1.92391	0.0262054	0.328175		0	2	0	0
cg14400090				65.8 ± 2.7	64.2 ± 2.6	-1.52187	0.0262154	0.328175		1	1	0	0
cg25531220	GRIK2;GRIK2;GRIK2	Body;Body;Body		72.3 ± 1.9	71.1 ± 2	-1.13492	0.0262198	0.328175		0	1	0	0
cg10657465	CDC123	Body		89.2 ± 0.9	88.7 ± 1.2	-0.513456	0.026224	0.328175		28	3	0	0
cg06359884	FHIT;FHIT	3'UTR;3'UTR		65.4 ± 1.7	66.4 ± 2.2	0.974702	0.026257	0.328175		1	1	0	0
cg07951749			Island	12.3 ± 1.7	13.3 ± 1.5	1.0218	0.0262583	0.328175	rs2628680	0	0	1	0
cg01406075			N_Shore	21.9 ± 2.4	23.7 ± 2.8	1.79904	0.0262683	0.328175	rs77776200	0	1	1	0
cg14236022			Island	81.2 ± 1.8	80.4 ± 2.1	-0.806131	0.0262752	0.328175		0	0	5	0
cg24562777	SPON1	Body		93.7 ± 0.7	93.5 ± 0.8	-0.273787	0.0262804	0.328175		96	30	2	0
cg19074474				84.7 ± 1.5	84 ± 1.8	-0.763136	0.0262814	0.328175		113	114	16	0
cg05428888				59.7 ± 1.6	60.5 ± 2.3	0.849517	0.0263449	0.328348		86	10	0	0
cg10415664	MAD1L1;MAD1L1;MAD1L1	Body;Body;Body	Island	83.8 ± 1.3	83.1 ± 1.7	-0.628946	0.0263486	0.328348		0	0	1	0
cg16105870			Island	27.6 ± 3.2	29 ± 2.9	1.45286	0.0263494	0.328348		0	2	0	0
cg21043691				77.6 ± 2.2	76.7 ± 1.9	-0.856137	0.026355	0.328348	rs8087438	18	9	0	0
cg13243501				68.8 ± 1.5	68.1 ± 1.9	-0.749168	0.0263782	0.328439		236	97	2	0
cg11917288				79.5 ± 2.1	78.8 ± 1.8	-0.68689	0.0264231	0.328591		1	0	0	0
cg23459174				78.8 ± 1.4	77.9 ± 2.3	-0.898151	0.0264413	0.328618		4	2	0	0
cg19513591	ZNF761;LOC147804	5'UTR;Body	Island	15.4 ± 1.2	14.9 ± 1.2	-0.470496	0.0264445	0.328618	rs2708747	1	6	1	0
cg00254524			Island	28.4 ± 1.9	30 ± 2.3	1.62105	0.0264507	0.328618		0	1	0	0
cg09303715			N_Shelf	86.8 ± 1.2	86.2 ± 1.3	-0.644371	0.0264512	0.328618		0	0	1	0
cg20093198				74.7 ± 2.7	73.4 ± 2.8	-1.2821	0.026469	0.328686		2	0	0	0
cg27193005	BTN2A2;BTN2A2	TSS1500;TSS1500		72.8 ± 1.9	72.3 ± 2	-0.476388	0.0264701	0.328686		2	0	0	0
cg15057735	LOC619207	Body	N_Shelf	77.5 ± 1.6	76.5 ± 1.9	-0.959961	0.0264766	0.328686	rs58191117	28	1	0	0
cg25086957	DCAF12L1	1stExon	Island	55.5 ± 2.9	57.8 ± 3.4	2.26156	0.0264831	0.328687	rs41310460	0	1	0	0
cg06797244				87.6 ± 1.1	86.9 ± 1.3	-0.726979	0.0265226	0.328809		4	0	0	0
cg06615940	GSTM2;GSTM2	Body;Body	S_Shore	33.8 ± 2.1	35.3 ± 2.3	1.44858	0.0265285	0.328818		0	2	1	0
cg14398295			Island	68.1 ± 6.7	64.6 ± 6.6	-3.51118	0.0265375	0.328864		0	1	0	0
cg10016348	APOBEC3F;APOBEC3F	TSS1500;TSS1500		37.3 ± 2.9	39 ± 2.6	1.67291	0.0265651	0.328907		0	0	2	0
cg14635199				57.2 ± 6.1	61.2 ± 6.6	3.95054	0.0265707	0.328907		0	2	1	0
cg15825617	GALK2;GALK2	Body;Body		86.6 ± 1.4	86.1 ± 1.2	-0.546767	0.0265712	0.328907		1	0	0	0
cg09127540	PTPRN2;PTPRN2;PTPRN2	Body;Body;Body	S_Shore	68.1 ± 2.1	69.3 ± 2	1.13904	0.0265935	0.329057		1	1	1	0
cg03049125			S_Shore	79.9 ± 1.3	79.3 ± 1.5	-0.653301	0.0266105	0.329109		0	1	1	0
cg04629211			Island	4 ± 0.4	4.2 ± 0.4	0.167074	0.0266138	0.329109	rs570545	1	2	0	0
cg24066045				82.3 ± 1.3	81.4 ± 1.8	-0.87045	0.0266167	0.329111		2	0	3	0
cg22902400	APOBEC3G;APOBEC3G	5'UTR;1stExon		9.3 ± 0.8	9 ± 0.7	-0.317565	0.026639	0.329158		0	0	2	0
cg14011987	TNXB	5'UTR	S_Shore	69.4 ± 7.6	73.3 ± 6	3.94419	0.0266462	0.329158		8	2	1	0
cg17409876	RBM4B	Body		87.6 ± 1.3	87.3 ± 1.1	-0.385746	0.0266989	0.329293		1	0	0	0
cg03098375			Island	16.6 ± 1.5	17.6 ± 1.9	0.974158	0.0267092	0.329311		0	1	0	0
cg03334473				29.4 ± 2.7	30.8 ± 2.7	1.40312	0.0267243	0.329328	rs12363853	0	1	0	0
cg14293633	UBAC2;UBAC2;UBAC2;FKSG29	Body;Body;Body;TSS1500		85.7 ± 1.1	85.1 ± 1.4	-0.598379	0.0267426	0.329345		0	1	0	0
cg00410323				77.3 ± 1.7	76.5 ± 2.1	-0.863679	0.0267469	0.329363		32	119	6	0
cg22802773	YY1AP1;DAP3;DAP3;YY1AP1	TSS200;TSS200;TSS200;TSS1500	Island	12.3 ± 1	12.9 ± 1	0.553093	0.0267734	0.329431	rs41264949	1	0	0	0
cg18454863	LOC572558;PGM5	Body;Body	Island	16.6 ± 3	18.1 ± 2.7	1.50727	0.0268008	0.329483		0	0	2	0
cg05059874			Island	78.6 ± 1.7	77.2 ± 2.7	-1.37773	0.0268196	0.329546	rs5904861	2	2	2	0
cg15774489	SERHL2	Body	S_Shelf	82.8 ± 2.2	81.6 ± 2.7	-1.19132	0.0268207	0.329546		0	1	0	0
cg06346207				88.9 ± 1.2	88.4 ± 1.4	-0.519922	0.0268257	0.329568		0	0	1	0
cg19210808	FAM157A	Body	S_Shelf	74.3 ± 3	72.7 ± 2.7	-1.55808	0.0268476	0.329682		0	1	3	0
cg03792296	RABGEF1	TSS1500	Island	12.1 ± 1.3	12.8 ± 1.5	0.712448	0.0268735	0.329697		0	0	1	0
cg02687812	ZNF701	Body	N_Shore	74.9 ± 1.6	74.3 ± 1.7	-0.651487	0.0268752	0.329697		0	4	5	0
cg13802760			N_Shore	82.8 ± 0.9	82.3 ± 1.5	-0.541226	0.0268797	0.329697		0	0	5	0
cg23485537	GKAP1;GKAP1	TSS1500;TSS1500	Island	13.3 ± 1.2	13.9 ± 1.3	0.644177	0.0268804	0.329697		0	0	1	0
cg01460814				90.6 ± 0.9	90.1 ± 1.1	-0.503574	0.0268894	0.329697		1	0	0	0
cg13743789	GCNT7;C20orf106;C20orf106	5'UTR;1stExon;5'UTR		73 ± 2.3	72.3 ± 1.9	-0.648788	0.0268963	0.329697		0	0	1	0
cg12627983				80.6 ± 1.7	79.5 ± 2.2	-1.08422	0.0269375	0.329827		0	0	1	0
cg14124481				39.8 ± 4.4	42.3 ± 5.8	2.56122	0.0269636	0.329884	rs61986369	1	0	1	0
cg14513059				82.8 ± 1.2	82.2 ± 1.7	-0.648214	0.0269898	0.329912		2	0	0	0
cg24423424	MYH9	Body	Island	72.9 ± 2	72.1 ± 2.5	-0.729248	0.0270288	0.330058		0	1	0	0
cg24332921				90.8 ± 1.1	90.2 ± 1.4	-0.6074	0.027047	0.330166		2	1	0	0
cg05149720			Island	65.4 ± 2	64.1 ± 2.9	-1.2948	0.0270614	0.330188		1	0	0	0
cg22891500			Island	8.1 ± 1.3	8.9 ± 1.5	0.867464	0.0271177	0.330479	rs35894745	0	0	2	0
cg21358429	TRPC4;TRPC4;TRPC4;TRPC4;TRPC4;TRPC4	5'UTR;5'UTR;5'UTR;5'UTR;5'UTR;5'UTR		73.3 ± 1.8	72.5 ± 1.8	-0.798389	0.0271262	0.330515		50	44	0	0
[truncated: 1,166 more rows]
