# Supplementary material for: Epigenetic and Transcriptional Alterations in Human Adipose Tissue of Polycystic Ovary Syndrome
Source: Sci Rep. 2016 Mar 15;6:22883. doi: 10.1038/srep22883 (PMC4791632; doi:10.1038/srep22883)
Supplement: Supplementary Table S11 [file srep22883-s12.xls]

## Sheet: Table S11
Table S11: Differential DNA methylation in adipose tissue (Q < 0.15 and the range of difference in β-value is 0.3 - 3%) concurrent with an inverse change in mRNA expression (P < 0.05) of the nearest gene between PCOS women and controls (cohort 1).
Nearest Gene	Chr	DNA Methylation (%)							mRNA Expression (%)
		Probe ID	Location	Controls	PCOS	Difference (%)	P	Q value	Illumina ID	Controls	PCOS	Difference (%)	P value	Q value
				Mean ± SD	Mean ± SD		value			Mean ± SD	Mean ± SD
ANKRD11	16	cg05944840	5'UTR	34.6 ± 2.4	36.6 ± 2.1	2.06	9.0E-05	0.15	3370274	245.2 ± 1.1	214.4 ± 1.1	-12.5	0.00	0.01
BBX	3	cg13872812	5'UTR; 5'UTR	85.6 ± 1.4	83.9 ± 2	-1.69	3.6E-05	0.13	2370703	382.8 ± 1.1	319.9 ± 1.2	-16.4	0.00	0.00
BMP2	20	cg25636478	Body	15.1 ± 1.8	17.4 ± 2.5	2.34	8.2E-05	0.15	4280577	85.6 ± 1.3	69.4 ± 1.3	-18.9	0.00	0.00
BRD8	5	cg12964860	1stExon; TSS200; 1stExon; 1stExon	10.7 ± 0.9	11.3 ± 0.7	0.61	1.2E-04	0.15	670397	188.2 ± 1.1	195.6 ± 1.1	3.9	0.00	0.03
CNST	1	cg03354957	TSS200; 1stExon; TSS200; 5'UTR	10.7 ± 1.2	11.8 ± 1.3	1.09	5.6E-05	0.14	6650121	244.8 ± 1.2	194.9 ± 1.2	-20.4	0.00	0.00
DIP2C	10	cg12513686	Body; Body	86.9 ± 1	86 ± 1.5	-0.95	8.0E-06	0.11	6620703	205.7 ± 1.2	164.4 ± 1.2	-20.1	0.00	0.00
DMAP1	1	cg18167340	Body; Body; Body	20.5 ± 1.4	22.7 ± 2.5	2.19	1.0E-05	0.11	5490646	256.5 ± 1.1	239.1 ± 1.1	-6.8	0.00	0.02
KLF4	9	cg07309102	1stExon; 5'UTR	4.4 ± 0.3	4.7 ± 0.4	0.34	1.1E-04	0.15	510044	66.7 ± 1.4	83.6 ± 1.4	25.4	0.00	0.01
KLF4	9	cg07309102	1stExon; 5'UTR	4.4 ± 0.3	4.7 ± 0.4	0.34	1.1E-04	0.15	2810059	161.7 ± 1.4	197.1 ± 1.3	21.9	0.00	0.04
KPNA3	13	cg01503218	3'UTR	72.6 ± 2.5	70 ± 3.2	-2.58	6.2E-05	0.14	2760451	288.9 ± 1.1	319.9 ± 1.1	10.7	0.00	0.02
NDUFS7	19	cg07652592	TSS200	7.3 ± 0.6	6.7 ± 0.6	-0.53	9.4E-05	0.15	70441	723.4 ± 1.1	645.6 ± 1.1	-10.8	0.00	0.01
NTM	11	cg16257533	Body; Body; Body; Body	77.1 ± 2.3	74.9 ± 2.6	-2.24	1.2E-04	0.15	1440376	288.6 ± 1.2	241.9 ± 1.3	-16.2	0.00	0.02
NTM	11	cg16257533	Body; Body; Body; Body	77.1 ± 2.3	74.9 ± 2.6	-2.24	1.2E-04	0.15	2340438	54 ± 1.2	45.5 ± 1.3	-15.9	0.00	0.04
OR52W1	11	cg02494584	1stExon	90 ± 0.8	89.2 ± 0.9	-0.74	2.7E-05	0.13	3870653	13.9 ± 1.3	16.3 ± 1.3	17.7	0.00	0.03
PLCB1	20	cg23657409	TSS1500; TSS1500	13.4 ± 1.3	14.5 ± 1.5	1.13	9.8E-05	0.15	1940735	16.7 ± 1.2	18.6 ± 1.2	10.9	0.00	0.02
PUM1	1	cg12297231	Body; Body	79.7 ± 2	77.6 ± 2.2	-2.10	6.8E-06	0.11	1690500	771.6 ± 1.1	701.6 ± 1.1	-9.1	0.00	0.01
RAB6A	11	cg16449476	TSS200; TSS200	4.7 ± 0.4	4.9 ± 0.4	0.27	4.8E-05	0.13	5720091	141.8 ± 1.1	155.4 ± 1.1	9.6	0.00	0.02
RELL1	4	cg14396758	TSS1500; TSS1500	89 ± 1.2	88.3 ± 1.2	-0.75	4.7E-05	0.13	1710730	264.4 ± 1.2	299.8 ± 1.2	13.4	0.00	0.03
RORA	15	cg17149655	TSS1500	13.7 ± 1.6	15.8 ± 2.2	2.10	3.3E-05	0.13	1110180	34.2 ± 1.2	28.8 ± 1.3	-15.8	0.00	0.05
SAV1	14	cg18706864	Body	8.3 ± 0.5	8.9 ± 0.7	0.63	2.7E-05	0.13	2070025	105.9 ± 1.2	118.7 ± 1.3	12.1	0.00	0.00
SNHG11	20	cg27314048	TSS200; TSS1500;Body	77.4 ± 1.4	75.7 ± 2.7	-1.71	7.8E-05	0.15	4560332	72.3 ± 1.1	66.4 ± 1.1	-8.1	0.00	0.02
SNRPB2	20	cg07364906	TSS1500; TSS1500	38.6 ± 2.4	40.5 ± 2.3	1.92	9.4E-05	0.15	6270288	266.2 ± 1.1	238.4 ± 1.1	-10.4	0.00	0.04
SNX8	7	cg12552944	Body	14 ± 0.7	13.1 ± 1.1	-0.89	1.6E-05	0.11	5560544	140 ± 1.2	130.3 ± 1.2	-6.9	0.00	0.01
SRGAP3	3	cg07094169	Body; Body	78.5 ± 2.6	75.7 ± 4.3	-2.78	1.6E-05	0.11	1230487	44 ± 1.2	37.4 ± 1.2	-14.9	0.00	0.00
STUB1	16	cg04861096	TSS1500	25 ± 2	27 ± 2.2	1.96	6.3E-06	0.11	4900431	369.5 ± 1.1	399.7 ± 1.1	8.2	0.00	0.04
TGOLN2	2	cg00710862	3'UTR	27.3 ± 2.7	30.3 ± 3.3	2.97	5.1E-05	0.14	5700672	623.8 ± 1.1	566.6 ± 1.2	-9.2	0.00	0.00
TPT1	13	cg01840244	1stExon; TSS1500; 5'UTR	4.5 ± 0.3	4.9 ± 0.4	0.39	4.7E-06	0.11	2360594	4239 ± 1.1	3758 ± 1.2	-11.3	0.00	0.02
UST	6	cg04930982	Body	85.6 ± 1.2	84 ± 2.2	-1.63	6.6E-05	0.14	7380338	83.2 ± 1.2	71.9 ± 1.2	-13.6	0.00	0.02
WDR37	10	cg11961702	Body	93.4 ± 0.7	92.6 ± 0.9	-0.77	1.3E-04	0.15	1030020	80.9 ± 1.1	72.5 ± 1.2	-10.3	0.00	0.02
YTHDC1	4	cg04630161	Body; Body	77.1 ± 2.4	74.7 ± 3.3	-2.34	9.2E-05	0.15	630544	13.5 ± 1.3	15.7 ± 1.3	16.3	0.00	0.01
ZFHX3	16	cg07193173	Body; Body	79.6 ± 1.9	76.8 ± 3.9	-2.81	1.8E-05	0.11	4050746	262.8 ± 1.2	242.7 ± 1.2	-7.6	0.00	0.03
ZZEF1	17	cg07607921	TSS1500; Body; Body; Body	13.1 ± 1.1	14.6 ± 1.7	1.51	3.5E-06	0.10	4760356	149.1 ± 1.1	138 ± 1.1	-7.5	0.00	0.01
ZZEF1	17	cg05922057	TSS1500; Body; Body; Body	11.2 ± 1.2	12.3 ± 1.4	1.09	7.2E-05	0.14	4760356	149.1 ± 1.1	138 ± 1.1	-7.5	0.00	0.01
