# Supplementary material for: Epigenetic and Transcriptional Alterations in Human Adipose Tissue of Polycystic Ovary Syndrome
Source: Sci Rep. 2016 Mar 15;6:22883. doi: 10.1038/srep22883 (PMC4791632; doi:10.1038/srep22883)
Supplement: Supplementary Table S12 [file srep22883-s13.xls]

## Sheet: Table S12
Table S12: Differential methylation of DNA methyltransferases (DNMTs), a family of enzymes catalyzing the transfer of a methyl group to DNA, in adipose tissue from women with PCOS and controls (cohort 1).
Target ID	Gene Name	Gene region	Relation to	Controls	PCOS	Difference
			CpG Island	DNA Meth (%)	DNA Meth (%)	(%)	P values	Q values
cg25803642	DNMT3B;DNMT3B;DNMT3B	TSS1500;TSS1500;TSS1500	N_Shore	8.5 ± 0.5	8.9 ± 0.6	0.436	0.001	0.183
cg21235334	DNMT3B;DNMT3B;DNMT3B	5'UTR;5'UTR;5'UTR	Island	19 ± 1.6	20.8 ± 2.6	1.799	0.005	0.236
cg27237537	DNMT3L;DNMT3L	TSS1500;TSS1500		51.5 ± 4.5	54.8 ± 4	3.304	0.006	0.246
cg03463641	DNMT3A;DNMT3A;DNMT3A	TSS1500;TSS200;TSS200	Island	16.8 ± 1.4	17.9 ± 2	1.057	0.006	0.246
cg11343289	DNMT3A;DNMT3A;DNMT3A	Body;Body;Body	Island	13.9 ± 1.1	14.7 ± 1.5	0.780	0.007	0.251
cg07627628	DNMT1;DNMT1	Body;Body	S_Shore	86.7 ± 1.5	86.1 ± 1.5	-0.594	0.008	0.257
cg19256292	DNMT3A;DNMT3A;DNMT3A	5'UTR;5'UTR;5'UTR	Island	13.2 ± 1.1	14 ± 1.6	0.844	0.008	0.257
cg22705918	DNMT3A;DNMT3A;DNMT3A	Body;Body;Body		20.7 ± 2.2	19.4 ± 2.1	-1.248	0.013	0.283
cg22605822	DNMT3B;DNMT3B;DNMT3B;DNMT3B;DNMT3B	5'UTR;1stExon;5'UTR;5'UTR;5'UTR		75 ± 2.2	74.1 ± 2.5	-0.943	0.013	0.285
cg03314052	DNMT3A;DNMT3A;DNMT3A	Body;Body;Body		73.2 ± 2.5	72.3 ± 2	-0.914	0.017	0.300
cg00886730	DNMT3A;DNMT3A;DNMT3A	Body;Body;Body	N_Shore	85.6 ± 1.3	84.9 ± 1.4	-0.729	0.018	0.304
cg03766400	DNMT3A;DNMT3A;DNMT3A	Body;Body;Body	N_Shelf	82.2 ± 1.4	81.5 ± 1.9	-0.755	0.026	0.327
cg11798660	DNMT3A;DNMT3A;DNMT3A	Body;Body;3'UTR	S_Shelf	80.7 ± 1.9	80 ± 2.3	-0.707	0.028	0.332
cg26470599	DNMT3A;DNMT3A;DNMT3A	TSS1500;TSS1500;TSS1500	S_Shore	86.8 ± 1.2	86.3 ± 1.2	-0.461	0.030	0.337
cg02118630	DNMT3A;DNMT3A;MIR1301;DNMT3A	5'UTR;5'UTR;TSS1500;5'UTR		73.9 ± 2.3	73.3 ± 2.7	-0.592	0.031	0.341
cg21063296	DNMT1;DNMT1	Body;Body	N_Shore	31 ± 3.6	33 ± 3.4	2.007	0.038	0.356
cg27076046	DNMT3L;DNMT3L	TSS1500;TSS1500		53.5 ± 3.5	55.6 ± 3.2	2.070	0.038	0.358
cg07058526	DNMT1;DNMT1	Body;Body	N_Shelf	80 ± 1.5	79.3 ± 1.7	-0.643	0.046	0.375
