# Supplementary material for: Epigenetic and Transcriptional Alterations in Human Adipose Tissue of Polycystic Ovary Syndrome
Source: Sci Rep. 2016 Mar 15;6:22883. doi: 10.1038/srep22883 (PMC4791632; doi:10.1038/srep22883)
Supplement: Supplementary Table S13 [file srep22883-s14.xls]

## Sheet: Table S13
Table S13. Spearman correlations with correction for multiple testing (Q < 0.05) between methylation and expression for transcripts with significantly differentially expression between women with PCOS and controls and CpG sites within the cis distance 500 kb upstream and 100 kb downstream of the genes.
Gene	TargetID	p-value	Q-value	rho
ARHGAP30	cg12047391	0	0	0.63121
BCKDHA	cg09926389	0	0	-0.606762
CD74	cg01122167	0	0	0.619434
CD74	cg27044455	0	0	0.66401
CD74	cg04117986	0	0	0.618654
CD74	cg01122167	0	0	0.632713
CD74	cg07622079	0	0	0.611054
CD74	cg27044455	0	0	0.687043
HLA-DRA	cg09115485	0	0	0.6278
HLA-DRA	cg21003902	0	0	0.60224
HLA-DRA	cg14173662	0	0	0.595073
HLA-DRA	cg20407792	0	0	0.599436
HLA-DRA	cg14737484	0	0	-0.594509
HLA-DRA	cg08321684	0	0	0.624463
SH3BP1	cg08710911	0	0	0.594943
HLA-DRA	cg14630748	5.13711e-11	1.21988e-06	0.591879
ARHGAP30	cg16402746	1.20918e-10	2.70247e-06	0.590608
ARHGAP30	cg00058923	2.88417e-10	6.0879e-06	0.588036
CD74	cg07622079	3.59614e-10	7.19123e-06	0.587097
HLA-DRA	cg25962829	4.30616e-10	8.1805e-06	0.58623
HLA-DRA	cg01651250	5.0438e-10	9.12553e-06	0.585392
HLA-DRA	cg19071976	8.68491e-10	1.4999e-05	0.581938
CSK	cg26488183	1.15869e-09	1.91408e-05	-0.579742
HLA-DRA	cg12843528	1.36031e-09	2.1535e-05	0.578413
AGTRAP	cg05369428	1.44024e-09	2.18885e-05	0.577921
ARHGAP30	cg05650171	2.32202e-09	3.30399e-05	0.573457
CD74	cg04117986	2.43488e-09	3.30399e-05	0.57298
SPATA20	cg24438145	2.4314e-09	3.30399e-05	-0.572994
ARHGAP30	cg07837534	2.65058e-09	3.47267e-05	-0.572113
SH3BP1	cg14398464	4.95415e-09	6.27433e-05	0.565206
ARHGAP30	cg13240206	5.20355e-09	6.3776e-05	0.564628
CD74	cg27044455	6.88374e-09	8.17324e-05	0.561247
HLA-DRA	cg04136321	7.31393e-09	8.42086e-05	0.560496
ARHGAP30	cg16776350	8.18787e-09	9.1498e-05	-0.55908
HLA-DRA	cg04693787	1.3586e-08	0.000147483	0.552476
BCKDHA	cg12955084	1.49138e-08	0.000157401	0.551219
SH3BP1	cg01191154	1.63574e-08	0.00016797	0.549962
SH3BP1	cg16432009	1.70625e-08	0.0001706	0.549384
HLA-DRA	cg02668819	1.77391e-08	0.000172817	0.548849
CSK	cg02395127	2.33453e-08	0.000197311	0.54502
HLA-DRA	cg08972588	2.1348e-08	0.000197311	0.546277
HLA-DRA	cg00617292	2.18602e-08	0.000197311	0.545945
HLA-DRA	cg15318957	2.32498e-08	0.000197311	0.545078
POTEF	cg18940258	2.33692e-08	0.000197311	0.545006
PTK2B	cg25762706	2.28951e-08	0.000197311	0.545295
ZYX	cg05862438	2.4122e-08	0.000199239	-0.544558
CAPZB	cg22601762	2.86614e-08	0.000231697	0.542102
HLA-DRA	cg25854703	3.08423e-08	0.000244132	0.541047
VEGFA	cg25373579	3.16238e-08	0.00024521	-0.540686
WBSCR27	cg17240725	3.39442e-08	0.000257938	0.53966
WBSCR27	cg15318792	3.57073e-08	0.000266015	-0.538923
HLA-DRA	cg02151997	3.75551e-08	0.00027281	0.538186
SH3BP1	cg05209515	3.91046e-08	0.00027281	0.537593
VEGFA	cg12279019	3.81152e-08	0.00027281	-0.537969
ZNF395	cg06780777	3.94914e-08	0.00027281	-0.537449
HLA-DRA	cg06012932	4.03154e-08	0.000273528	0.537146
ARHGAP30	cg24691964	4.71856e-08	0.00031425	0.534819
SH3BP1	cg14518658	4.79716e-08	0.00031425	0.534574
CSK	cg13578134	5.49252e-08	0.000353704	-0.532551
CD74	cg02260430	5.74086e-08	0.000354519	0.531886
HLA-DRA	cg24506088	5.78511e-08	0.000354519	0.53177
HLA-DRA	cg05914981	5.63704e-08	0.000354519	0.532161
PPARG	cg00314622	6.15667e-08	0.0003713	-0.530831
SYT17	cg09583379	6.31147e-08	0.000374688	-0.530456
L3HYPDH	cg22995959	6.65737e-08	0.000388013	-0.529646
HLA-DRA	cg23211949	6.74017e-08	0.000388013	0.529459
ARHGAP30	cg17013990	7.10806e-08	0.000398802	-0.528649
CD74	cg02276070	7.45241e-08	0.000398802	0.527927
HLA-DRA	cg04182226	7.25769e-08	0.000398802	0.528331
RFFL	cg21070161	7.16892e-08	0.000398802	0.528519
SH3BP1	cg20979921	7.3614e-08	0.000398802	0.528115
UQCC	cg11277126	7.65925e-08	0.000404179	-0.527508
ARHGAP30	cg17833106	8.52591e-08	0.000422277	-0.525861
CSK	cg21592003	8.2893e-08	0.000422277	0.526294
HLA-DRA	cg09911316	8.28152e-08	0.000422277	0.526309
NARG2	cg23840008	8.55794e-08	0.000422277	0.525803
SH3BP1	cg26143719	8.54992e-08	0.000422277	0.525817
ADAP1	cg03143486	9.21413e-08	0.000433416	0.524661
ARHGAP30	cg04244970	9.21413e-08	0.000433416	-0.524661
PTK2B	cg23328194	9.23996e-08	0.000433416	0.524618
USP13	cg02387639	9.23996e-08	0.000433416	-0.524618
HLA-DRA	cg25375757	1.00474e-07	0.000465542	0.523318
ARHGAP30	cg21829239	1.04562e-07	0.000466041	-0.522696
ARHGAP30	cg25215890	1.06714e-07	0.000466041	0.522378
ARHGAP30	cg18641937	1.06517e-07	0.000466041	0.522407
ARHGAP30	cg06182359	1.03886e-07	0.000466041	0.522797
HLA-DRA	cg07485305	1.03983e-07	0.000466041	0.522783
ZNF395	cg26101942	1.08607e-07	0.000468914	-0.522104
CD74	cg09859756	1.11762e-07	0.000477116	0.521656
AGTRAP	cg08544453	1.1639e-07	0.000485951	0.52102
SH3BP1	cg27228136	1.16283e-07	0.000485951	0.521035
ZYX	cg23449659	1.17683e-07	0.00048601	0.520847
HLA-DRA	cg16416464	1.19099e-07	0.00048657	0.520659
FNBP1L	cg04239247	1.29711e-07	0.000516509	-0.519315
HLA-DRA	cg11634875	1.29829e-07	0.000516509	0.519301
HLA-DRA	cg03718241	1.30664e-07	0.000516509	-0.5192
SNRNP40	cg08931023	1.31865e-07	0.000516509	-0.519055
RARA	cg11094248	1.39167e-07	0.000539547	-0.518203
CSK	cg11077171	1.49002e-07	0.000555022	0.517119
CSK	cg18581777	1.48596e-07	0.000555022	0.517162
HLA-DRA	cg17049418	1.47251e-07	0.000555022	0.517307
SH3BP1	cg25597784	1.48461e-07	0.000555022	0.517177
ADAP1	cg01438685	1.52423e-07	0.000562256	0.516758
ARHGAP30	cg24154340	1.54232e-07	0.000563458	-0.51657
CAPZB	cg04398547	1.58627e-07	0.000565823	0.516122
SH3BP1	cg06637550	1.56628e-07	0.000565823	0.516324
SH3BP1	cg07855639	1.59347e-07	0.000565823	0.51605
ARHGAP30	cg08894273	1.63289e-07	0.00056918	-0.515659
CAP1	cg04977528	1.62258e-07	0.00056918	0.515761
PTK2B	cg11688949	1.65518e-07	0.000571706	0.515443
CD74	cg07797882	1.74885e-07	0.000577795	0.514561
CSK	cg01359532	1.71296e-07	0.000577795	0.514894
HLA-DRA	cg11431261	1.74413e-07	0.000577795	0.514605
HLA-DRA	cg07081061	1.72536e-07	0.000577795	0.514778
TTC7A	cg02822958	1.70679e-07	0.000577795	0.514951
HLA-DRA	cg05423418	1.83759e-07	0.000601879	0.513767
CNPY3	cg19638876	1.85584e-07	0.000602662	0.513608
ARHGAP30	cg11939496	2.01537e-07	0.000607719	-0.512278
BCKDHA	cg13596036	1.95671e-07	0.000607719	-0.512755
CD74	cg11100481	2.00637e-07	0.000607719	0.512351
HLA-DRA	cg16225663	1.96021e-07	0.000607719	0.512726
HLA-DRA	cg04821129	1.91163e-07	0.000607719	0.513131
SH3BP1	cg05080409	1.97254e-07	0.000607719	0.512625
WBSCR27	cg15441831	2.00997e-07	0.000607719	0.512322
WBSCR27	cg13873100	1.98317e-07	0.000607719	-0.512538
WBSCR27	cg03322334	1.95846e-07	0.000607719	-0.512741
PPARG	cg25929976	2.05723e-07	0.000615459	-0.511946
HLA-DRA	cg17606183	2.11875e-07	0.00062891	-0.511469
HLA-DRA	cg21951797	2.37003e-07	0.000698046	0.509649
ARHGAP30	cg21454485	2.4339e-07	0.000711342	-0.509215
BCKDHA	cg19430423	2.45772e-07	0.000712821	0.509056
CNPY3	cg08246318	2.49939e-07	0.000714007	0.508782
PTK2B	cg01585794	2.48176e-07	0.000714007	0.508897
STK17B	cg03888814	2.55524e-07	0.000724515	0.50842
ZYX	cg03947651	2.60537e-07	0.000733256	0.508102
ARHGAP30	cg03950000	2.64708e-07	0.000739516	-0.507842
ZYX	cg06556244	2.71322e-07	0.00075246	0.507438
ZCCHC14	cg16590154	2.73963e-07	0.000754279	-0.507279
CD74	cg01122167	2.93659e-07	0.000802689	0.506137
VEZT	cg06948737	3.10864e-07	0.00084365	-0.505198
L3HYPDH	cg01543583	3.21923e-07	0.000861341	0.50462
HLA-DRA	cg20129073	3.26451e-07	0.000861341	0.504389
HLA-DRA	cg10993085	3.2305e-07	0.000861341	0.504562
SH3BP1	cg19853760	3.24746e-07	0.000861341	0.504476
HLA-DRA	cg19730924	3.31906e-07	0.000869693	0.504114
SH3BP1	cg11081833	3.56146e-07	0.000926818	-0.502944
HLA-DRA	cg14713231	3.75175e-07	0.000963146	0.502077
SH3BP1	cg21511948	3.72906e-07	0.000963146	0.502178
VEGFA	cg18022921	3.8206e-07	0.000974239	-0.501774
CAPZB	cg09356672	3.93123e-07	0.000995765	0.501297
HLA-DRA	cg13015485	4.02748e-07	0.00101339	0.500892
ARHGAP30	cg13311440	4.05888e-07	0.00101457	-0.500762
SIX5	cg22706147	4.14378e-07	0.00102902	-0.500415
CAPZB	cg16491362	4.30382e-07	0.00106182	0.49978
CAPZB	cg14844953	4.36345e-07	0.00106274	0.499548
CD74	cg09028166	4.341e-07	0.00106274	0.499635
CD74	cg15174248	4.45438e-07	0.00107797	0.499202
AUTS2	cg19466875	4.53153e-07	0.00107978	-0.498913
GPT	cg27033805	4.54711e-07	0.00107978	-0.498855
GPT	cg09265054	4.49665e-07	0.00107978	-0.499043
PVRL3	cg08889687	4.72188e-07	0.00111432	-0.498219
HLA-DRA	cg18723553	4.92402e-07	0.00114776	-0.497511
PNPLA6	cg14311134	4.92402e-07	0.00114776	-0.497511
ARHGAP30	cg01774645	4.97052e-07	0.00115153	-0.497352
CD74	cg25507845	5.1038e-07	0.00117525	0.496904
CNPY3	cg25428429	5.21819e-07	0.00119435	0.496529
HLA-DRA	cg22616343	5.4729e-07	0.00124515	0.495719
CD74	cg08895618	5.68126e-07	0.00128486	0.495084
HLA-DRA	cg11356887	5.82269e-07	0.00130905	0.494665
CD74	cg09001514	5.87223e-07	0.00131242	0.49452
VEGFA	cg25545088	6.20935e-07	0.00137965	-0.493566
CAPZB	cg18147080	6.2938e-07	0.00139029	0.493335
HLA-DRA	cg09857617	6.34179e-07	0.00139279	0.493205
HLA-DRA	cg14782119	6.47144e-07	0.00141309	0.492858
VEGFA	cg01316923	6.62589e-07	0.00143038	-0.492454
YWHAH	cg01582066	6.62589e-07	0.00143038	-0.492454
SETD2	cg22885052	6.67065e-07	0.00143191	-0.492338
SIX5	cg15488122	6.77243e-07	0.00144559	-0.492078
CSK	cg21241424	6.81813e-07	0.00144721	0.491963
PPP2R5C	cg27050153	7.21258e-07	0.00152243	0.490994
GPR65	cg13810673	7.31605e-07	0.00153574	-0.490749
TEAD4	cg00779206	7.39613e-07	0.00154402	-0.490561
FTH1	cg01400685	7.7055e-07	0.00157401	0.489853
HLA-DRA	cg25596754	7.66697e-07	0.00157401	0.48994
RAB3GAP1	cg26890182	7.67979e-07	0.00157401	0.489911
SIX5	cg14282004	7.62225e-07	0.00157401	-0.490041
PPARG	cg03348100	7.80264e-07	0.00158533	-0.489636
HLA-DRA	cg22402769	7.90093e-07	0.00158831	0.489419
HLA-DRA	cg07377172	7.88776e-07	0.00158831	0.489448
HLA-DRA	cg22000727	7.95384e-07	0.00159053	0.489304
HLA-DRA	cg00620476	8.09432e-07	0.00160176	0.489
SLC7A10	cg23316060	8.05394e-07	0.00160176	-0.489087
HLA-DRA	cg18630580	8.25775e-07	0.00162511	0.488654
HLA-DRA	cg15240033	8.34063e-07	0.00162511	-0.48848
TPM4	cg08523456	8.34063e-07	0.00162511	0.48848
CAP1	cg02630477	8.72349e-07	0.00169104	0.4877
HLA-DRA	cg03611618	9.13054e-07	0.00176096	0.486905
HLA-DRA	cg04389484	9.38335e-07	0.00180058	0.486428
GPT	cg08452671	9.46126e-07	0.00180641	-0.486284
FTH1	cg05579731	9.62688e-07	0.00182884	0.485981
CAP1	cg08090621	9.74686e-07	0.00184242	0.485764
BCKDHA	cg13736811	9.88456e-07	0.00185004	0.485518
HLA-DRA	cg06336221	9.85199e-07	0.00185004	0.485576
CS	cg02268674	1.01404e-06	0.00188862	-0.48507
HMG20B	cg20149937	1.04712e-06	0.00192989	0.484507
MYOC	cg20267775	1.05144e-06	0.00192989	-0.484434
SIX5	cg07636338	1.0454e-06	0.00192989	-0.484536
PTK2B	cg11641102	1.06711e-06	0.00194924	-0.484174
SH3BP1	cg04277677	1.08034e-06	0.00195621	0.483958
STK17B	cg25145679	1.08122e-06	0.00195621	-0.483943
ADAP1	cg11360546	1.08656e-06	0.00195656	0.483857
PTK2B	cg07572251	1.10002e-06	0.00197145	0.48364
CSK	cg14389122	1.15734e-06	0.00204077	0.482744
MOGAT1	cg01997590	1.14603e-06	0.00204077	-0.482917
SPATA20	cg09827751	1.16019e-06	0.00204077	-0.482701
SPRY2	cg14883717	1.15924e-06	0.00204077	-0.482715
HLA-DRA	cg14248981	1.16781e-06	0.0020447	0.482585
CSK	cg26843110	1.189e-06	0.00206786	0.482267
HLA-DRA	cg06545464	1.19192e-06	0.00206786	-0.482224
PPARG	cg08272513	1.19973e-06	0.00207196	-0.482108
FLI1	cg01681098	1.21253e-06	0.00208459	-0.48192
HLA-DRA	cg05764839	1.22747e-06	0.00209646	0.481704
PLEKHO2	cg17918937	1.23047e-06	0.00209646	0.48166
AGTRAP	cg00386961	1.26814e-06	0.00214843	0.481126
EIF4A1	cg19466160	1.27228e-06	0.00214843	0.481068
C6orf1	cg11713064	1.28582e-06	0.00216168	0.48088
CSK	cg27133224	1.35227e-06	0.00226338	-0.479984
HLA-DRA	cg17184326	1.36219e-06	0.00226997	0.479854
CNPY3	cg15679095	1.40253e-06	0.002327	0.479334
MRPL11	cg07145284	1.42198e-06	0.002349	-0.479088
ARHGAP30	cg11721194	1.43702e-06	0.00235339	0.4789
HLA-DRA	cg15398152	1.43353e-06	0.00235339	0.478944
CD74	cg09859756	1.45927e-06	0.00237958	0.478626
HLA-DRA	cg13409674	1.48425e-06	0.00240996	0.478322
AGTRAP	cg06848073	1.51329e-06	0.00244666	0.477976
CNN2	cg22035959	1.52924e-06	0.00246198	0.477788
UQCC	cg16814978	1.5466e-06	0.00247942	-0.477586
FTH1	cg10515671	1.56289e-06	0.00249501	0.477398
BCKDHA	cg20969822	1.57046e-06	0.0024966	-0.477311
ADAP1	cg20122518	1.58827e-06	0.00249762	0.477109
CD74	cg11100481	1.57807e-06	0.00249762	0.477224
HLA-DRA	cg02904554	1.59083e-06	0.00249762	-0.47708
HLA-DRA	cg24671153	1.60497e-06	0.00250946	0.476921
SLC7A10	cg17482368	1.63231e-06	0.00254174	-0.476617
AGTRAP	cg24878594	1.65077e-06	0.0025496	0.476415
MYOC	cg22077553	1.64812e-06	0.0025496	-0.476444
CSK	cg24447890	1.67346e-06	0.0025638	0.476169
HLA-DRA	cg25472539	1.67212e-06	0.0025638	0.476184
HLA-DRA	cg22056544	1.69917e-06	0.00259274	0.475895
CD74	cg02276070	1.72526e-06	0.00261156	0.47562
NSMCE2	cg27038717	1.72388e-06	0.00261156	-0.475635
CAP1	cg20966426	1.76298e-06	0.00265807	0.47523
PPARG	cg16827534	1.78713e-06	0.0026754	-0.474985
TBX15	cg13577628	1.78856e-06	0.0026754	0.47497
FTH1	cg15527674	1.82321e-06	0.00269972	0.474623
HLA-DRA	cg23482259	1.82613e-06	0.00269972	0.474595
HLA-DRA	cg27230140	1.81594e-06	0.00269972	0.474696
FLI1	cg15339435	1.84078e-06	0.00270036	0.47445
OPLAH	cg06668829	1.84078e-06	0.00270036	-0.47445
TWIST2	cg09675853	1.86892e-06	0.00273109	-0.474175
ADAP1	cg07803375	1.87939e-06	0.00273516	0.474074
BCKDHA	cg27540367	1.90049e-06	0.00273516	0.473872
HLA-DRA	cg13036593	1.89898e-06	0.00273516	0.473887
HLA-DRA	cg11105830	1.89898e-06	0.00273516	0.473887
HLA-DRA	cg06696874	1.9558e-06	0.00280413	0.473352
HLA-DRA	cg13798746	1.98087e-06	0.0028294	0.473121
HLA-DRA	cg23859630	1.99035e-06	0.00283229	-0.473034
FOXO1	cg21565496	2.02547e-06	0.00286084	0.472716
HLA-DRA	cg23145336	2.02065e-06	0.00286084	0.472759
NSMCE2	cg26069068	2.1361e-06	0.00300591	-0.471748
MED16	cg19628469	2.15309e-06	0.00301865	-0.471604
DDIT3	cg02363202	2.17365e-06	0.00302515	-0.47143
TMEM8A	cg21960110	2.17021e-06	0.00302515	0.471459
UPF3A	cg11997708	2.18746e-06	0.00303326	0.471315
CD74	cg12534645	2.21709e-06	0.00306316	0.471069
GNAI2	cg12930727	2.25956e-06	0.00311052	0.470722
HLA-DRA	cg18139800	2.33758e-06	0.00320632	0.470101
ZYX	cg22208165	2.35238e-06	0.00321501	-0.469985
HLA-DRA	cg08721491	2.36353e-06	0.00321867	0.469898
RFFL	cg25408314	2.39164e-06	0.00324532	-0.469682
HLA-DRA	cg00359087	2.45073e-06	0.00330192	0.469234
PPARG	cg16791134	2.44303e-06	0.00330192	-0.469292
AGTRAP	cg06848073	2.48958e-06	0.00332418	0.468945
LITAF	cg27106950	2.4935e-06	0.00332418	0.468916
PTK2B	cg01008602	2.47982e-06	0.00332418	-0.469017
PDLIM1	cg25526960	2.50529e-06	0.00332821	0.468829
UQCC	cg12419685	2.53499e-06	0.00335594	-0.468613
DDX39B	cg24540603	2.59743e-06	0.00342553	-0.468165
TBX15	cg24434800	2.60559e-06	0.00342553	0.468107
DDIT3	cg25664021	2.61993e-06	0.0034325	-0.468006
HLA-DRA	cg23177883	2.64676e-06	0.00344391	0.467818
HLA-DRA	cg16153042	2.64676e-06	0.00344391	0.467818
PPARG	cg23769143	2.6634e-06	0.00345373	-0.467702
BCKDHA	cg15735736	2.73096e-06	0.00347843	0.46724
C6orf1	cg01390950	2.71605e-06	0.00347843	0.467341
CAP1	cg09320367	2.69487e-06	0.00347843	0.467485
HLA-DRA	cg17295739	2.73738e-06	0.00347843	0.467196
RARA	cg13200575	2.71392e-06	0.00347843	0.467355
WBSCR27	cg05415549	2.72456e-06	0.00347843	0.467283
HLA-DRA	cg03822479	2.76319e-06	0.00349952	0.467023
MYOC	cg00806505	2.8133e-06	0.00353939	-0.466691
SH3BP1	cg25404088	2.80672e-06	0.00353939	0.466734
POTEF	cg15637420	2.84867e-06	0.00357206	0.46646
CD74	cg01604883	2.8822e-06	0.00360223	0.466243
SYT17	cg02205073	2.9093e-06	0.00362417	-0.466069
ARHGAP30	cg08535938	2.92067e-06	0.00362644	0.465997
HLA-DRA	cg16122628	2.94352e-06	0.0036429	0.465853
SF3B2	cg07674570	2.955e-06	0.00364525	-0.46578
TEAD4	cg04632390	2.99905e-06	0.00368761	-0.465506
CD74	cg03111114	3.01543e-06	0.00369579	0.465405
ACTB	cg05687083	3.05557e-06	0.00373295	-0.465159
SIX5	cg21114177	3.07225e-06	0.00374129	-0.465058
PTK2B	cg07150473	3.08661e-06	0.00374677	0.464971
DCAF7	cg07695566	3.14958e-06	0.00381103	0.464596
SH3BP1	cg21064451	3.17905e-06	0.00382235	0.464422
SPSB1	cg06349050	3.1692e-06	0.00382235	-0.46448
SH3BP1	cg04682967	3.19141e-06	0.0038251	0.46435
NSMCE2	cg07471614	3.21376e-06	0.00383978	-0.46422
HLA-DRA	cg02133510	3.23627e-06	0.00385455	0.46409
ACTB	cg02210967	3.27664e-06	0.00386037	-0.463859
ADAP1	cg16550854	3.28936e-06	0.00386037	0.463786
CD74	cg02260430	3.2564e-06	0.00386037	0.463974
GNAI2	cg25597623	3.26904e-06	0.00386037	0.463902
SH3BP1	cg08511772	3.30212e-06	0.00386037	0.463714
SLC46A1	cg06069187	3.29957e-06	0.00386037	0.463729
CXCR4	cg20242066	3.40591e-06	0.00392138	-0.463136
HLA-DRA	cg02448597	3.40591e-06	0.00392138	-0.463136
MFSD9	cg17244485	3.3954e-06	0.00392138	-0.463194
SH3BP1	cg03683946	3.37707e-06	0.00392138	0.463295
STXBP1	cg14377928	3.39802e-06	0.00392138	-0.46318
CD74	cg15174248	3.42175e-06	0.00392771	0.46305
CD74	cg14548047	3.45362e-06	0.00395236	0.462876
CD74	cg09859756	3.46966e-06	0.00395879	0.462789
MYOC	cg20267775	3.53727e-06	0.00402384	-0.462428
DNAJC27	cg27015161	3.6089e-06	0.00405674	-0.462053
GPT	cg13071208	3.59225e-06	0.00405674	-0.462139
PPARG	cg11232868	3.60056e-06	0.00405674	-0.462096
RHOT1	cg08354053	3.58671e-06	0.00405674	-0.462168
STK19	cg16101962	3.63961e-06	0.0040792	-0.461894
CD74	cg16549809	3.67623e-06	0.00408229	0.461706
RARA	cg02030908	3.68473e-06	0.00408229	0.461662
TMEM8A	cg04343789	3.6961e-06	0.00408229	0.461605
TTC7A	cg23892924	3.6734e-06	0.00408229	0.46172
VEGFA	cg11523799	3.6961e-06	0.00408229	-0.461605
MED16	cg03526702	3.7132e-06	0.0040893	-0.461518
GNAI2	cg12150256	3.76207e-06	0.00413115	0.461272
C16orf58	cg08893833	3.82329e-06	0.00417424	-0.460969
CCDC92	cg01973181	3.81448e-06	0.00417424	-0.461012
RARA	cg09304381	3.85572e-06	0.00419759	0.46081
CD74	cg26292378	3.94855e-06	0.00428636	0.460362
CAPZB	cg12909523	4.00034e-06	0.00431559	0.460116
CSK	cg15299233	4.00034e-06	0.00431559	-0.460116
HLA-DRA	cg17874413	4.00955e-06	0.00431559	0.460073
ARHGAP30	cg15516558	4.08393e-06	0.00435861	-0.459726
HLA-DRA	cg16282679	4.06521e-06	0.00435861	0.459813
MLXIPL	cg12446543	4.07456e-06	0.00435861	-0.45977
CAP1	cg10487067	4.18193e-06	0.00442929	0.459278
HLA-DRA	cg06580770	4.18513e-06	0.00442929	-0.459264
SH3BP1	cg20307496	4.18193e-06	0.00442929	0.459278
SLC2A4RG	cg12413156	4.22369e-06	0.00445768	0.45909
NETO2	cg04839706	4.33146e-06	0.00455876	0.458614
CAPZB	cg04928049	4.3447e-06	0.00456007	0.458556
HDGFRP2	cg18715793	4.45879e-06	0.00466691	-0.458065
HLA-DRA	cg14270302	4.51001e-06	0.00470756	0.457848
AGTRAP	cg11949874	4.53066e-06	0.00470941	0.457761
CAP1	cg00295382	4.58267e-06	0.00470941	0.457544
CD74	cg08895618	4.55139e-06	0.00470941	0.457674
NDUFB8	cg18281201	4.58615e-06	0.00470941	-0.45753
PTK2B	cg07766743	4.58267e-06	0.00470941	0.457544
SH3BP1	cg11793380	4.55139e-06	0.00470941	0.457674
HLA-DRA	cg19117070	4.62819e-06	0.00473977	0.457357
EBPL	cg04663916	4.70264e-06	0.00480307	-0.457053
UGGT1	cg05361273	4.71695e-06	0.00480476	0.456995
ARHGAP30	cg13978689	4.7313e-06	0.00480649	-0.456937
TBX15	cg15724945	4.81461e-06	0.00486512	0.456605
UQCC	cg26735503	4.80731e-06	0.00486512	-0.456634
CD74	cg09028166	4.86969e-06	0.00489474	0.456388
SETD2	cg20941258	4.86231e-06	0.00489474	-0.456417
YWHAH	cg12500632	4.9478e-06	0.00496013	0.456085
AIFM1	cg04499381	5.00811e-06	0.00499248	0.455854
GPT	cg20533488	4.99675e-06	0.00499248	-0.455897
MYOC	cg15129663	5.0195e-06	0.00499248	-0.45581
GNG7	cg24046155	5.04997e-06	0.00500968	-0.455695
TPM4	cg22546122	5.06911e-06	0.00501557	0.455623
AGTRAP	cg05796704	5.12694e-06	0.00505414	0.455406
NUPR1	cg05590982	5.13469e-06	0.00505414	-0.455377
YWHAH	cg09672032	5.19323e-06	0.00509854	0.45516
TBX15	cg00667647	5.23655e-06	0.00512782	0.455001
HLA-DRA	cg14607161	5.27225e-06	0.00513631	0.454871
HLA-DRA	cg23517605	5.26827e-06	0.00513631	0.454886
ATF7	cg23841186	5.30818e-06	0.00515808	0.454741
MC1R	cg00553527	5.35644e-06	0.00519171	0.454568
ADAP1	cg26058731	5.40512e-06	0.0052123	0.454394
RFFL	cg17036418	5.40512e-06	0.0052123	-0.454394
CD79B	cg20157577	5.46244e-06	0.00525424	-0.454192
MED10	cg05172172	5.49546e-06	0.00527264	-0.454077
ATXN2	cg11578064	5.52034e-06	0.00528317	-0.45399
CAP1	cg00546153	5.53699e-06	0.00528579	0.453932
EIF4A1	cg02087342	5.57043e-06	0.00529112	0.453816
GNAI2	cg05989693	5.55786e-06	0.00529112	-0.45386
HLA-DRA	cg26872482	5.67189e-06	0.00532499	0.45347
SH3BP1	cg23835646	5.67615e-06	0.00532499	-0.453455
SIX5	cg04728310	5.67615e-06	0.00532499	-0.453455
SYT17	cg12699145	5.62094e-06	0.00532499	-0.453643
TYK2	cg23671824	5.65486e-06	0.00532499	-0.453527
HLA-DRA	cg17471193	5.70181e-06	0.00533588	0.453368
SLC7A10	cg19631648	5.73618e-06	0.00535486	-0.453253
HLA-DRA	cg24271566	5.78811e-06	0.0053901	0.45308
RARA	cg27075917	5.83173e-06	0.00541743	0.452935
ARHGAP30	cg00045607	5.93767e-06	0.00548802	-0.452588
HLA-DRA	cg15773251	5.95104e-06	0.00548802	0.452545
PTK2B	cg18734877	5.95104e-06	0.00548802	-0.452545
HLA-DRA	cg16661123	5.97787e-06	0.00549024	0.452458
PKD1L2	cg10112854	5.98235e-06	0.00549024	-0.452444
CAPZB	cg03542686	6.05904e-06	0.00553388	0.452198
HLA-DRA	cg20966357	6.04544e-06	0.00553388	-0.452241
CD74	cg07797882	6.1183e-06	0.00557461	0.45201
GNAI2	cg15275312	6.19663e-06	0.00561404	-0.451765
NSMCE2	cg12803053	6.18736e-06	0.00561404	-0.451794
STXBP1	cg13737221	6.2059e-06	0.00561404	-0.451736
CAP1	cg00034101	6.2759e-06	0.00563221	0.451519
CD74	cg27308445	6.2759e-06	0.00563221	0.451519
EIF4A1	cg08090557	6.28529e-06	0.00563221	0.45149
ZYX	cg25992874	6.26184e-06	0.00563221	-0.451562
AGTRAP	cg16695380	6.38467e-06	0.00564474	0.451187
CD74	cg24460144	6.37514e-06	0.00564474	0.451216
FTH1	cg06609098	6.38944e-06	0.00564474	0.451172
HLA-DRA	cg20170809	6.36563e-06	0.00564474	0.451244
HLA-DRA	cg15078061	6.41813e-06	0.00564474	0.451086
HLA-DRA	cg04216575	6.41813e-06	0.00564474	0.451086
SHKBP1	cg26504110	6.40855e-06	0.00564474	0.451114
TWIST2	cg15548656	6.33243e-06	0.00564474	-0.451346
HLA-DRA	cg18501647	6.44694e-06	0.00565238	0.450999
SH3BP1	cg26651950	6.45657e-06	0.00565238	-0.45097
LIN7B	cg13881341	6.50007e-06	0.00567738	-0.45084
GNAI2	cg27385773	6.6273e-06	0.00577524	0.450464
NDUFB6	cg13567378	6.8023e-06	0.00591417	0.449958
DNAJC27	cg26312337	6.86329e-06	0.00595358	-0.449785
HLA-DRA	cg02137970	6.91452e-06	0.00598435	0.449641
HLA-DRA	cg09001226	7.04416e-06	0.00608269	-0.449279
SETD2	cg09596674	7.13362e-06	0.00614598	-0.449034
ATXN2	cg18890020	7.25098e-06	0.00615856	-0.448716
CXCR4	cg19039313	7.22951e-06	0.00615856	-0.448774
FLI1	cg23514374	7.26713e-06	0.00615856	0.448672
FLI1	cg03707169	7.28871e-06	0.00615856	0.448615
GNAI2	cg14943722	7.18674e-06	0.00615856	0.448889
HLA-DRA	cg02432444	7.28871e-06	0.00615856	0.448615
MED16	cg21586152	7.29411e-06	0.00615856	-0.4486
SIX5	cg23195373	7.26174e-06	0.00615856	-0.448687
SIX5	cg00283662	7.24561e-06	0.00615856	-0.44873
HLA-DRA	cg17675724	7.39751e-06	0.00623202	0.448326
HLA-DRA	cg01458646	7.41946e-06	0.00623668	0.448268
AGTRAP	cg05796704	7.51897e-06	0.00626991	0.448008
ARHGAP30	cg20868817	7.54125e-06	0.00626991	-0.44795
CSK	cg23044903	7.50785e-06	0.00626991	0.448037
GPT	cg16582889	7.54683e-06	0.00626991	-0.447936
PPARG	cg16858253	7.54683e-06	0.00626991	-0.447936
TYK2	cg17851126	7.558e-06	0.00626991	0.447907
ADAP1	cg15914863	7.57479e-06	0.00627015	0.447863
NDUFB8	cg05064489	7.60848e-06	0.0062707	-0.447777
RHOT1	cg26421997	7.60848e-06	0.0062707	-0.447777
SIX5	cg04779161	7.64795e-06	0.0062896	-0.447675
TEAD4	cg04006520	7.67627e-06	0.00629925	-0.447603
ZCCHC14	cg07448824	7.72748e-06	0.00632761	-0.447473
CSK	cg20801110	7.8251e-06	0.00639377	0.447228
HLA-DRA	cg24405291	7.84245e-06	0.00639419	0.447184
SHKBP1	cg27372422	7.92389e-06	0.00644675	-0.446982
MLYCD	cg08580187	8.02385e-06	0.00651413	0.446736
MLYCD	cg02228294	8.09512e-06	0.00655798	-0.446563
HLA-DRA	cg13279955	8.125e-06	0.00656818	0.446491
MARCKSL1	cg01804679	8.18506e-06	0.00660268	0.446346
HLA-DRA	cg14493742	8.29422e-06	0.00667657	0.446086
SPSB1	cg22493877	8.33704e-06	0.00669685	-0.445985
CYB5R4	cg18905161	8.38007e-06	0.00671721	0.445884
PPP4R1	cg21923525	8.45432e-06	0.00676246	-0.44571
EBPL	cg18886427	8.47921e-06	0.00676812	-0.445653
EIF4A1	cg23465427	8.57316e-06	0.00680025	0.445436
HLA-DRA	cg17484510	8.56058e-06	0.00680025	0.445465
RARA	cg07472953	8.56687e-06	0.00680025	0.44545
SETD2	cg06240200	8.62367e-06	0.00682607	-0.44532
STXBP1	cg14601053	8.67446e-06	0.00685199	-0.445205
CD74	cg25507845	8.75117e-06	0.00686974	0.445031
HLA-DRA	cg18744482	8.73193e-06	0.00686974	0.445075
HLA-DRA	cg07340708	8.73834e-06	0.00686974	0.44506
HLA-DRA	cg12508392	8.95886e-06	0.00701828	0.444569
AGTRAP	cg11659361	9.06445e-06	0.00708638	0.444338
C6orf1	cg26486174	9.15109e-06	0.00711131	0.44415
CSK	cg21948564	9.12435e-06	0.00711131	0.444208
PPARG	cg11602485	9.15779e-06	0.00711131	-0.444135
SH3BP1	cg26347632	9.1712e-06	0.00711131	0.444106
ARHGAP30	cg04978470	9.29951e-06	0.00719612	0.443832
CSK	cg20943095	9.31992e-06	0.00719725	0.443789
FLI1	cg25218152	9.35404e-06	0.00720488	-0.443716
NDUFA12	cg03348079	9.36772e-06	0.00720488	-0.443687
TTC7A	cg01205087	9.38827e-06	0.0072061	0.443644
GCLM	cg04239247	9.5682e-06	0.0073294	0.443268
MYOC	cg04106076	9.61018e-06	0.00734674	-0.443182
SH3BP1	cg12741639	9.6453e-06	0.00735878	-0.443109
CD74	cg04117986	9.67348e-06	0.00736549	0.443052
SIX5	cg18741372	9.72298e-06	0.00738838	-0.442951
MYOC	cg22077553	9.81555e-06	0.00744383	-0.442763
EIF4A1	cg18659586	9.85855e-06	0.00746155	0.442676
SIX5	cg20451636	9.90895e-06	0.00748478	-0.442575
HLA-DRA	cg20621471	1.0366e-05	0.00776825	0.441679
SNX8	cg27109748	1.03284e-05	0.00776825	-0.441751
NUPR1	cg02042997	1.03585e-05	0.00776825	0.441693
SLC2A4RG	cg09844573	1.0351e-05	0.00776825	0.441708
FLT3LG	cg11297046	1.0434e-05	0.00778847	-0.441549
TBX15	cg01959730	1.0434e-05	0.00778847	0.441549
HLA-DRA	cg24526843	1.04567e-05	0.00779015	0.441506
AGTRAP	cg11659361	1.06173e-05	0.00780834	0.441202
AGTRAP	cg22877851	1.05789e-05	0.00780834	0.441274
EBPL	cg03658251	1.051e-05	0.00780834	-0.441404
GNAI2	cg19854901	1.0625e-05	0.00780834	-0.441188
GNG7	cg11251006	1.05942e-05	0.00780834	0.441246
NUPR1	cg16332159	1.05406e-05	0.00780834	0.441347
TBX15	cg21301805	1.06173e-05	0.00780834	0.441202
SH3BP1	cg26999345	1.06636e-05	0.00782158	0.441115
PLA2G15	cg03052099	1.08743e-05	0.00795698	0.440725
SIX5	cg24083746	1.08901e-05	0.00795698	-0.440696
CXCR4	cg09310564	1.09534e-05	0.00797255	0.440581
HLA-DRA	cg16020210	1.09375e-05	0.00797255	0.44061
PPARG	cg07357827	1.09931e-05	0.00798617	-0.440509
PTK2B	cg00658161	1.1041e-05	0.00800562	0.440422
DUSP8	cg23121547	1.11051e-05	0.00803676	0.440306
HLA-DRA	cg03280235	1.11534e-05	0.00805637	-0.44022
CS	cg15354065	1.11938e-05	0.00807021	0.440147
CD74	cg24460144	1.12587e-05	0.00810165	0.440032
HLA-DRA	cg06976485	1.1324e-05	0.00813323	0.439916
CD74	cg14778922	1.14226e-05	0.00814836	0.439743
HK2	cg05363574	1.14061e-05	0.00814836	-0.439772
HLA-DRA	cg13823701	1.14308e-05	0.00814836	0.439728
TTC7A	cg15659527	1.14143e-05	0.00814836	0.439757
ATXN2	cg12405048	1.14639e-05	0.00815315	-0.439671
ZHX3	cg22477343	1.14805e-05	0.00815315	0.439642
HPRT1	cg15356502	1.15637e-05	0.00818164	0.439497
PDE7B	cg06135425	1.15637e-05	0.00818164	-0.439497
SIX5	cg24338091	1.15971e-05	0.00819004	-0.439439
AGTRAP	cg21864959	1.17064e-05	0.0082366	0.439252
MLYCD	cg00739973	1.16979e-05	0.0082366	-0.439266
GNAI2	cg25336900	1.17571e-05	0.00825702	0.439165
ADK	cg00564723	1.17996e-05	0.00825898	-0.439093
CXCR4	cg23851026	1.18251e-05	0.00825898	-0.439049
MLYCD	cg08394248	1.18251e-05	0.00825898	-0.439049
RFFL	cg21235259	1.18507e-05	0.00826168	0.439006
RHOA	cg18770678	1.1945e-05	0.00830295	0.438847
STK17B	cg18752527	1.19536e-05	0.00830295	-0.438832
SLC7A10	cg07624008	1.20141e-05	0.00832969	-0.438731
AK4	cg16009734	1.2162e-05	0.0083439	-0.438486
CD74	cg12534645	1.21009e-05	0.0083439	0.438587
CD74	cg03405473	1.2127e-05	0.0083439	0.438544
HLA-DRA	cg20638582	1.21883e-05	0.0083439	0.438442
PLA2G15	cg26675485	1.21795e-05	0.0083439	0.438457
SH3BP1	cg26538224	1.20661e-05	0.0083439	0.438645
SHKBP1	cg15153957	1.21708e-05	0.0083439	0.438471
ADAP1	cg01966674	1.22322e-05	0.00835891	0.43837
CAPZB	cg04276058	1.23205e-05	0.00838907	-0.438226
SIX5	cg08865365	1.23205e-05	0.00838907	-0.438226
HLA-DRA	cg09583599	1.23649e-05	0.00840422	0.438153
DDIT3	cg09687907	1.24272e-05	0.00843153	-0.438052
HLA-DRA	cg18626323	1.26615e-05	0.00853569	0.437677
HLA-DRA	cg25265360	1.26706e-05	0.00853569	0.437662
LAMB1	cg04744624	1.26706e-05	0.00853569	-0.437662
SBNO2	cg21586152	1.26343e-05	0.00853569	-0.43772
HLA-DRA	cg11386011	1.28538e-05	0.00862563	0.437373
PHKA2	cg21771569	1.28446e-05	0.00862563	-0.437388
RARA	cg01341751	1.28722e-05	0.00862563	0.437344
NDUFB8	cg04835284	1.29092e-05	0.00862618	-0.437286
ZYX	cg16752583	1.29185e-05	0.00862618	0.437272
CD74	cg08895618	1.29928e-05	0.00866058	0.437156
CAP1	cg21410633	1.30301e-05	0.00867024	-0.437099
UGGT1	cg22490845	1.3105e-05	0.00870484	0.436983
AUTS2	cg21579710	1.31898e-05	0.00874586	-0.436853
HMG20B	cg25555753	1.32466e-05	0.00876821	-0.436766
ADAMTSL3	cg04090392	1.32751e-05	0.00877179	-0.436723
CD74	cg17781669	1.33227e-05	0.00877272	0.436651
CCNT1	cg07119336	1.33227e-05	0.00877272	-0.436651
UPF3A	cg12405258	1.34279e-05	0.00882676	0.436492
ADIPOR2	cg14971574	1.3505e-05	0.0088468	-0.436376
HMG20B	cg20656868	1.34857e-05	0.0088468	-0.436405
HLA-DRA	cg01584389	1.35437e-05	0.00885688	0.436318
HLA-DRA	cg16681436	1.37879e-05	0.00898948	0.435957
PPARG	cg02630999	1.37977e-05	0.00898948	-0.435943
PPARG	cg14691921	1.38174e-05	0.00898948	-0.435914
GNAI2	cg13341668	1.38669e-05	0.00900622	0.435841
CAPZB	cg21471199	1.40462e-05	0.0090916	-0.435581
HLA-DRA	cg23782145	1.40262e-05	0.0090916	0.43561
DDIT3	cg05641913	1.41165e-05	0.00912158	-0.43548
TMEM8A	cg01733958	1.43091e-05	0.0092303	0.435206
ZNF770	cg21215325	1.43909e-05	0.00926734	-0.43509
HLA-DRA	cg00110832	1.45041e-05	0.009293	0.434931
HLA-DRA	cg15373880	1.44731e-05	0.009293	0.434975
MLYCD	cg07723948	1.44835e-05	0.009293	-0.43496
ARHGAP30	cg26883963	1.45351e-05	0.00929719	0.434888
HLA-DRA	cg03819671	1.4587e-05	0.00929904	0.434816
RARA	cg06833098	1.45766e-05	0.00929904	0.43483
ADAP1	cg24272254	1.46912e-05	0.00930078	0.434671
ADNP2	cg16313807	1.46286e-05	0.00930078	0.434758
CNPY3	cg03143118	1.46912e-05	0.00930078	0.434671
EIF4A1	cg08793894	1.46807e-05	0.00930078	0.434686
MRPL11	cg25635864	1.47121e-05	0.00930078	-0.434642
RARA	cg04193923	1.50293e-05	0.00948556	0.434209
ADAP1	cg19430694	1.53857e-05	0.00968069	0.433732
CAP1	cg15196156	1.54404e-05	0.00968069	0.43366
CNPY3	cg14378057	1.54404e-05	0.00968069	0.43366
HLA-DRA	cg23462632	1.53967e-05	0.00968069	0.433717
SIX5	cg22569340	1.55283e-05	0.00971975	-0.433544
OPLAH	cg11205696	1.56167e-05	0.00975897	-0.433428
UGGT1	cg16782174	1.56944e-05	0.00979142	0.433327
COG5	cg03661844	1.59409e-05	0.00992894	-0.433009
HMG20B	cg14896559	1.59748e-05	0.00993377	0.432966
HLA-DRA	cg23164535	1.61225e-05	0.0100092	0.432778
DDIT3	cg14315430	1.62026e-05	0.0100425	-0.432677
SETD2	cg24359926	1.62945e-05	0.0100831	-0.432561
HLA-DRA	cg22405982	1.64218e-05	0.0101453	0.432403
FLI1	cg26404422	1.64683e-05	0.0101575	0.432345
PDLIM1	cg04248373	1.65733e-05	0.0101799	0.432215
PER3	cg00911446	1.6585e-05	0.0101799	-0.4322
PPP2R5C	cg15341124	1.65499e-05	0.0101799	0.432244
TTC7A	cg22587600	1.66202e-05	0.0101851	0.432157
BCKDHA	cg02625590	1.67617e-05	0.0102388	-0.431984
HLA-DRA	cg09346993	1.6738e-05	0.0102388	0.432012
PNPLA6	cg04747007	1.68447e-05	0.010273	0.431882
SH3BP1	cg14711067	1.68924e-05	0.0102855	-0.431825
WBSCR27	cg12620035	1.706e-05	0.010371	-0.431622
C16orf58	cg15811515	1.71445e-05	0.0103834	-0.431521
MARCKSL1	cg15482893	1.71808e-05	0.0103834	-0.431478
SLC2A4RG	cg06064964	1.71929e-05	0.0103834	0.431463
TKT	cg00223877	1.71808e-05	0.0103834	0.431478
TMEM138	cg24001728	1.72171e-05	0.0103834	0.431434
CSK	cg02888046	1.73879e-05	0.0104202	0.431232
DDIT3	cg23752828	1.73389e-05	0.0104202	0.43129
PTK2B	cg12141623	1.73511e-05	0.0104202	0.431276
TTC7A	cg25550753	1.73879e-05	0.0104202	-0.431232
SLC2A4RG	cg04300115	1.74738e-05	0.0104552	0.431131
SLC2A4RG	cg17593958	1.75354e-05	0.0104756	0.431059
GNAI2	cg10580282	1.76221e-05	0.0105108	0.430958
AGTRAP	cg24878594	1.77465e-05	0.0105594	0.430813
HLA-DRA	cg10007927	1.7759e-05	0.0105594	0.430799
AUTS2	cg23666374	1.77966e-05	0.0105652	-0.430755
FLI1	cg10290679	1.7897e-05	0.0105917	0.43064
VEGFA	cg00539360	1.78718e-05	0.0105917	-0.430669
CD74	cg01120953	1.7998e-05	0.0106349	0.430524
MOGAT1	cg08506931	1.8036e-05	0.0106408	-0.430481
CYB5R4	cg22048348	1.80867e-05	0.0106542	0.430423
ADAP1	cg02664177	1.82015e-05	0.0107037	0.430293
C7orf55	cg01686975	1.82271e-05	0.0107037	0.430264
MYOC	cg15129663	1.83814e-05	0.010761	-0.430091
TSPAN18	cg21937554	1.83814e-05	0.010761	-0.430091
SH3BP1	cg27619353	1.84849e-05	0.010805	0.429975
DDIT3	cg05728902	1.8602e-05	0.0108567	-0.429845
HLA-DRA	cg03758047	1.86412e-05	0.0108629	0.429802
LIN7B	cg18046677	1.86936e-05	0.0108767	-0.429744
ARL3	cg14838188	1.90241e-05	0.0110184	-0.429383
HLA-DRA	cg24125828	1.90108e-05	0.0110184	0.429397
RFFL	cg00213295	1.89975e-05	0.0110184	0.429412
C6orf1	cg17800396	1.91713e-05	0.0110531	0.429224
C7orf55	cg04222728	1.91311e-05	0.0110531	0.429267
CD151	cg21191255	1.91713e-05	0.0110531	0.429224
HLA-DRA	cg23588029	1.9252e-05	0.0110829	0.429137
HLA-DRA	cg14307300	1.93331e-05	0.0111127	0.42905
RAB5B	cg16337574	1.94144e-05	0.0111426	-0.428964
ADIPOR2	cg27200267	1.94688e-05	0.011157	0.428906
TMEM8A	cg01839639	1.95098e-05	0.0111636	0.428862
HLA-DRA	cg25772658	1.96192e-05	0.0111757	0.428747
HLA-DRA	cg07303840	1.95644e-05	0.0111757	0.428805
ZYX	cg15841865	1.96192e-05	0.0111757	0.428747
ARHGAP30	cg03089651	1.9688e-05	0.0111981	-0.428675
RP9	cg24386135	1.98261e-05	0.0112598	-0.42853
WBP2	cg02880508	1.99791e-05	0.0113297	-0.428371
GNG7	cg20973210	2.0091e-05	0.0113763	-0.428256
RFFL	cg10464462	2.02318e-05	0.0114389	-0.428111
FLT3LG	cg17393635	2.03026e-05	0.0114619	0.428039
HLA-DRA	cg20328456	2.03877e-05	0.0114929	0.427952
ASPSCR1	cg02836807	2.05305e-05	0.0115462	0.427808
CD74	cg14778922	2.05735e-05	0.0115462	0.427764
NUPR1	cg01542023	2.05448e-05	0.0115462	-0.427793
CAPZB	cg00760014	2.07463e-05	0.011626	0.427591
CELF1	cg12613344	2.0906e-05	0.0116982	-0.427432
HLA-DRA	cg03426888	2.11108e-05	0.0117955	0.42723
AHCY	cg00582941	2.1214e-05	0.0118357	0.427129
ARHGDIA	cg15253293	2.12583e-05	0.0118431	0.427085
HLA-DRA	cg09127107	2.14664e-05	0.011924	0.426883
SLC46A1	cg18712119	2.14664e-05	0.011924	0.426883
GMEB2	cg02797871	2.15112e-05	0.0119315	0.42684
DDIT3	cg19520710	2.17217e-05	0.0120131	-0.426637
MPZL2	cg08772028	2.17066e-05	0.0120131	-0.426652
C9orf72	cg04995717	2.1767e-05	0.0120207	0.426594
SIX5	cg02942825	2.19188e-05	0.0120869	-0.426449
HLA-DRA	cg24336152	2.20409e-05	0.0121367	0.426334
HLA-DRA	cg14226867	2.21791e-05	0.0121951	0.426204
FLI1	cg05566455	2.23491e-05	0.0122433	-0.426045
HLA-DRA	cg08660959	2.23026e-05	0.0122433	0.426088
HLA-DRA	cg20344925	2.23956e-05	0.0122433	0.426002
SVEP1	cg26288249	2.23956e-05	0.0122433	-0.426002
AKAP12	cg10083071	2.25672e-05	0.0123017	-0.425843
CTDSP2	cg20664201	2.25359e-05	0.0123017	-0.425871
TSPAN18	cg14638189	2.26142e-05	0.0123096	-0.425799
PNPLA6	cg02182476	2.27242e-05	0.0123518	-0.425698
SH3BP1	cg09056327	2.29139e-05	0.0124372	0.425525
NDUFB8	cg16744911	2.31532e-05	0.0125491	-0.425308
CD74	cg16549809	2.33949e-05	0.012662	0.425091
AGTRAP	cg04444949	2.35736e-05	0.0127225	0.424932
ZNF395	cg20263156	2.3541e-05	0.0127225	-0.424961
ADIPOR2	cg16017420	2.36389e-05	0.0127392	0.424874
GALT	cg21190361	2.36716e-05	0.0127392	-0.424846
CXCR4	cg12595667	2.38523e-05	0.0127821	-0.424687
GSDMD	cg11497758	2.38358e-05	0.0127821	0.424701
HLA-DRA	cg05919456	2.38523e-05	0.0127821	0.424687
EIF4A1	cg03077712	2.41007e-05	0.0128971	0.42447
ADAP1	cg12256038	2.4419e-05	0.013049	0.424195
PTK2B	cg18407864	2.45711e-05	0.0131118	0.424065
ARHGAP30	cg13466383	2.469e-05	0.0131475	-0.423964
ZNF343	cg03786920	2.4707e-05	0.0131475	-0.42395
RNF130	cg11715789	2.47924e-05	0.0131744	-0.423877
CCDC92	cg13150925	2.4878e-05	0.0132015	0.423805
LOC100506368	cg14883291	2.49295e-05	0.0132103	-0.423762
PPARG	cg10499651	2.51192e-05	0.0132923	-0.423603
BCKDHA	cg25520249	2.52232e-05	0.0133288	0.423516
CSPG4	cg27635271	2.53102e-05	0.0133559	-0.423444
HLA-DRA	cg05619785	2.53625e-05	0.0133559	0.423401
PPP2R5C	cg14965694	2.538e-05	0.0133559	0.423386
GNG7	cg17333051	2.545e-05	0.0133742	-0.423328
ARHGAP30	cg16909402	2.55553e-05	0.013411	-0.423242
HMG20B	cg19783761	2.5945e-05	0.0135967	-0.422924
AGTRAP	cg21194726	2.60701e-05	0.0136435	0.422823
POMC	cg10045137	2.62499e-05	0.0137093	-0.422678
UQCC	cg00352780	2.62679e-05	0.0137093	-0.422664
C6orf1	cg26183190	2.65217e-05	0.0137851	0.422461
CDK9	cg14377928	2.65764e-05	0.0137851	-0.422418
HLA-DRA	cg20988651	2.65582e-05	0.0137851	0.422433
NDUFB8	cg22619549	2.65947e-05	0.0137851	-0.422404
UBL5	cg22757977	2.65582e-05	0.0137851	-0.422433
EIF4A1	cg11104712	2.67411e-05	0.0138233	0.422288
SLC7A10	cg18084798	2.67227e-05	0.0138233	-0.422302
ATXN7L3	cg24484352	2.68146e-05	0.0138425	-0.42223
HLA-DRA	cg19154116	2.70177e-05	0.0139284	-0.422071
HLA-DRA	cg00721819	2.70733e-05	0.0139381	0.422028
CD74	cg14548047	2.71291e-05	0.0139479	0.421985
HLA-DRA	cg12629909	2.71849e-05	0.0139578	0.421941
PKD1L2	cg05934997	2.72409e-05	0.0139676	-0.421898
IKZF4	cg23600372	2.75412e-05	0.0141026	0.421667
MARCKSL1	cg11683242	2.76925e-05	0.014161	-0.421551
PDE4B	cg23688719	2.79975e-05	0.0142883	0.42132
SLC7A10	cg05976074	2.80167e-05	0.0142883	-0.421305
ADAP1	cg22213837	2.8055e-05	0.0142887	0.421277
ARHGAP30	cg12081303	2.81704e-05	0.0143091	-0.42119
SF1	cg15065631	2.81704e-05	0.0143091	0.42119
STK17B	cg19374305	2.8209e-05	0.0143095	0.421161
MYOC	cg16034517	2.83056e-05	0.0143394	-0.421089
CAPZB	cg11186344	2.84026e-05	0.0143694	-0.421017
RARA	cg10858898	2.84803e-05	0.0143895	0.420959
OPLAH	cg23588384	2.88131e-05	0.0145191	0.420713
RAPGEF3	cg12496975	2.88131e-05	0.0145191	-0.420713
FAM86A	cg00636946	2.8971e-05	0.0145407	0.420597
FTH1P3	cg20442078	2.8971e-05	0.0145407	0.420597
RARA	cg17344932	2.89117e-05	0.0145407	0.420641
HLA-DRA	cg02933431	2.90106e-05	0.0145414	0.420569
NNMT	cg11631547	2.92691e-05	0.0146517	0.420381
NSMCE2	cg01209566	2.93291e-05	0.0146624	-0.420337
ACTR3	cg25520910	2.94494e-05	0.0146655	0.420251
HLA-DRA	cg23192864	2.94896e-05	0.0146655	0.420222
HLA-DRA	cg00520406	2.94896e-05	0.0146655	-0.420222
SH3BP1	cg14742079	2.93892e-05	0.0146655	0.420294
TTC7A	cg17132535	2.955e-05	0.0146763	0.420178
SH3BP1	cg18072282	2.96307e-05	0.0146972	-0.420121
TBX15	cg06528645	3.02633e-05	0.014982	0.419673
UGGT1	cg22542731	3.0284e-05	0.014982	0.419658
MRPL11	cg13860849	3.03872e-05	0.0150136	-0.419586
FAM118B	cg24559261	3.04908e-05	0.0150164	0.419514
GSDMD	cg06043315	3.04494e-05	0.0150164	-0.419543
PLEKHO2	cg21252175	3.05116e-05	0.0150164	0.419499
VEGFA	cg05223441	3.06364e-05	0.0150584	-0.419413
ADIPOR2	cg04012082	3.07199e-05	0.0150707	-0.419355
CAPZB	cg01832549	3.07408e-05	0.0150707	-0.41934
TMEM8A	cg04481126	3.07827e-05	0.0150718	0.419311
SH3BP1	cg00219303	3.10349e-05	0.0151757	0.419138
ZCCHC14	cg27365499	3.12254e-05	0.0152492	-0.419008
HLA-DRA	cg15717844	3.1481e-05	0.0152979	0.418835
PTK2B	cg00254556	3.15453e-05	0.0152979	0.418791
SH3BP1	cg03389133	3.15667e-05	0.0152979	0.418777
SH3RF1	cg24784416	3.15024e-05	0.0152979	-0.41882
TYK2	cg15587947	3.14169e-05	0.0152979	0.418878
VEGFA	cg08683249	3.15238e-05	0.0152979	-0.418806
HLA-DRA	cg06365270	3.21288e-05	0.0154521	0.418401
MRPS18A	cg03990905	3.20634e-05	0.0154521	-0.418445
NEDD9	cg24772519	3.2107e-05	0.0154521	-0.418416
PPP2R5C	cg15238382	3.20417e-05	0.0154521	0.418459
SLC7A10	cg04374006	3.20417e-05	0.0154521	-0.418459
SPATA20	cg18681375	3.2107e-05	0.0154521	-0.418416
YWHAE	cg11829371	3.22598e-05	0.0154955	-0.418314
AGTRAP	cg20202438	3.23474e-05	0.0155179	0.418257
HLA-DRA	cg07481886	3.28557e-05	0.0156629	0.417924
HLA-DRA	cg09975576	3.27002e-05	0.0156629	0.418026
MRPL11	cg12103475	3.27668e-05	0.0156629	-0.417982
OPA3	cg11344352	3.2789e-05	0.0156629	-0.417968
STK17B	cg14462124	3.28334e-05	0.0156629	-0.417939
CD74	cg09001514	3.29225e-05	0.0156751	0.417881
VEGFA	cg19750282	3.29895e-05	0.0156873	-0.417838
DCAF7	cg11119313	3.31912e-05	0.0157635	0.417708
HLA-DRA	cg10091752	3.33488e-05	0.0158186	0.417606
C3orf37	cg09361958	3.34166e-05	0.015831	-0.417563
SLC2A4RG	cg20177522	3.35525e-05	0.0158756	0.417476
NSMCE2	cg18280057	3.36207e-05	0.015888	-0.417433
NCSTN	cg25136931	3.37574e-05	0.0159328	0.417346
GMEB2	cg01735357	3.38489e-05	0.0159562	-0.417289
CD74	cg26292378	3.39865e-05	0.0160012	0.417202
CAPZB	cg18177731	3.46122e-05	0.0162354	0.416812
CD151	cg07336987	3.46122e-05	0.0162354	0.416812
PPFIBP1	cg26165146	3.45888e-05	0.0162354	0.416826
ADAP1	cg13035032	3.48702e-05	0.016287	0.416653
C7orf55	cg16272030	3.48466e-05	0.016287	-0.416667
MRPS18A	cg01316923	3.47996e-05	0.016287	-0.416696
TMEM8A	cg20220196	3.48937e-05	0.016287	0.416638
CNPY3	cg01075005	3.51063e-05	0.0163661	0.416508
IKZF4	cg19733736	3.53439e-05	0.0164567	-0.416364
ADAP1	cg16304656	3.5559e-05	0.0164671	-0.416234
FLI1	cg00344445	3.5559e-05	0.0164671	0.416234
HLA-DRA	cg01488260	3.5559e-05	0.0164671	0.416234
HOXA2	cg25506432	3.5583e-05	0.0164671	-0.416219
HOXA2	cg00809969	3.54393e-05	0.0164671	-0.416306
IKZF4	cg19258882	3.5631e-05	0.0164693	-0.41619
SH3PXD2B	cg25693317	3.57031e-05	0.0164737	0.416147
TBX15	cg25386234	3.57271e-05	0.0164737	0.416133
SHKBP1	cg06055845	3.57753e-05	0.0164759	0.416104
VEZT	cg00912772	3.58961e-05	0.0165115	-0.416031
NSMCE2	cg26664492	3.62117e-05	0.0166366	-0.415844
SLC2A4RG	cg15262954	3.62605e-05	0.0166389	0.415815
COQ7	cg05218510	3.66531e-05	0.0167898	-0.415584
HLA-DRA	cg13654183	3.66778e-05	0.0167898	0.415569
MARCKSL1	cg09942999	3.68261e-05	0.0168374	0.415482
UGGT1	cg00703885	3.6975e-05	0.0168851	0.415396
CSK	cg20666967	3.72745e-05	0.0170015	-0.415222
HLA-DRA	cg23186098	3.73246e-05	0.0170039	0.415193
NDUFB8	cg19732886	3.74754e-05	0.0170522	-0.415107
FRMD4A	cg12390516	3.76268e-05	0.0171006	-0.41502
DDIT3	cg09071093	3.80332e-05	0.017203	-0.414789
FLI1	cg10334741	3.79567e-05	0.017203	0.414832
NSMCE2	cg19523819	3.79567e-05	0.017203	-0.414832
SF3B2	cg17451760	3.80332e-05	0.017203	-0.414789
IKZF4	cg08875297	3.81099e-05	0.0172171	-0.414746
FLI1	cg03798942	3.81611e-05	0.0172198	-0.414717
CD79B	cg19802564	3.8238e-05	0.017234	-0.414673
HDGFRP2	cg08620237	3.83407e-05	0.017251	-0.414615
HLA-DRA	cg05569328	3.83665e-05	0.017251	0.414601
HLA-DRA	cg17591348	3.88064e-05	0.0174282	0.414355
CAP1	cg12634306	3.89105e-05	0.0174543	0.414298
C7orf55	cg23834013	3.91459e-05	0.0175392	0.414168
FTH1	cg01500311	3.92247e-05	0.0175538	0.414124
DDX19A	cg08479294	3.92773e-05	0.0175567	-0.414095
UGGT1	cg03339817	3.95147e-05	0.0176421	-0.413965
HLA-DRA	cg23377236	3.99937e-05	0.0178349	0.413705
VEGFA	cg11772020	4.02621e-05	0.0179336	0.413561
ACTB	cg09203501	4.05322e-05	0.0179518	-0.413416
ATXN2	cg04025761	4.05052e-05	0.0179518	-0.413431
RARA	cg11826961	4.05865e-05	0.0179518	0.413387
SNX10	cg24755163	4.05322e-05	0.0179518	-0.413416
USP21	cg12081303	4.05594e-05	0.0179518	0.413402
VEGFA	cg18587484	4.05052e-05	0.0179518	-0.413431
RARA	cg07805952	4.06679e-05	0.0179669	0.413344
CAPZB	cg03654273	4.09133e-05	0.0180543	-0.413214
KCNIP2	cg08339719	4.09953e-05	0.0180695	0.413171
EIF4A1	cg03613649	4.10501e-05	0.0180727	0.413142
RAP1B	cg11587658	4.13804e-05	0.018197	0.412968
HLA-DRA	cg02976723	4.15742e-05	0.0182611	0.412867
C9orf37	cg03383434	4.16576e-05	0.0182766	0.412824
CD74	cg09825414	4.19085e-05	0.0183232	0.412694
DDIT3	cg03052162	4.19085e-05	0.0183232	0.412694
HLA-DRA	cg15815970	4.18805e-05	0.0183232	0.412708
PTPRF	cg14036856	4.20204e-05	0.018351	-0.412636
AK4	cg18222371	4.20765e-05	0.0183544	-0.412607
GNG7	cg22007861	4.21327e-05	0.0183579	-0.412578
HLA-DRA	cg16481280	4.22452e-05	0.0183648	0.41252
SF3B2	cg23196081	4.22452e-05	0.0183648	-0.41252
CAP1	cg00255699	4.24145e-05	0.0183789	0.412434
GNAI2	cg21813538	4.24711e-05	0.0183789	0.412405
PRKRIP1	cg13252152	4.24428e-05	0.0183789	-0.412419
SF3B2	cg04293602	4.2358e-05	0.0183789	-0.412463
CD79B	cg04034685	4.26413e-05	0.0184315	0.412318
ACOT9	cg20308511	4.29549e-05	0.0184621	0.412159
CAP1	cg12425180	4.29549e-05	0.0184621	0.412159
CD74	cg11042320	4.28121e-05	0.0184621	0.412231
RARA	cg11212589	4.28406e-05	0.0184621	0.412217
TMEM54	cg17327404	4.29263e-05	0.0184621	0.412174
ADAP1	cg19877741	4.31556e-05	0.0184771	-0.412058
ASPSCR1	cg09819958	4.31843e-05	0.0184771	0.412043
CAPZB	cg12206846	4.31843e-05	0.0184771	0.412043
FLI1	cg09879334	4.30408e-05	0.0184771	-0.412116
C3orf37	cg14941031	4.35596e-05	0.0184915	-0.411856
CD74	cg17781669	4.35886e-05	0.0184915	0.411841
EIF4A1	cg13808223	4.36757e-05	0.0184915	0.411798
GNG7	cg10723746	4.37048e-05	0.0184915	-0.411783
KCNIP2	cg19175123	4.34728e-05	0.0184915	-0.411899
PER3	cg06800235	4.3386e-05	0.0184915	0.411942
PNPLA6	cg26161816	4.36467e-05	0.0184915	-0.411812
PTPRF	cg00007221	4.35886e-05	0.0184915	-0.411841
SLC2A4RG	cg03842063	4.33283e-05	0.0184915	0.411971
TPD52L2	cg23085846	4.36757e-05	0.0184915	0.411798
HLA-DRA	cg23228481	4.37921e-05	0.0185078	0.41174
HLA-DRA	cg02603839	4.38796e-05	0.0185242	0.411697
CTDSP2	cg05728902	4.39672e-05	0.0185406	-0.411653
BANF1	cg17953300	4.44669e-05	0.0185702	-0.411408
CD74	cg01604883	4.42017e-05	0.0185702	0.411538
CS	cg16190688	4.44965e-05	0.0185702	-0.411393
CTDSP2	cg25035376	4.44669e-05	0.0185702	-0.411408
NSMF	cg12349646	4.44669e-05	0.0185702	0.411408
PER3	cg23110353	4.44374e-05	0.0185702	-0.411422
RHOT1	cg11604426	4.43784e-05	0.0185702	-0.411451
SH3BP1	cg21737444	4.42311e-05	0.0185702	0.411523
UQCC	cg08743392	4.45261e-05	0.0185702	-0.411379
VEGFA	cg01298514	4.45261e-05	0.0185702	-0.411379
BCKDHA	cg23532138	4.47633e-05	0.0186282	-0.411263
FLI1	cg24065451	4.47633e-05	0.0186282	0.411263
STK19	cg24143221	4.48526e-05	0.018645	0.41122
AGTRAP	cg01420388	4.49421e-05	0.0186617	0.411177
CSK	cg25790435	4.50616e-05	0.0186909	0.411119
HLA-DRA	cg06025456	4.52715e-05	0.0187575	0.411018
BCKDHA	cg03953069	4.53919e-05	0.0187789	-0.41096
FOXO1	cg02121529	4.5422e-05	0.0187789	-0.410945
HLA-DRA	cg03570994	4.57851e-05	0.0188879	0.410772
PLA2G15	cg08571821	4.57547e-05	0.0188879	0.410786
EIF4A1	cg02948125	4.58458e-05	0.0188925	0.410743
CAPZB	cg06706670	4.60897e-05	0.0189691	0.410627
CD74	cg03405473	4.61509e-05	0.0189691	0.410599
KCNIP2	cg08339719	4.61815e-05	0.0189691	0.410584
EBPL	cg20399252	4.62427e-05	0.0189737	-0.410555
HLA-DRA	cg24067788	4.63655e-05	0.0190036	0.410497
GIPC1	cg19663209	4.68286e-05	0.019152	-0.410281
RHOT1	cg07525202	4.68286e-05	0.019152	-0.410281
CSPG4	cg19013753	4.69839e-05	0.0191949	0.410208
CYTH3	cg20492034	4.72334e-05	0.0192269	-0.410093
FLI1	cg12940747	4.72334e-05	0.0192269	-0.410093
MYOC	cg00806505	4.72022e-05	0.0192269	-0.410107
UGGT1	cg22542731	4.72647e-05	0.0192269	0.410078
ADAP1	cg02171859	4.73586e-05	0.0192445	0.410035
RARA	cg05347914	4.74842e-05	0.0192749	0.409977
ADAP1	cg03364620	4.761e-05	0.0193054	0.409919
MC1R	cg00002769	4.7831e-05	0.0193743	0.409818
SIX5	cg25686087	4.79894e-05	0.0194178	-0.409746
ARHGAP30	cg18865207	4.81483e-05	0.0194559	-0.409674
GSDMD	cg09580859	4.83397e-05	0.0194559	0.409587
HMG20B	cg02859421	4.83078e-05	0.0194559	0.409602
MRPL11	cg23196081	4.8212e-05	0.0194559	-0.409645
SLC2A4RG	cg23851167	4.83397e-05	0.0194559	-0.409587
HLA-DRA	cg04096477	4.84036e-05	0.019461	0.409558
ARHGAP30	cg19408145	4.85318e-05	0.0194713	-0.4095
HLA-DRA	cg10303653	4.84997e-05	0.0194713	0.409515
C6orf1	cg08073153	4.9015e-05	0.0195825	0.409284
CSK	cg01735277	4.89827e-05	0.0195825	-0.409298
RAB5B	cg00635560	4.8918e-05	0.0195825	-0.409327
TTC7A	cg11552853	4.9015e-05	0.0195825	0.409284
CAPZB	cg13990487	4.92746e-05	0.0196655	0.409168
CTDSP2	cg20569034	4.95355e-05	0.0197489	-0.409052
GNAI2	cg12999941	4.96337e-05	0.0197673	0.409009
FAM178B	cg10277175	4.98634e-05	0.0197683	-0.408908
FLI1	cg27078890	4.97648e-05	0.0197683	0.408951
HLA-DRA	cg16556078	4.98963e-05	0.0197683	0.408894
HLA-DRA	cg13828610	4.98963e-05	0.0197683	0.408894
SH3BP1	cg19751930	4.96992e-05	0.0197683	-0.40898
FTH1	cg23584647	5.00281e-05	0.0197793	0.408836
NUPR1	cg03631519	4.99951e-05	0.0197793	-0.40885
ACTB	cg06947694	5.01933e-05	0.019824	0.408764
CAPZB	cg05348366	5.0492e-05	0.0198987	0.408633
HLA-DRA	cg16992627	5.0592e-05	0.0198987	0.40859
SCNN1D	cg14709479	5.0592e-05	0.0198987	-0.40859
UQCC	cg19481439	5.0492e-05	0.0198987	-0.408633
HLA-DRA	cg17235833	5.07589e-05	0.0199437	0.408518
STK17B	cg19655195	5.12967e-05	0.0201342	0.408287
HLA-DRA	cg17626960	5.15675e-05	0.0202196	0.408171
FLT3LG	cg14547801	5.19763e-05	0.0203379	0.407998
GPT	cg11617144	5.19421e-05	0.0203379	-0.408012
ADAP1	cg01259220	5.20448e-05	0.0203437	0.407969
CAPZB	cg23111655	5.22162e-05	0.0203898	0.407897
FTH1P3	cg26174797	5.24916e-05	0.0204552	0.407781
LAMP2	cg19770547	5.24916e-05	0.0204552	0.407781
FNBP1L	cg09185386	5.26298e-05	0.0204881	-0.407723
FLI1	cg24075175	5.28378e-05	0.020527	0.407636
SETD2	cg25492569	5.28378e-05	0.020527	-0.407636
GMEB2	cg01628509	5.3221e-05	0.0206547	-0.407478
RARA	cg14829516	5.39245e-05	0.0209064	0.407189
TBC1D24	cg05950943	5.40307e-05	0.0209262	-0.407145
PPARG	cg08541642	5.41727e-05	0.0209386	-0.407087
RBFOX2	cg16662785	5.41372e-05	0.0209386	-0.407102
EIF4A1	cg10092499	5.44578e-05	0.0209772	0.406972
MRPS18A	cg00539360	5.44935e-05	0.0209772	-0.406957
RARA	cg21238609	5.44935e-05	0.0209772	0.406957
SIX5	cg04365568	5.44935e-05	0.0209772	-0.406957
AGTRAP	cg21826784	5.46724e-05	0.0209961	0.406885
DDIT3	cg00439790	5.46724e-05	0.0209961	-0.406885
HLA-DRA	cg09423875	5.47083e-05	0.0209961	0.406871
YY1	cg05120309	5.47801e-05	0.0210024	-0.406842
SETD2	cg07033202	5.51765e-05	0.021133	-0.406683
HLA-DRA	cg05767720	5.54301e-05	0.0212013	0.406582
PPARG	cg18086475	5.54664e-05	0.0212013	-0.406567
RFFL	cg23525500	5.57943e-05	0.0213053	0.406437
MYOC	cg18375642	5.59407e-05	0.0213397	-0.406379
XAB2	cg11931253	5.60506e-05	0.0213602	-0.406336
CNPY3	cg11000707	5.61608e-05	0.0213807	0.406293
ADAP1	cg07393369	5.68633e-05	0.0215115	0.406018
CTNNAL1	cg14442329	5.65665e-05	0.0215115	-0.406134
DDIT3	cg09827071	5.68261e-05	0.0215115	-0.406033
RALGDS	cg21195491	5.67519e-05	0.0215115	-0.406061
SBNO2	cg27535410	5.68633e-05	0.0215115	-0.406018
TMEM54	cg24463320	5.66777e-05	0.0215115	0.40609
YIPF1	cg15467085	5.69005e-05	0.0215115	0.406004
AGTRAP	cg01179095	5.73487e-05	0.0215378	0.40583
AGTRAP	cg01554529	5.72738e-05	0.0215378	-0.405859
C6orf1	cg01140008	5.74237e-05	0.0215378	0.405801
C9orf72	cg04469167	5.73487e-05	0.0215378	0.40583
DDIT3	cg20009327	5.72738e-05	0.0215378	-0.405859
GNG7	cg11861731	5.72738e-05	0.0215378	-0.405859
SH3BP1	cg03338209	5.74237e-05	0.0215378	0.405801
YEATS4	cg11681462	5.71989e-05	0.0215378	-0.405888
HLA-DRA	cg08952475	5.76493e-05	0.0216011	0.405715
FLI1	cg03434907	5.78002e-05	0.0216078	0.405657
FLT3LG	cg15046675	5.78379e-05	0.0216078	-0.405642
RAB5B	cg03134211	5.77624e-05	0.0216078	-0.405671
OPLAH	cg22258045	5.79135e-05	0.0216148	0.405614
HLA-DRA	cg16537228	5.8103e-05	0.0216643	0.405541
YWHAH	cg22720029	5.81789e-05	0.0216713	-0.405512
STK17B	cg23392804	5.8255e-05	0.0216784	0.405484
ASPSCR1	cg25068915	5.83311e-05	0.0216855	0.405455
BANP	cg08627942	5.87514e-05	0.0217073	0.405296
CD79B	cg04602992	5.87131e-05	0.0217073	-0.40531
HLA-DRA	cg05473289	5.87898e-05	0.0217073	0.405281
PPARG	cg03310376	5.86748e-05	0.0217073	0.405325
SETD2	cg08936706	5.85218e-05	0.0217073	-0.405382
SLC2A4RG	cg23352030	5.87514e-05	0.0217073	0.405296
VEGFA	cg07148341	5.86365e-05	0.0217073	-0.405339
OPLAH	cg16796959	5.89819e-05	0.0217502	0.405209
SIX5	cg24466377	5.90204e-05	0.0217502	-0.405195
HLA-DRA	cg16941305	5.93679e-05	0.0218079	0.405064
HLA-DRA	cg09845996	5.93292e-05	0.0218079	0.405079
PPP2R5C	cg04623955	5.94066e-05	0.0218079	0.40505
STXBP1	cg13885243	5.92905e-05	0.0218079	-0.405093
ARHGAP30	cg22585988	6.01861e-05	0.0220515	0.404761
C9orf37	cg13852561	6.01469e-05	0.0220515	-0.404775
YWHAH	cg27506210	6.03825e-05	0.0221021	0.404689
HOXA2	cg00809969	6.054e-05	0.0221384	-0.404631
SH3BP1	cg08835221	6.06189e-05	0.022146	0.404602
KIAA1683	cg04570735	6.07375e-05	0.022168	0.404559
HLA-DRA	cg15010006	6.09355e-05	0.0221704	0.404487
HMGXB4	cg12151446	6.08959e-05	0.0221704	0.404501
HOXA2	cg13694927	6.10547e-05	0.0221704	-0.404443
MYO1C	cg21923770	6.10547e-05	0.0221704	-0.404443
PLA1A	cg21079805	6.10944e-05	0.0221704	0.404429
UPF3A	cg17163949	6.08166e-05	0.0221704	-0.40453
FTH1	cg07348481	6.1174e-05	0.0221781	0.4044
B4GALT7	cg27139941	6.12935e-05	0.0221869	0.404356
CAPZB	cg02862467	6.13734e-05	0.0221869	-0.404328
MOGAT1	cg24829778	6.13734e-05	0.0221869	-0.404328
HLA-DRA	cg08753391	6.16134e-05	0.0222248	0.404241
HLA-DRA	cg23985641	6.16535e-05	0.0222248	0.404226
HLA-DRA	cg16907934	6.16535e-05	0.0222248	0.404226
ADAP1	cg17593625	6.19752e-05	0.0222984	-0.404111
ZNF160	cg05626738	6.19752e-05	0.0222984	-0.404111
NUPR1	cg06288570	6.20962e-05	0.0223208	-0.404067
ARL3	cg04359129	6.24606e-05	0.0224094	-0.403937
PPP4C	cg02286008	6.242e-05	0.0224094	0.403952
ADNP2	cg16759783	6.25825e-05	0.0224108	-0.403894
ARHGAP30	cg01447427	6.25825e-05	0.0224108	-0.403894
ADAP1	cg06888346	6.27861e-05	0.0224138	0.403822
BCKDHA	cg01604411	6.28269e-05	0.0224138	0.403807
SNX32	cg20969529	6.28269e-05	0.0224138	-0.403807
ZFHX3	cg03490839	6.26638e-05	0.0224138	0.403865
AGTRAP	cg04132522	6.32774e-05	0.0225322	0.403648
SETD2	cg24690946	6.32774e-05	0.0225322	-0.403648
SETD2	cg13719901	6.34832e-05	0.0225843	-0.403576
C6orf1	cg12332674	6.36483e-05	0.0226154	-0.403518
CD74	cg19966212	6.36896e-05	0.0226154	-0.403504
HLA-DRA	cg12735838	6.38138e-05	0.0226172	0.403461
SPSB1	cg25103337	6.37723e-05	0.0226172	-0.403475
FLI1	cg21198219	6.41459e-05	0.0226715	0.403345
FLI1	cg21585162	6.41043e-05	0.0226715	-0.403359
ZYX	cg22662808	6.40627e-05	0.0226715	0.403374
LOC100506368	cg13169796	6.48571e-05	0.0228803	-0.403099
NUPR1	cg04492847	6.4815e-05	0.0228803	-0.403114
CD74	cg03111114	6.51098e-05	0.0229056	0.403013
GMEB2	cg26186239	6.50676e-05	0.0229056	-0.403027
PDE7B	cg19350115	6.50255e-05	0.0229056	-0.403042
AGTRAP	cg26829322	6.52788e-05	0.0229375	0.402955
VEGFA	cg10794973	6.53212e-05	0.0229375	0.40294
SH3BP1	cg15168995	6.54059e-05	0.022946	0.402912
GNG7	cg22772878	6.56606e-05	0.0229867	-0.402825
GSDMD	cg13191508	6.57032e-05	0.0229867	0.40281
VEGFA	cg03990905	6.56606e-05	0.0229867	-0.402825
RARA	cg02385230	6.61729e-05	0.0231297	0.402651
CD74	cg24460144	6.64735e-05	0.0231921	0.40255
ZYX	cg03879613	6.64304e-05	0.0231921	0.402565
HOXA2	cg01027532	6.70784e-05	0.0232962	-0.402348
HOXA6	cg07589393	6.69483e-05	0.0232962	-0.402391
LSP1	cg01530482	6.7035e-05	0.0232962	0.402362
TBX15	cg25771271	6.70784e-05	0.0232962	0.402348
VAMP4	cg01017147	6.69917e-05	0.0232962	0.402377
SETD2	cg11365440	6.72957e-05	0.0233077	-0.402276
SVEP1	cg14488390	6.72957e-05	0.0233077	-0.402276
TBX15	cg26856924	6.72087e-05	0.0233077	0.402305
FLI1	cg23895722	6.76885e-05	0.0234224	-0.402146
ADIPOR2	cg09774932	6.78199e-05	0.0234252	0.402102
NUPR1	cg01803679	6.78199e-05	0.0234252	-0.402102
AHCY	cg16655240	6.79076e-05	0.0234342	0.402073
ADAP1	cg13832457	6.82155e-05	0.0235191	0.401972
BCKDHA	cg10170847	6.8392e-05	0.0235586	0.401915
BCKDHA	cg14908994	6.86576e-05	0.0236012	-0.401828
STXBP1	cg24545967	6.8702e-05	0.0236012	0.401813
YWHAE	cg15842208	6.86576e-05	0.0236012	-0.401828
VEGFA	cg00229387	6.92364e-05	0.0237633	-0.40164
GNPTG	cg00675160	6.95948e-05	0.0238464	-0.401524
HLA-DRA	cg16793249	6.96846e-05	0.0238464	0.401496
IL32	cg26927231	6.96846e-05	0.0238464	0.401496
USP21	cg00058923	6.97296e-05	0.0238464	-0.401481
PTK2B	cg07331053	6.98647e-05	0.0238711	0.401438
HLA-DRA	cg09763439	7.03168e-05	0.0239824	0.401293
VEGFA	cg16907527	7.02715e-05	0.0239824	-0.401308
CSK	cg02351437	7.04984e-05	0.0240013	-0.401235
UPF3A	cg15082473	7.04529e-05	0.0240013	-0.40125
LSP1	cg10900641	7.0726e-05	0.0240572	-0.401163
NAIF1	cg23233605	7.10916e-05	0.0241384	-0.401048
LAMB1	cg09803764	7.10458e-05	0.0241384	-0.401062
CD74	cg01604883	7.12751e-05	0.0241575	0.40099
HIST1H4K	cg22790005	7.12292e-05	0.0241575	0.401004
AK4	cg11743000	7.17357e-05	0.0242919	-0.400845
AGTRAP	cg22697136	7.18281e-05	0.0243016	0.400816
SIX5	cg09277709	7.21526e-05	0.0243896	-0.400715
GNAI2	cg10551804	7.24784e-05	0.024478	0.400614
PHGDH	cg06763568	7.29932e-05	0.0246081	-0.400455
STARD13	cg24969303	7.29462e-05	0.0246081	-0.40047
RARA	cg19458020	7.30871e-05	0.0246179	0.400426
SF3B2	cg19409687	7.33225e-05	0.0246753	-0.400354
UPF3A	cg12219108	7.34169e-05	0.0246852	-0.400325
HLA-DRA	cg02037794	7.39379e-05	0.0248324	0.400166
SIX5	cg17499826	7.39854e-05	0.0248324	-0.400152
SYT7	cg07348481	7.46539e-05	0.0250347	-0.399949
GNG7	cg01559356	7.47978e-05	0.0250608	-0.399906
CMTM4	cg08237521	7.50866e-05	0.0251014	-0.399819
MRPS18A	cg18022921	7.5183e-05	0.0251014	-0.39979
RARA	cg12438413	7.5183e-05	0.0251014	0.39979
SBNO2	cg26775538	7.50866e-05	0.0251014	-0.399819
STK17B	cg10625666	7.56186e-05	0.0252246	0.39966
CD79B	cg04034685	7.58129e-05	0.0252451	0.399603
FTH1P3	cg19882774	7.58129e-05	0.0252451	0.399603
HLA-DRA	cg13205613	7.60077e-05	0.0252878	0.399545
HLA-DRA	cg14218053	7.62519e-05	0.0253026	0.399473
MPZL2	cg26047127	7.6203e-05	0.0253026	0.399487
SIX5	cg05242371	7.61542e-05	0.0253026	-0.399501
AZI1	cg06153925	7.70381e-05	0.0253861	0.399241
CMTM4	cg08098420	7.69888e-05	0.0253861	-0.399256
COQ7	cg04547433	7.66932e-05	0.0253861	-0.399343
EIF4A1	cg17364949	7.68409e-05	0.0253861	0.399299
MED16	cg22035959	7.67916e-05	0.0253861	0.399314
MPZL2	cg19926902	7.6595e-05	0.0253861	0.399371
NDUFA7	cg03633120	7.69394e-05	0.0253861	-0.39927
SLC2A4RG	cg11779113	7.70381e-05	0.0253861	0.399241
BCKDHA	cg21658670	7.72854e-05	0.0253901	0.399169
PKD1L2	cg09424398	7.71864e-05	0.0253901	-0.399198
SF3B2	cg20051715	7.73845e-05	0.0253901	-0.39914
TMEM175	cg12475106	7.72854e-05	0.0253901	0.399169
ZNF580	cg13508283	7.73349e-05	0.0253901	-0.399155
MPZL2	cg09582200	7.75334e-05	0.025417	0.399097
CPSF1	cg21553145	7.78319e-05	0.0254929	-0.39901
HLA-DRA	cg25426302	7.80816e-05	0.0255526	0.398938
DCAF7	cg19982668	7.83821e-05	0.0256069	0.398851
HLA-DRA	cg23660356	7.83821e-05	0.0256069	0.398851
CTDSP2	cg07617764	7.85328e-05	0.0256285	-0.398808
ERCC2	cg15625671	7.8583e-05	0.0256285	0.398793
C6orf1	cg26361999	7.87341e-05	0.0256557	0.39875
DDIT3	cg01243513	7.92395e-05	0.0257982	-0.398606
HPRT1	cg02442693	7.95441e-05	0.0258753	0.398519
DDIT3	cg27361964	7.97479e-05	0.0258916	-0.398461
OSBPL1A	cg14894144	7.97479e-05	0.0258916	-0.398461
SETD2	cg08454125	7.97989e-05	0.0258916	-0.398447
ZBTB16	cg24099956	7.9901e-05	0.0259026	-0.398418
DNAJC27	cg04553793	8.01568e-05	0.025936	-0.398346
HLA-DRA	cg17396404	8.04133e-05	0.025936	0.398273
NDUFS7	cg08553572	8.0362e-05	0.025936	0.398288
PTPRF	cg03044725	8.0362e-05	0.025936	-0.398288
SETD2	cg15067386	8.01568e-05	0.025936	-0.398346
SF3B2	cg04394031	8.02593e-05	0.025936	-0.398317
AGTRAP	cg14472778	8.09805e-05	0.0260967	0.398114
NDUFB8	cg03440556	8.11876e-05	0.0261413	-0.398057
CAPZB	cg26791665	8.13953e-05	0.026186	0.397999
NSMCE2	cg18939260	8.14993e-05	0.0261973	-0.39797
EIF4A1	cg20116579	8.17599e-05	0.0262145	0.397898
MRPL11	cg14240536	8.17599e-05	0.0262145	-0.397898
ZBTB16	cg18009621	8.17599e-05	0.0262145	-0.397898
UPF3A	cg09088282	8.20212e-05	0.0262761	-0.397825
ADAP1	cg17291500	8.21784e-05	0.0262821	0.397782
LOC100506368	cg05705813	8.21784e-05	0.0262821	-0.397782
DDIT3	cg12561125	8.23884e-05	0.0263272	-0.397724
IFI16	cg21576886	8.28099e-05	0.0264396	0.397609
NRBF2	cg20600845	8.29156e-05	0.0264511	0.39758
SIX5	cg14283978	8.32335e-05	0.0265303	-0.397493
MRPL22	cg02639667	8.41938e-05	0.0268139	-0.397233
CSK	cg20668952	8.43012e-05	0.0268256	-0.397204
CCDC92	cg09480470	8.44624e-05	0.026849	-0.397161
GNA12	cg26517831	8.45162e-05	0.026849	-0.397146
DDIT3	cg09120267	8.46779e-05	0.0268779	-0.397103
HLA-DRA	cg23760574	8.49479e-05	0.0269411	0.397031
PPARG	cg18063278	8.5436e-05	0.0270733	-0.396901
AGTRAP	cg00386961	8.57083e-05	0.0270918	0.396828
MPZL2	cg07376232	8.56537e-05	0.0270918	-0.396843
SETD2	cg27371741	8.57083e-05	0.0270918	-0.396828
HLA-DRA	cg17832639	8.653e-05	0.0273061	0.396612
NSMCE2	cg18893120	8.653e-05	0.0273061	-0.396612
FLT3LG	cg15528736	8.68607e-05	0.0273877	0.396525
CAPZB	cg15743657	8.71926e-05	0.0274241	0.396438
DDIT3	cg12146864	8.71372e-05	0.0274241	-0.396453
PLEKHO2	cg05265071	8.71926e-05	0.0274241	0.396438
TYK2	cg13981319	8.7637e-05	0.0275411	0.396323
ATXN2	cg12754722	8.79158e-05	0.0275778	-0.39625
AZI1	cg11153071	8.786e-05	0.0275778	0.396265
UGGT1	cg16782174	8.79717e-05	0.0275778	0.396236
CD74	cg17781669	8.80835e-05	0.0275849	0.396207
PLIN1	cg17867390	8.81395e-05	0.0275849	-0.396193
ADAP1	cg01160695	8.86446e-05	0.0276943	0.396063
ANKRD40	cg02857643	8.87009e-05	0.0276943	-0.396048
C7orf55	cg21579209	8.887e-05	0.0276943	-0.396005
HLA-DRA	cg01873637	8.89264e-05	0.0276943	0.39599
MYL9	cg01559561	8.89264e-05	0.0276943	-0.39599
SPSB1	cg01437439	8.87572e-05	0.0276943	-0.396034
ADAP1	cg24653772	8.90393e-05	0.0277068	0.395961
ADAMTSL3	cg21238234	8.93223e-05	0.027767	-0.395889
HLA-DRA	cg08293075	8.9379e-05	0.027767	0.395875
CD79B	cg20157577	8.97768e-05	0.0278678	-0.395774
HLA-DRA	cg25457674	9.00049e-05	0.0279158	0.395716
HMG20B	cg26870745	9.06348e-05	0.0280882	-0.395557
AGTRAP	cg13569079	9.07498e-05	0.0280958	0.395528
FLI1	cg20374917	9.08073e-05	0.0280958	-0.395513
FAM110D	cg07821739	9.09225e-05	0.0281086	-0.395485
SF3B2	cg11171811	9.10955e-05	0.0281392	-0.395441
GMDS	cg18551822	9.13267e-05	0.0281877	-0.395383
CD74	cg02410959	9.17907e-05	0.0283079	0.395268
NETO2	cg04112058	9.20235e-05	0.0283567	0.39521
CS	cg16936370	9.21401e-05	0.0283696	-0.395181
ARHGAP30	cg04991214	9.24908e-05	0.0284265	0.395094
NCSTN	cg04705952	9.25493e-05	0.0284265	0.39508
NRP2	cg19990373	9.25493e-05	0.0284265	0.39508
HLA-DRA	cg16390049	9.26666e-05	0.0284395	0.395051
ADAP1	cg08132940	9.34911e-05	0.0285625	0.394849
CD79B	cg17041511	9.36687e-05	0.0285625	-0.394805
CSK	cg20552236	9.36687e-05	0.0285625	-0.394805
GPT	cg21966860	9.3432e-05	0.0285625	-0.394863
IKZF4	cg06303168	9.33729e-05	0.0285625	0.394878
MYOC	cg14721213	9.3432e-05	0.0285625	-0.394863
SF3B2	cg07420137	9.33729e-05	0.0285625	0.394878
STXBP1	cg13445943	9.36094e-05	0.0285625	-0.39482
ADAP1	cg00857734	9.38465e-05	0.0285938	0.394762
DDIT3	cg14338062	9.39653e-05	0.028607	0.394733
PLA2G15	cg27217214	9.42628e-05	0.0286746	0.394661
ITPRIPL2	cg27311092	9.45612e-05	0.0287376	-0.394589
RHOA	cg05785598	9.4621e-05	0.0287376	0.394574
GNPAT	cg26614229	9.48605e-05	0.0287873	0.394516
HLA-DRA	cg24165517	9.54014e-05	0.0289053	0.394386
HLA-DRA	cg18178844	9.54014e-05	0.0289053	0.394386
SIX5	cg08841952	9.55824e-05	0.0289275	-0.394343
SIX5	cg19419246	9.57032e-05	0.0289275	-0.394314
STK17B	cg24156149	9.57032e-05	0.0289275	-0.394314
ADNP2	cg02710481	9.58242e-05	0.0289363	-0.394285
MC1R	cg04190776	9.58847e-05	0.0289363	0.394271
PPARG	cg04908300	9.60058e-05	0.0289499	-0.394242
ATXN2	cg26214026	9.61879e-05	0.0289818	-0.394199
CSPG4	cg02400942	9.66748e-05	0.0290777	-0.394083
RAB5B	cg16190688	9.67358e-05	0.0290777	-0.394069
SLC25A45	cg26840755	9.67358e-05	0.0290777	-0.394069
BCKDHA	cg13668129	9.73481e-05	0.0292386	-0.393924
AK4	cg09216236	9.7594e-05	0.0292893	0.393866
HLA-DRA	cg21120698	9.77172e-05	0.0292985	0.393837
LSP1	cg10637688	9.77788e-05	0.0292985	0.393823
HMG20B	cg04640975	9.79022e-05	0.0293123	0.393794
OPLAH	cg20127859	9.80876e-05	0.0293447	0.393751
RARA	cg09161579	9.83973e-05	0.029368	0.393678
RBFOX2	cg26342177	9.82733e-05	0.029368	-0.393707
ZYX	cg03489712	9.83353e-05	0.029368	-0.393693
SIX5	cg09444186	9.86456e-05	0.029419	-0.393621
DDIT3	cg26247373	9.89569e-05	0.0294887	-0.393548
CD74	cg11100481	9.91442e-05	0.0295213	0.393505
IRS1	cg00305996	9.92692e-05	0.0295354	-0.393476
ASPSCR1	cg02741985	9.9645e-05	0.0296195	0.393389
MYOC	cg01410279	9.97078e-05	0.0296195	-0.393375
CD74	cg01274321	0.000100022	0.0296665	0.393303
HLA-DRA	cg15265085	0.000100022	0.0296665	-0.393303
OPLAH	cg04040861	0.000100148	0.0296808	-0.393274
ATXN2	cg13116789	0.000100274	0.029695	-0.393245
ASPSCR1	cg14797580	0.000100654	0.0297378	0.393158
FAM13A	cg13782092	0.000100527	0.0297378	-0.393187
ZNF644	cg24453699	0.000100591	0.0297378	-0.393173
PTK2B	cg08948225	0.000100971	0.0298083	0.393086
PRKRIP1	cg05855116	0.000101098	0.0298227	0.393057
MOGAT1	cg09643136	0.000101289	0.0298559	-0.393014
ADAP1	cg03729670	0.000102121	0.0299384	0.392826
FLI1	cg08825225	0.000101864	0.0299384	-0.392884
HLA-DRA	cg00872984	0.000101928	0.0299384	-0.392869
HLA-DRA	cg15343200	0.000102121	0.0299384	0.392826
HLA-DRA	cg03250947	0.000101672	0.0299384	0.392927
PKD1L2	cg08272559	0.000101736	0.0299384	-0.392913
RHOT1	cg02124699	0.000102056	0.0299384	-0.39284
CD74	cg21212995	0.000102378	0.0299906	0.392768
DDIT3	cg11211563	0.000102507	0.0300052	-0.392739
MRPL11	cg04702940	0.0001027	0.0300387	-0.392696
YWHAE	cg11791350	0.000102829	0.0300533	-0.392667
OPLAH	cg06009267	0.000103023	0.0300869	-0.392624
DDIT3	cg06868473	0.000103218	0.0301205	0.39258
CAP1	cg04218880	0.000103542	0.0301458	0.392508
CYB5R4	cg05759090	0.000103477	0.0301458	0.392522
PSMD14	cg06148480	0.000103477	0.0301458	0.392522
SETD2	cg10123201	0.000103672	0.0301606	-0.392479
CDCA8	cg08739385	0.000103868	0.0301944	0.392436
HLA-DRA	cg03543593	0.000104129	0.0302472	0.392378
CAP1	cg01858866	0.000104391	0.0302769	0.39232
FLT3LG	cg19671553	0.000104326	0.0302769	-0.392335
NNMT	cg18009621	0.000104653	0.0303299	0.392262
SPSB1	cg01550810	0.000104917	0.0303829	-0.392205
HLA-DRA	cg14622996	0.00010518	0.030428	-0.392147
RBM43	cg01189638	0.000105312	0.030428	-0.392118
RARA	cg04756853	0.000105312	0.030428	0.392118
NPEPPS	cg08550205	0.000105445	0.030435	-0.392089
RAB5B	cg16325610	0.000105511	0.030435	-0.392075
RAB5B	cg24368101	0.000105577	0.030435	-0.39206
CD74	cg06678902	0.000105709	0.0304461	0.392031
DDIT3	cg23526712	0.000105776	0.0304461	-0.392017
ADAP1	cg01105362	0.000105909	0.0304612	0.391988
UQCC	cg21132536	0.000106041	0.0304764	-0.391959
EIF4A1	cg19619206	0.000106241	0.0305068	0.391916
SETD2	cg01130611	0.000106308	0.0305068	-0.391901
UPF3A	cg03859846	0.000106508	0.0305411	-0.391858
PKN2	cg00958100	0.000106641	0.0305564	-0.391829
PAXIP1	cg26153182	0.000106842	0.0305678	-0.391786
PLEKHO2	cg26767544	0.000106775	0.0305678	0.3918
KANK3	cg19032797	0.000107178	0.0306407	-0.391713
ATXN2	cg25165908	0.000107581	0.030683	-0.391627
HMG20B	cg10022788	0.000107649	0.030683	-0.391612
MARCKSL1	cg21155609	0.000107446	0.030683	0.391656
MPZL2	cg13348944	0.000107514	0.030683	0.391641
SIX5	cg27181142	0.000107851	0.0307177	-0.391569
ADAP1	cg04553307	0.000108122	0.0307256	0.391511
SH3BP1	cg19379102	0.000107986	0.0307256	0.39154
TBX15	cg13107768	0.000108054	0.0307256	0.391525
MAP3K6	cg09588020	0.000108461	0.0307493	-0.391439
NDUFS7	cg04604656	0.000108393	0.0307493	-0.391453
UQCC	cg03547924	0.000108529	0.0307493	-0.391424
YWHAH	cg15791438	0.000108529	0.0307493	-0.391424
ASPSCR1	cg09799307	0.000108801	0.0308034	0.391367
ADNP2	cg16449243	0.000109073	0.0308347	-0.391309
C3orf37	cg02696881	0.000109073	0.0308347	-0.391309
ASPSCR1	cg05157970	0.000109689	0.0309591	0.391179
FRS3	cg01856384	0.000109621	0.0309591	-0.391193
TMEM8A	cg16570980	0.000109758	0.0309591	0.391164
HLA-DRA	cg26186918	0.000110447	0.0311266	0.39102
TBC1D24	cg06991955	0.000110516	0.0311266	-0.391005
TBC1D24	cg04119462	0.000110862	0.031201	-0.390933
ACTB	cg00393985	0.00011107	0.0312364	-0.39089
ADAMTSL3	cg18928017	0.000111976	0.0312785	-0.390702
AGTRAP	cg01179095	0.000112116	0.0312785	0.390673
AKAP12	cg17520539	0.000112326	0.0312785	-0.39063
AQR	cg14892222	0.000111418	0.0312785	0.390817
CAP1	cg16163765	0.000112326	0.0312785	0.39063
FKBP1A	cg14866117	0.000112467	0.0312785	0.390601
GNAI2	cg06360465	0.000112537	0.0312785	0.390586
GNG7	cg22023664	0.000112256	0.0312785	0.390644
HLA-DRA	cg19609334	0.000111766	0.0312785	0.390745
NUPR1	cg00468395	0.000111836	0.0312785	-0.390731
OPLAH	cg00835857	0.000111976	0.0312785	0.390702
PRPF4	cg14371312	0.000112256	0.0312785	-0.390644
SIRT2	cg23941787	0.000112537	0.0312785	-0.390586
SPSB1	cg16256342	0.000111976	0.0312785	-0.390702
SPSB1	cg09468328	0.000111487	0.0312785	-0.390803
ZCCHC14	cg09766510	0.000112186	0.0312785	-0.390659
SPSB1	cg08478016	0.00011303	0.0313925	-0.390485
ADAP1	cg18929240	0.000113171	0.0313956	0.390456
GNAI2	cg11039694	0.000113312	0.0313956	0.390427
HLA-DRA	cg27073361	0.000113242	0.0313956	0.390442
KCNIP2	cg07037112	0.000113454	0.0313956	0.390398
LIN7B	cg15475323	0.000113454	0.0313956	-0.390398
CD74	cg23066414	0.000113596	0.0314022	0.39037
DDIT3	cg06002516	0.000113809	0.0314022	-0.390326
FTH1P3	cg03834023	0.000113667	0.0314022	0.390355
PPP4C	cg03410115	0.000113738	0.0314022	0.390341
ATXN2	cg16235197	0.000114735	0.031407	-0.390138
CLCN6	cg18327319	0.000114378	0.031407	-0.390211
CTDSP2	cg25582401	0.000114664	0.031407	-0.390153
CXCR4	cg23374992	0.000114235	0.031407	-0.390239
CYB5R4	cg21985590	0.000114307	0.031407	0.390225
GNAI2	cg11607701	0.000114093	0.031407	0.390268
GTF2E1	cg11615607	0.000114449	0.031407	0.390196
OPLAH	cg15970074	0.000114735	0.031407	-0.390138
PNPLA6	cg23845936	0.000114164	0.031407	0.390254
SH3BP1	cg01697163	0.000114093	0.031407	-0.390268
TEAD4	cg10039504	0.000114664	0.031407	-0.390153
EIF4A1	cg16564940	0.000115094	0.0314824	0.390066
LSP1	cg06025036	0.000115669	0.0316171	0.389951
ZCCHC14	cg06415970	0.00011603	0.031693	-0.389878
PTPRF	cg14851383	0.000116247	0.0317295	-0.389835
FLT3LG	cg08619669	0.000116392	0.0317462	0.389806
USP21	cg06760507	0.000117119	0.0319217	-0.389662
C7orf55	cg02169286	0.000118218	0.0320602	-0.389445
FAM13A	cg13782092	0.000118145	0.0320602	-0.389459
GPR65	cg19755435	0.000117998	0.0320602	-0.389488
HMG20B	cg06434709	0.000117998	0.0320602	0.389488
STK17B	cg20649663	0.000118071	0.0320602	0.389474
TPM4	cg12418071	0.000117778	0.0320602	0.389531
ZBTB16	cg24099956	0.000118145	0.0320602	-0.389459
MYO1C	cg14136893	0.000118439	0.0320972	-0.389401
ASPSCR1	cg22158723	0.00011866	0.0321342	0.389358
CD79B	cg10930101	0.000118956	0.0321914	0.3893
ADAP1	cg03184424	0.000119401	0.0322887	0.389214
UQCC	cg03634947	0.000119624	0.032326	-0.38917
HOXA2	cg16997642	0.000119996	0.0324036	-0.389098
HLA-DRA	cg23897286	0.000120146	0.0324209	0.389069
PRLR	cg11496113	0.000121271	0.0326781	-0.388852
STK17B	cg16158027	0.000121196	0.0326781	-0.388867
ADAP1	cg25495650	0.000121724	0.0327537	-0.388766
KCNIP2	cg13637654	0.000121724	0.0327537	0.388766
GNG7	cg23450038	0.000122558	0.0329491	-0.388607
LOC81691	cg10938486	0.00012271	0.0329491	-0.388578
SIX5	cg06393098	0.00012271	0.0329491	-0.388578
KCNIP2	cg16026813	0.000123015	0.0329816	-0.38852
RAB5B	cg26929894	0.000122939	0.0329816	-0.388534
SF3B2	cg02347989	0.000123092	0.0329816	-0.388506
FTH1P3	cg10357060	0.000123474	0.0329911	0.388433
NSMF	cg14105458	0.000123398	0.0329911	0.388448
NUPR1	cg08923160	0.000123245	0.0329911	0.388477
POTEF	cg15638768	0.000123398	0.0329911	0.388448
CXCR4	cg14778622	0.000123628	0.0330088	-0.388404
ARRB1	cg08160331	0.000123935	0.0330417	-0.388347
CD74	cg15174248	0.000123858	0.0330417	0.388361
POTEF	cg23149064	0.000124012	0.0330417	0.388332
HLA-DRA	cg03239580	0.000124243	0.0330569	-0.388289
HMG20B	cg09332091	0.000124166	0.0330569	-0.388303
SQLE	cg27038717	0.000124397	0.0330747	0.38826
SIX5	cg14185229	0.000124706	0.0331337	-0.388202
CD151	cg22098317	0.00012486	0.0331516	-0.388173
RHOA	cg07285807	0.000125015	0.0331696	0.388144
ZYX	cg23017574	0.000125248	0.0332081	0.388101
EIF4A1	cg03146065	0.000125403	0.0332236	0.388072
UPF3A	cg24143729	0.000125481	0.0332236	-0.388058
EIF4A1	cg01479396	0.000126105	0.0333654	-0.387942
MPZL2	cg20511089	0.000126339	0.0334042	0.387899
HLA-DRA	cg19004565	0.000126574	0.0334199	0.387855
UPF3A	cg02745494	0.000126574	0.0334199	-0.387855
MYOC	cg18375642	0.000127124	0.033516	-0.387754
PTBP3	cg14308311	0.000127203	0.033516	0.38774
TTC7A	cg14535245	0.000127046	0.033516	0.387769
PCLO	cg14762670	0.000127597	0.0335733	-0.387668
RARA	cg04308185	0.000127597	0.0335733	0.387668
AGTRAP	cg01420388	0.000128469	0.0337793	0.387509
TEAD4	cg16601359	0.000128628	0.0337977	-0.38748
FAM178B	cg26685264	0.000128867	0.0338371	-0.387436
ZBTB16	cg12598837	0.000129186	0.0338975	-0.387379
C3orf37	cg12816936	0.000129506	0.033958	-0.387321
RAPGEF1	cg13534768	0.000129827	0.0340186	0.387263
HLA-DRA	cg11408754	0.000129988	0.0340372	0.387234
ADAP1	cg10987503	0.000130148	0.0340559	0.387205
COPA	cg03222044	0.000130309	0.0340722	-0.387176
HLA-DRA	cg26785234	0.00013039	0.0340722	0.387162
DHRS1	cg05330668	0.000130632	0.0341096	0.387118
NSMCE2	cg00642970	0.000130713	0.0341096	-0.387104
FLT3LG	cg10037005	0.000131036	0.0341705	-0.387046
TEAD4	cg07267600	0.000131198	0.0341893	-0.387017
GPT	cg20545776	0.000131442	0.0342293	-0.386974
RAD50	cg14527110	0.000131685	0.0342458	-0.386931
SHKBP1	cg27064521	0.000131604	0.0342458	0.386945
CAP1	cg21943268	0.00013193	0.0342836	0.386887
CD151	cg11054774	0.000132011	0.0342836	0.386873
FLT3LG	cg08888249	0.000132501	0.0343404	0.386786
SIX5	cg01518138	0.000132501	0.0343404	-0.386786
UPF3A	cg19462022	0.000132501	0.0343404	-0.386786
CD79B	cg09648933	0.000132747	0.0343806	-0.386743
PKD1L2	cg26827725	0.000133075	0.0344399	-0.386685
RAB5B	cg16936370	0.000133157	0.0344399	-0.386671
CYB5R4	cg21361470	0.000134064	0.0346509	0.386512
BCKDHA	cg04614483	0.000134644	0.0347471	-0.38641
IRS1	cg27092594	0.000134644	0.0347471	0.38641
PRKRIP1	cg13600480	0.000134727	0.0347471	-0.386396
PSMD14	cg04196143	0.000134893	0.0347471	0.386367
TMEM8A	cg00101154	0.000134893	0.0347471	0.386367
HK2	cg02593989	0.000135477	0.0348501	-0.386266
PWWP2B	cg23458898	0.000135393	0.0348501	0.38628
LEPR	cg08911690	0.00013623	0.0350203	-0.386136
PPP4C	cg26940535	0.000136398	0.0350397	0.386107
CAPZB	cg23625458	0.000136735	0.0351025	0.386049
ASPSCR1	cg11609462	0.000137665	0.0352201	0.38589
CAP1	cg16594299	0.000137665	0.0352201	0.38589
CNPY3	cg01453469	0.000137749	0.0352201	-0.385876
EIF4A1	cg05381353	0.000137495	0.0352201	0.385919
GNG7	cg18551531	0.000137326	0.0352201	-0.385948
ZBTB16	cg12598837	0.00013741	0.0352201	-0.385934
MRPS18A	cg12269535	0.000138429	0.0353701	-0.38576
USP21	cg15516558	0.000139113	0.0355188	0.385645
ZCCHC14	cg09825080	0.000139198	0.0355188	-0.38563
BANF1	cg20495962	0.000139455	0.0355605	-0.385587
MYO1C	cg14462670	0.000139799	0.0356004	-0.385529
PLEKHO2	cg05926186	0.000139799	0.0356004	0.385529
HLA-DRA	cg02090341	0.000140143	0.0356164	0.385471
MOGAT1	cg22117637	0.000140143	0.0356164	-0.385471
RARA	cg16271663	0.000140143	0.0356164	0.385471
MPZL2	cg10372188	0.000140316	0.0356364	0.385442
CAP1	cg13896192	0.000141615	0.0359425	0.385226
NUPR1	cg00228142	0.00014179	0.0359627	0.385197
SMURF1	cg08623942	0.000142051	0.036005	-0.385153
CAPZB	cg22871801	0.000142313	0.0360234	0.38511
DNAJC27	cg02492873	0.000142226	0.0360234	-0.385124
DNAJB6	cg27447165	0.000142751	0.0360621	-0.385038
NFAT5	cg12108730	0.000142751	0.0360621	-0.385038
OPLAH	cg23105130	0.000142663	0.0360621	-0.385052
TBX15	cg27268556	0.000143454	0.0362156	0.384922
MRPS18A	cg10024501	0.000144249	0.036342	-0.384792
MYOC	cg01410279	0.000144337	0.036342	-0.384778
TTC7A	cg12603955	0.000144337	0.036342	0.384778
ZCCHC14	cg04637961	0.00014416	0.036342	-0.384807
BANP	cg00628919	0.000144781	0.0364295	0.384705
COQ7	cg08632420	0.000145136	0.0364707	-0.384648
FAM178B	cg07018853	0.000145047	0.0364707	-0.384662
RHOA	cg09220167	0.000145315	0.0364914	0.384619
GPT	cg15685971	0.000145493	0.036512	-0.38459
AK4	cg21683284	0.000146029	0.0366224	-0.384503
CYB5R4	cg07839742	0.000146209	0.0366432	0.384474
BCKDHA	cg07871633	0.000146478	0.0366606	-0.384431
FOXC1	cg21010202	0.000146567	0.0366606	0.384416
ZBTB8A	cg07208172	0.000146567	0.0366606	-0.384416
ADAP1	cg15361497	0.000146927	0.0366781	0.384359
GNAI2	cg01821557	0.000146837	0.0366781	0.384373
PTPRF	cg21268658	0.000146837	0.0366781	-0.384373
OPLAH	cg23562538	0.000147649	0.0368342	-0.384243
ADAP1	cg09414673	0.00014783	0.0368536	0.384214
RARA	cg25389328	0.000147921	0.0368536	0.3842
HLA-DRA	cg14669361	0.000148375	0.0369408	0.384127
TBX15	cg03989260	0.000148466	0.0369408	-0.384113
CAP1	cg11139646	0.000148739	0.0369588	0.38407
TEAD4	cg09890339	0.00014883	0.0369588	0.384055
UBL5	cg07950397	0.000148739	0.0369588	-0.38407
SERINC3	cg17692403	0.000149286	0.0370479	-0.383983
FOXO1	cg08569979	0.000149744	0.0371357	-0.383911
YWHAH	cg08305533	0.000149835	0.0371357	0.383896
HLA-DRA	cg22851080	0.000150019	0.0371555	0.383867
HLA-DRA	cg08454922	0.000150111	0.0371555	0.383853
AUTS2	cg23026543	0.000150295	0.0371753	-0.383824
SLC7A10	cg25543755	0.000150387	0.0371753	-0.38381
LAMP2	cg18291437	0.000150571	0.0371952	0.383781
PTPRF	cg09462269	0.000150663	0.0371952	-0.383766
HLA-DRA	cg20808711	0.000151402	0.0373534	-0.383651
STXBP1	cg13443800	0.000151773	0.0374206	-0.383593
HLA-DRA	cg06024540	0.000152144	0.0374393	0.383535
MAPK8IP3	cg04391232	0.000152144	0.0374393	-0.383535
RARA	cg03635766	0.000151958	0.0374393	0.383564
SIX5	cg15625671	0.00015261	0.0375296	0.383463
HLA-DRA	cg25065981	0.000153264	0.0376405	0.383362
HLA-DRA	cg21869704	0.000153264	0.0376405	0.383362
MYOC	cg04106076	0.000153358	0.0376405	-0.383347
EIF4A1	cg10651007	0.000153639	0.0376852	0.383304
YPEL3	cg27592568	0.000154015	0.037753	-0.383246
PTK2B	cg16291069	0.000155908	0.0381922	0.382957
ADAP1	cg15392988	0.000157053	0.0383468	0.382784
CS	cg24028828	0.000156671	0.0383468	-0.382841
HLA-DRA	cg27067781	0.000156862	0.0383468	0.382813
MPZL2	cg10682957	0.000157149	0.0383468	0.382769
NRP2	cg09343667	0.000156862	0.0383468	-0.382813
RARA	cg02059268	0.000157053	0.0383468	0.382784
RHOA	cg02921904	0.000157245	0.0383468	0.382755
CSK	cg24182584	0.000157725	0.03839	0.382683
NSMCE2	cg13425294	0.000157725	0.03839	-0.382683
ZYX	cg01262290	0.000157725	0.03839	0.382683
C7orf55	cg18589526	0.000158883	0.0386224	-0.382509
CAP1	cg24545964	0.000158787	0.0386224	0.382524
MPZL2	cg13751113	0.000159465	0.0387391	-0.382422
FTH1	cg12690575	0.000160245	0.038829	0.382307
GNAI2	cg05118960	0.000160147	0.038829	0.382321
HLA-DRA	cg21195277	0.000159952	0.038829	0.38235
MYOC	cg14721213	0.000160245	0.038829	-0.382307
HLA-DRA	cg27629145	0.000160635	0.0388742	0.382249
MYOZ3	cg00089453	0.000160538	0.0388742	-0.382263
SF3B2	cg07465275	0.000160831	0.0388968	-0.38222
PPFIBP1	cg07809176	0.000161027	0.0389194	-0.382191
HLA-DRA	cg11122280	0.000161223	0.0389421	0.382162
CSK	cg03449379	0.000161616	0.0389874	0.382105
PLA2G15	cg19899008	0.000161518	0.0389874	0.382119
GSDMD	cg24974704	0.000162208	0.0390804	0.382018
HLA-DRA	cg21587984	0.000162208	0.0390804	-0.382018
ADNP2	cg24425316	0.000162405	0.0391032	0.381989
TDRD1	cg18203466	0.000162801	0.0391737	-0.381931
BBS4	cg04098270	0.000162999	0.0391966	-0.381902
NDUFB8	cg05958582	0.000163396	0.0392672	-0.381844
CAP1	cg01015662	0.000163894	0.0393619	0.381772
ADAP1	cg15148371	0.000165798	0.0396687	0.381498
BEND7	cg23456689	0.000165295	0.0396687	-0.38157
CD74	cg27308445	0.000165697	0.0396687	0.381512
TAB2	cg16439130	0.000165597	0.0396687	0.381527
RAPGEF3	cg20004315	0.000165798	0.0396687	-0.381498
SIX5	cg03758011	0.000165597	0.0396687	0.381527
CS	cg01810863	0.000166	0.039692	-0.381469
PTK2B	cg08606493	0.000166201	0.0397152	0.38144
PDE4B	cg16265717	0.000166505	0.0397627	0.381397
EIF4A1	cg11941546	0.000167519	0.0399296	0.381252
PHKA2	cg25541754	0.000167417	0.0399296	-0.381266
PLA2G15	cg05392527	0.000167519	0.0399296	0.381252
CAPZB	cg25839439	0.000167926	0.0399507	0.381194
COPA	cg12701576	0.000168028	0.0399507	-0.38118
LIN7B	cg21653641	0.000167722	0.0399507	-0.381223
SIX5	cg03554552	0.000167926	0.0399507	-0.381194
DEGS1	cg19598416	0.000168232	0.0399742	0.381151
ACAD9	cg11004117	0.000168641	0.0399944	-0.381093
GNA12	cg22415591	0.000168846	0.0399944	-0.381064
HDGFRP2	cg24419436	0.000168743	0.0399944	-0.381079
PPFIBP1	cg26165146	0.000168948	0.0399944	0.38105
PSMC3IP	cg13028250	0.000168641	0.0399944	0.381093
ZNF770	cg22962264	0.000168539	0.0399944	-0.381108
HLA-DRA	cg02193425	0.000169359	0.0400666	0.380992
UGGT1	cg07236594	0.00016977	0.0401389	-0.380934
SLC2A4RG	cg14648774	0.000170389	0.0402602	-0.380847
HPRT1	cg15844471	0.000170803	0.0403329	0.38079
TRIM27	cg06608359	0.000171218	0.0404057	0.380732
ADAP1	cg19812944	0.000171426	0.0404296	0.380703
OPLAH	cg24710655	0.000171633	0.0404535	0.380674
F8	cg23505798	0.00017205	0.0405015	-0.380616
TEAD4	cg27660490	0.00017205	0.0405015	-0.380616
ATXN7L3	cg08498539	0.000172572	0.0405992	0.380544
EIF4A1	cg15014684	0.000172991	0.0406223	0.380486
HPRT1	cg06431415	0.000172886	0.0406223	0.380501
TP53I13	cg22888787	0.000172886	0.0406223	-0.380501
C3orf37	cg01313358	0.00017341	0.0406701	-0.380428
HLA-DRA	cg22745369	0.00017341	0.0406701	-0.380428
RFFL	cg24478765	0.000173516	0.0406701	0.380414
HLA-DRA	cg13817395	0.000173831	0.0406938	0.380371
TMEM54	cg03946707	0.000173831	0.0406938	0.380371
SYT7	cg09633579	0.000174042	0.040718	-0.380342
WDR11	cg02067232	0.000174358	0.0407662	0.380298
TBX15	cg13655674	0.000174464	0.0407662	0.380284
ZYX	cg09054518	0.000174569	0.0407662	0.380269
AK4	cg11743000	0.000174781	0.0407905	-0.380241
PPAP2B	cg13451597	0.000174993	0.0408148	-0.380212
FLI1	cg04468568	0.000175629	0.0409382	-0.380125
CAPZB	cg09812541	0.000176481	0.0411116	0.380009
CYTH3	cg06483698	0.000176695	0.0411361	-0.37998
HLA-DRA	cg14620908	0.000177982	0.0414103	0.379807
C20orf27	cg10357682	0.000178736	0.0415605	-0.379706
YIPF1	cg10949330	0.000178952	0.0415853	0.379677
GNAI2	cg01932734	0.000179169	0.0416101	-0.379648
ACTB	cg26660312	0.000179494	0.0416342	-0.379605
HLA-DRA	cg13586610	0.000179711	0.0416342	0.379576
STXBP1	cg13828227	0.000179385	0.0416342	-0.379619
USP21	cg11939496	0.000179602	0.0416342	0.37959
PSMC3IP	cg19106478	0.000179928	0.0416591	0.379547
ADNP2	cg18143566	0.000181018	0.0416827	-0.379403
ARHGAP30	cg07837085	0.0001808	0.0416827	-0.379431
TOX2	cg21293933	0.000180581	0.0416827	-0.37946
CTDSP2	cg01190168	0.0001808	0.0416827	-0.379431
DDIT3	cg22610645	0.000180909	0.0416827	-0.379417
HOXA2	cg20712820	0.000180146	0.0416827	-0.379518
IRS1	cg14283647	0.000180909	0.0416827	-0.379417
MLYCD	cg08068296	0.000181127	0.0416827	-0.379388
OPLAH	cg05457903	0.000181237	0.0416827	0.379374
SBNO2	cg01774027	0.00018069	0.0416827	-0.379446
SF3B2	cg17969560	0.000181127	0.0416827	-0.379388
ZMYND11	cg02433139	0.000181894	0.0418086	0.379287
ADAP1	cg08986016	0.000182224	0.0418338	0.379244
HLA-DRA	cg21042276	0.000182224	0.0418338	0.379244
HLA-DRA	cg17031787	0.000182444	0.0418338	0.379215
HMG20B	cg03188495	0.000182334	0.0418338	-0.379229
HLA-DRA	cg07477046	0.000182775	0.0418843	0.379171
DDIT3	cg16377117	0.000183216	0.0419349	-0.379114
MCL1	cg08856268	0.000183216	0.0419349	0.379114
CNPY3	cg06493154	0.000183548	0.0419855	0.37907
HLA-DRA	cg02550722	0.00018377	0.0420109	0.379041
LIN7B	cg05643373	0.000183881	0.042011	-0.379027
GNAI2	cg18569182	0.00018477	0.0421888	0.378911
EIF4A1	cg03169180	0.000185104	0.0422144	0.378868
SF3B2	cg05837769	0.000185104	0.0422144	-0.378868
SLC2A4RG	cg17029694	0.000185216	0.0422145	-0.378853
FTH1P3	cg25218351	0.000185327	0.0422147	0.378839
ADNP2	cg26020805	0.000185663	0.0422155	-0.378796
CAP1	cg25375186	0.000185775	0.0422155	0.378781
HOXA2	cg26476852	0.000185887	0.0422155	-0.378767
LATS2	cg16274376	0.000185775	0.0422155	-0.378781
VEGFA	cg09293890	0.000185887	0.0422155	-0.378767
ATF7	cg04791129	0.000185999	0.0422157	0.378752
CXCL14	cg06412777	0.000186111	0.042216	-0.378738
NRP2	cg27430624	0.000186335	0.0422416	0.378709
GNAI2	cg26132647	0.000186672	0.0422928	0.378666
GNG7	cg20152841	0.000186785	0.0422931	0.378651
TAF1L	cg13541353	0.000186897	0.0422934	-0.378637
P4HTM	cg10319474	0.00018701	0.0422937	0.378622
COPA	cg21213571	0.000187461	0.0423201	-0.378564
CSK	cg09634094	0.000187461	0.0423201	0.378564
HLA-DRA	cg11606877	0.000187461	0.0423201	0.378564
PPAP2B	cg11682697	0.000188253	0.0424736	-0.378463
CAP1	cg07033722	0.00018848	0.0424744	-0.378434
CXCR4	cg05766948	0.00018848	0.0424744	0.378434
DDIT3	cg16766632	0.000188593	0.0424747	-0.37842
ADAP1	cg16182351	0.00018882	0.0424756	0.378391
LSP1	cg10927968	0.00018882	0.0424756	-0.378391
SH3BP1	cg06704455	0.000189276	0.0425527	0.378333
UBL5	cg14323854	0.000189504	0.0425788	-0.378304
PTK2B	cg00337440	0.000189732	0.0426049	0.378275
CAPZB	cg26933869	0.000190075	0.0426566	-0.378232
CS	cg00635560	0.000190189	0.0426571	-0.378218
RBFOX2	cg26954519	0.000190532	0.042709	-0.378174
HLA-DRA	cg13934406	0.000190647	0.0427095	0.37816
ZNF395	cg03871354	0.000191221	0.0428128	-0.378088
PDLIM1	cg04149179	0.000191682	0.0428907	0.37803
ADAP1	cg26987690	0.000192606	0.0429709	0.377914
CAPZB	cg14181528	0.000192606	0.0429709	0.377914
FLT3LG	cg01007589	0.000192259	0.0429709	0.377958
GNAI2	cg03721058	0.000192606	0.0429709	0.377914
RHOA	cg00447769	0.00019249	0.0429709	0.377929
CD74	cg19382175	0.000192954	0.042998	0.377871
FAM160B2	cg16573957	0.000192954	0.042998	-0.377871
GPT	cg05494008	0.000193186	0.0430244	0.377842
CD74	cg09028166	0.00019365	0.0430271	0.377784
GPT	cg18555289	0.00019365	0.0430271	-0.377784
HLA-DRA	cg06108383	0.000193534	0.0430271	0.377799
ZCCHC14	cg06028975	0.000193534	0.0430271	-0.377799
TMEM175	cg16619777	0.000194817	0.043261	0.37764
MRPS18A	cg18006990	0.000195051	0.0432877	-0.377611
NUPR1	cg16576597	0.000195286	0.0433144	-0.377582
PPP4C	cg23357257	0.000195403	0.0433152	-0.377567
EIF4A1	cg24825722	0.000195873	0.043394	0.37751
NDUFB8	cg12711252	0.00019599	0.0433948	-0.377495
SLC2A4RG	cg20749510	0.000196462	0.0434737	-0.377437
CTDSP2	cg23186534	0.00019658	0.0434745	-0.377423
NRP2	cg01631497	0.000196816	0.0435014	0.377394
ACTB	cg01942816	0.000196934	0.0435022	0.37738
AGTRAP	cg02864688	0.000197052	0.043503	0.377365
PLA2G15	cg09495207	0.00019717	0.0435039	0.377351
CAPZB	cg20432732	0.000197525	0.0435326	-0.377307
SNX32	cg16749093	0.000197644	0.0435326	-0.377293
SYT17	cg03229626	0.000197644	0.0435326	-0.377293
FAM13A	cg06884401	0.000198238	0.0436128	-0.377221
OSBPL1A	cg13981356	0.000198238	0.0436128	-0.377221
CTDSP2	cg23458843	0.000198476	0.0436398	-0.377192
GPT	cg07658280	0.000198714	0.0436669	-0.377163
LATS2	cg01779512	0.000199191	0.0437465	-0.377105
OPLAH	cg07113414	0.000199311	0.0437475	-0.377091
SBNO2	cg11684450	0.000200149	0.043906	-0.376989
LAMP2	cg04336572	0.000200269	0.043907	0.376975
TTC7A	cg25245569	0.000200389	0.043908	0.376961
SHKBP1	cg08450982	0.000200509	0.043909	0.376946
NUPR1	cg04193835	0.000201231	0.0440418	-0.376859
ADCY6	cg25196508	0.000202077	0.0441263	-0.376758
PLEKHO2	cg25840536	0.000202077	0.0441263	0.376758
PPARG	cg15868235	0.000201835	0.0441263	-0.376787
PPFIBP1	cg16706260	0.000202198	0.0441263	-0.376744
YWHAE	cg15842208	0.000202198	0.0441263	-0.376744
SH3BP1	cg01264106	0.000202319	0.0441273	0.376729
RAB4B	cg22466448	0.00020244	0.0441284	0.376715
CNKSR1	cg24348240	0.000202561	0.0441296	0.376701
AKIRIN1	cg02155829	0.000202804	0.0441571	-0.376672
AGTRAP	cg05369428	0.000203047	0.0441847	0.376643
HLA-DRA	cg12647970	0.00020329	0.044187	-0.376614
RBMS1	cg18852574	0.00020329	0.044187	0.376614
LAMP2	cg24090339	0.000203412	0.0441882	0.376599
XAB2	cg22837726	0.000203534	0.0441894	-0.376585
FZR1	cg21576590	0.0002039	0.0442436	-0.376542
PTPRA	cg00102731	0.000204511	0.0443508	-0.376469
ATXN7L3	cg12812662	0.000205124	0.0444583	-0.376397
RAB5C	cg22120714	0.000205246	0.0444596	0.376383
HOXA2	cg00727675	0.000205615	0.0445141	-0.376339
SLC7A10	cg23331484	0.000205738	0.0445153	-0.376325
CD74	cg06024557	0.000205984	0.0445433	0.376296
ARHGAP30	cg17331569	0.000206354	0.0445979	0.376253
FLI1	cg27410186	0.000206478	0.0445992	0.376238
HLA-DRA	cg01449563	0.000207468	0.0447876	0.376123
RFFL	cg25013053	0.000207716	0.0447902	0.376094
UACA	cg21540984	0.000207716	0.0447902	-0.376094
SLC7A10	cg17526175	0.000208587	0.0449525	-0.375992
ZCCHC14	cg27122155	0.000208711	0.0449539	-0.375978
HLA-DRA	cg07306331	0.000209086	0.0449581	0.375935
MYOC	cg05822335	0.000209086	0.0449581	-0.375935
SBNO2	cg00073090	0.000208961	0.0449581	0.375949
NDUFB8	cg00653650	0.000209837	0.0450699	-0.375848
PLA2G15	cg10120555	0.000209962	0.0450699	0.375834
SIX5	cg18735402	0.000209962	0.0450699	0.375834
ACTB	cg12845678	0.000211472	0.0451898	0.37566
ANKRD20A11P	cg10690657	0.000210716	0.0451898	-0.375747
FAM110D	cg16680237	0.000211346	0.0451898	-0.375675
HLA-DRA	cg21834063	0.00021122	0.0451898	0.375689
HLA-DRA	cg23645885	0.000211472	0.0451898	0.37566
HOXA2	cg08070327	0.000210842	0.0451898	-0.375732
PLA2G15	cg09550793	0.00021122	0.0451898	0.375689
ZBTB16	cg18009621	0.00021122	0.0451898	-0.375689
DDIT3	cg00662646	0.000211724	0.0451929	-0.375631
RDH11	cg07922154	0.000211724	0.0451929	0.375631
SH3BP1	cg03171478	0.000212231	0.0452755	0.375573
CD74	cg19966212	0.000213119	0.0453632	-0.375472
CLEC4G	cg14311134	0.000212865	0.0453632	-0.375501
MRPS18A	cg10794973	0.000212992	0.0453632	0.375487
TMEM8A	cg02710530	0.000213119	0.0453632	0.375472
NEMF	cg23106158	0.000213246	0.0453648	-0.375458
MXRA7	cg06245338	0.000213501	0.0453936	0.375429
C14orf80	cg16422365	0.000213628	0.0453952	0.375415
OPLAH	cg00015530	0.000214011	0.0454511	0.375371
HLA-DRA	cg17806717	0.000214394	0.0455071	0.375328
ADIPOR2	cg25481491	0.000214522	0.0455088	-0.375313
TMEM8A	cg00914902	0.000214778	0.0455377	0.375284
GCLM	cg15925478	0.000214906	0.0455394	-0.37527
ACTR3	cg23850283	0.000215162	0.0455684	0.375241
MPZL2	cg20328588	0.000215805	0.0456789	0.375169
HLA-DRA	cg13617837	0.000216578	0.045817	0.375082
NSMCE2	cg14660676	0.000217095	0.0458753	-0.375024
PPFIBP1	cg02065790	0.000217095	0.0458753	-0.375024
DDIT3	cg20664201	0.000217224	0.0458771	-0.37501
CYP1B1	cg01622606	0.000218002	0.0459392	-0.374923
GPT	cg25958911	0.000217872	0.0459392	-0.374938
OPLAH	cg22882523	0.000217872	0.0459392	0.374938
QRICH1	cg16857015	0.000218002	0.0459392	0.374923
GNA12	cg10798766	0.000218912	0.04608	0.374822
MYO1C	cg03062587	0.000218912	0.04608	-0.374822
SNHG11	cg17990197	0.000219304	0.0461369	-0.374779
STRA13	cg02836807	0.000220876	0.0464418	0.374605
ZYX	cg10896774	0.000221139	0.0464714	0.374576
PLA2G15	cg26707149	0.000221402	0.0464754	-0.374548
SIX5	cg18504989	0.000221402	0.0464754	-0.374548
C6orf1	cg14743708	0.00022193	0.046509	0.37449
GMEB2	cg16209860	0.00022193	0.046509	-0.37449
ZYX	cg11250170	0.000221798	0.046509	0.374504
NCF1B	cg04493247	0.000222194	0.0465387	-0.374461
TBX15	cg13933734	0.000222458	0.0465684	0.374432
HLA-DRA	cg24376689	0.000222855	0.0466259	0.374389
ABCA5	cg22081096	0.000222988	0.0466279	-0.374374
KCNIP2	cg04645545	0.000223386	0.0466855	0.374331
NRP2	cg21038418	0.000223519	0.0466876	0.374316
CS	cg25416125	0.000224051	0.046773	-0.374259
GNG7	cg27077950	0.000224318	0.0468029	-0.37423
ASPSCR1	cg20092334	0.000225387	0.0469744	0.374114
MRPS18A	cg20419110	0.000225387	0.0469744	-0.374114
MPZL2	cg17677487	0.000225521	0.0469765	0.3741
PNPLA6	cg14318734	0.000225789	0.0470066	0.374071
SPSB1	cg25003147	0.000226057	0.0470367	-0.374042
HLA-DRA	cg12286154	0.000226191	0.0470389	0.374027
SEC16A	cg13504740	0.000226729	0.047125	0.37397
AGTRAP	cg16733203	0.000227269	0.0472112	0.373912
HLA-DRA	cg02248749	0.000227809	0.0472976	0.373854
ACTB	cg25593565	0.000228351	0.0473067	0.373796
FLI1	cg01424624	0.000228215	0.0473067	0.373811
NNMT	cg14596967	0.000228351	0.0473067	0.373796
TAF7	cg11686427	0.000228351	0.0473067	-0.373796
BTBD1	cg09784977	0.000228486	0.047309	-0.373782
ASPSCR1	cg04029738	0.000229029	0.0473698	0.373724
UGGT1	cg19724910	0.000229029	0.0473698	0.373724
FRMD4A	cg08557179	0.000229165	0.0473721	-0.373709
NARG2	cg10425861	0.00022971	0.0474589	-0.373652
EPB49	cg25903363	0.000230529	0.0476022	0.373565
FTH1P3	cg03834116	0.000231076	0.0476894	0.373507
CCDC102A	cg16547186	0.000231351	0.04772	-0.373478
MPZL2	cg18585693	0.000231625	0.0477507	0.373449
NDUFV1	cg27025925	0.000232726	0.0479517	0.373334
ATXN2	cg08799809	0.000233002	0.0479591	-0.373305
MBD6	cg10664618	0.000233141	0.0479591	-0.37329
RDH11	cg18204200	0.000233141	0.0479591	0.37329
PPP2R5C	cg04830355	0.000233417	0.0479899	0.373262
C6orf1	cg22743002	0.000233832	0.0480234	0.373218
GNAI2	cg11118235	0.000233832	0.0480234	-0.373218
ADIPOR2	cg08982864	0.000234248	0.0480828	-0.373175
MOGAT1	cg05214685	0.000234387	0.0480853	-0.37316
HLA-DRA	cg06324507	0.000235083	0.0482019	0.373088
HLA-DRA	cg02657865	0.000235361	0.048207	0.373059
PLA2G15	cg21445230	0.000235361	0.048207	0.373059
TTC7A	cg01762315	0.000235501	0.0482096	-0.373045
DDR1	cg01676996	0.00023564	0.0482122	-0.37303
SH3BP1	cg14297029	0.000236059	0.0482719	0.372987
UPF3A	cg15972148	0.000236199	0.0482745	0.372973
TCEAL3	cg01374431	0.000236899	0.0483916	0.3729
ARRB1	cg27138871	0.00023718	0.0484229	-0.372871
ADAMTSL3	cg25132782	0.000237461	0.0484282	0.372843
RAB5C	cg02794984	0.000237461	0.0484282	0.372843
GNAI2	cg15145767	0.000238023	0.0485169	0.372785
CREBRF	cg05976800	0.000238446	0.0485251	-0.372741
HMG20B	cg03009240	0.000238446	0.0485251	0.372741
SYT7	cg14363636	0.000238446	0.0485251	-0.372741
STK19	cg21526654	0.000238587	0.0485278	-0.372727
HLA-DRA	cg08376141	0.00023887	0.0485592	0.372698
CTDSP2	cg15539944	0.000239153	0.0485907	-0.372669
EIF4A1	cg13829089	0.000239436	0.0485963	0.37264
PER3	cg16117781	0.000239436	0.0485963	0.37264
ACTB	cg06969129	0.000241284	0.0487111	0.372452
CLK3	cg24878071	0.000240856	0.0487111	-0.372496
CNN2	cg18608055	0.000240714	0.0487111	0.37251
FLI1	cg08360771	0.000240571	0.0487111	-0.372525
HLA-DRA	cg17741572	0.000241284	0.0487111	0.372452
NFKBIZ	cg09657378	0.000240287	0.0487111	-0.372554
PPP2R5C	cg17064870	0.000240429	0.0487111	0.372539
TMEM8A	cg01344518	0.000241141	0.0487111	0.372467
TRIM27	cg21572914	0.000241284	0.0487111	-0.372452
UQCC	cg14947478	0.000240287	0.0487111	-0.372554
UBL5	cg05221167	0.000241712	0.0487716	-0.372409
PPP4C	cg20065768	0.000242284	0.0488352	0.372351
SCNN1D	cg19626656	0.000242284	0.0488352	0.372351
SIX5	cg18861015	0.00024257	0.048867	-0.372322
RAB9B	cg06746903	0.000243144	0.0489567	-0.372265
TMC4	cg00000714	0.000244008	0.0491045	-0.372178
RDH11	cg24995657	0.000244152	0.0491075	0.372163
EIF4A1	cg00757207	0.000245453	0.04932	-0.372033
PLXNA4	cg15267216	0.000245598	0.04932	-0.372019
TBC1D10B	cg09666561	0.000245598	0.04932	0.372019
DEPDC5	cg22044669	0.000246179	0.0493844	0.371961
MYOC	cg16034517	0.000246179	0.0493844	-0.371961
HLA-DRA	cg19248557	0.000246906	0.0494781	-0.371889
KANK3	cg19458602	0.000246906	0.0494781	-0.371889
COL8A2	cg18884536	0.000247636	0.0495491	-0.371817
HLA-DRA	cg12101615	0.000247782	0.0495491	0.371802
SYT7	cg12693641	0.00024749	0.0495491	-0.371831
TMEM175	cg04145890	0.000247782	0.0495491	0.371802
C14orf80	cg13012899	0.000248074	0.0495815	0.371773
MOGAT1	cg15133719	0.00024866	0.0496725	-0.371715
RBFOX2	cg02285386	0.000248954	0.049705	-0.371687
SIX5	cg05260085	0.000249248	0.0497375	-0.371658
TBX15	cg09789768	0.000249542	0.04977	0.371629
GNAI2	cg03484180	0.000249689	0.0497733	0.371614
HMG20B	cg21584759	0.000249836	0.0497765	0.3716
AHCY	cg19218509	0.000249984	0.0497798	0.371585
CD74	cg19435264	0.000251165	0.0498844	0.37147
HLA-DRA	cg06358108	0.000251165	0.0498844	0.37147
MLYCD	cg21405799	0.000251165	0.0498844	-0.37147
NDUFS7	cg23966363	0.000250869	0.0498844	0.371499
TTC32	cg24717024	0.000251017	0.0498844	-0.371484
